# Supplementary material for: What evidence exists on the effect of the main European lowland crop and grassland management practices on biodiversity indicator species groups? a systematic map
Source: Environ Evid. 2024 Aug 17;13:20. doi: 10.1186/s13750-024-00347-0 (PMC11329403; doi:10.1186/s13750-024-00347-0)
Supplement: Supplementary file 3 — Additional file 3. Inclusion/exclusion criteria [file 13750_2024_347_MOESM3_ESM.xlsx]

## Sheet: countries
	European countries list
	Albania	Luxembourg
	Andorra	Moldova
	Austria	Monaco
	Belarus	Montenegro
	Belgium	Netherlands
	Bosnia	Macedonia
	Herzegovina	Norway
	Bulgaria	Poland
	Croatia	Portugal
	Cyprus	Romania
	Czechia	San Marino
	Denmark	Serbia
	Estonia	Slovakia
	Finland	Slovenia
	France	Spain
	Germany	Sweden
	Greece	Switzerland
	Hungary	Ukraine
	Ireland	United Kingdom (UK)
	Italy	England
	Kosovo	Britain
	Latvia	Scotland
	Liechtenstein	Wales
	Lithuania

## Sheet: field types
		Field type list
	Type I	Type II	Crop types included	Crop types excluded
	Annual crops	Cereals	wheat, barley, rye, oat, spelt, and triticale	i.e., sorghum, quinoa, millet, or rice
		Maize	maize/corn
		Row crops	potato and beet	i.e., sweet potato
		Oleaginous	rapeseed, camelina, sunflower, and soybean	i.e., pumpkin oil
		Cover crops, legumes and leys	i.e., pea, faba bean, vetch, clover, lupin, ryegrass, or oat	wax seed/flax/hemp/tabacco
	Grasslands	Meadows	intensive and extensive meadow
		Pastures	intensive and extensive pasture, woodland pastures	Heathland, reed canary grass, moorland, fen, machair
		Temporary / rotationnal grassland	i.e, grass, grass-clover, alfalfa
	Ecological infrastructures	Croplands	fallow, flower field, wildflower strip, grassy strips
		Woody crops	single tree, tree alley, hedge, shelterbelts	Forest, oak, poplar, bosk and grove
		Special structures	pond, wet ditch, stone heap, and dry wall	road/road verge if not linked with agricutural field
	Refs:	https://www.agrarbericht.ch/fr/production/production-vegetale/cultures-speciales-fruitieres-viticoles-et-mara-cheres
		https://agrarbericht.ch/fr/marche/produits-vegetaux/fruits
		http://www.bff-spb.ch/les-surfaces-de-promotion-de-la-biodiversite/
		https://opendata.swiss/fr/dataset/landwirtschaftliche-nutzflache-nach-nutzungsarten-199092-2015/resource/5728dffe-e4e5-4d85-aeea-32bc35626a94

## Sheet: AMP
		Agricultural Farming Practices list
		AMP category	Associated terms (not exhaustive)	Search terms	AMP excluded
		Soil preparation	soil preparation, tillage, tilling, plough(ing), conventional / intensive / reduced / zero / traditional tillage.	"soil preparation" OR till* OR plough*
		Fertilization	fertiliz(s)ation(s), fertiliz(s)er(s), (in)organic fertiliz(s)er(S), soil amendment(s), compost, biochar, manure, manuring	fertili* OR amendment* OR compost* OR biochar* OR manur*
		Sowing	sowing, sowed, sown crop, planting	sow* OR planting
		Irrigation	irrigation, irrigate, irrigated, watering	irrigat* OR watering
		Crop protection	crop protection, pesticide(s), insecticide(s), fungicide(s), herbicide(s), rodenticide(s), bactericide(s), pest control / management, integrated pest management, biological pest control, weed control	"crop protection" OR "pest control" OR "pest management" OR "weed control" OR pesticide$ OR insecticide$ OR herbicide$ OR rodenticide$ OR bactericide$	GMOs
		Harvesting	harvest, harvesting, harvested, harvester, reaping, residue management, crop residue	harvest* OR reaping OR "residue management" OR "crop residue"
		Mowing	mowing, mown, bar / rotative mower, cutting, hay, silage	mow* OR cutting OR hay OR silage
		Grazing	grazing, pasture(s), livestock(s), husbandry, cattle(s)	grazing OR pasture$ OR husbandry OR livestock$ OR cattle$
		Intermediate crop and Intercropping	cover / catch / intermediate crop, intercropping, mixed cropping	"cover crop" OR "catch crop" OR "intermediate crop"	variety mix / crop genetic diversity
		Ecological infrastructures	high nature value (HNV), agri-environment schemes (AES), biodiversity promotion areas (BPA), ecological focus areas (EFA), flower strip, grass strip, hedgerow/shelterbelt	"high nature value" OR hnv$ OR "agri-environment schemes" OR aes OR "semi-natural" OR snh$ OR "ecological compensation" OR eca$ OR "biodiversity promotion" OR bpa$ OR "ecological focus" OR efa$
		Other	Crop rotation, organic farming, agroforestry, restoration (hay tranfer/soil transfer)	land$use OR organic OR conventional OR agro$ecology OR agro$forestry OR "crop rotation"	Forest, tree monoculture, abandonment

## Sheet: ISG
		Indicator Species Groups list
			We excluded "abundance only" studies when the ISG was a targeted pest. i.e., studies that repport the decrease in weed or pest abundance (slugs or nematods pests) thanks to an AMP ( e.g. herbicide, weeding, and pestcides).
		ISG	Associated terms (not exhaustive)	WOS search terms	CABI search terms	Remarks	WOS matches	CABI matches
		Amphibians	amphibia, amphibian(s), frog(s), toad(s), salamander(s), newt(s), anura, anuran(s), caudata, urodela	amphibia* OR frog$ OR toad$ OR salamander$ OR newt$ OR anura* OR caudata OR urodela	amphibia* OR frog OR frogs OR toad OR toads OR salamander OR salamanders OR newt OR newts OR anura* OR caudata OR urodela		197	49
		Annelids	annelid(s), annelida, annelidan(s), earthworm(s), oligochaeta, lumbricidae	oligochaeta OR annelid* OR lumbricidae OR earthworm$	oligochaeta OR annelid* OR lumbricidae OR earthworm OR earthworms	Enchytraeids (potworms) are excluded	649	192
		Ants	ant(s), formicidae	formicidae OR ant OR ants	formicidae OR ant OR ants		304	370
		Bees	apoidae, bee(s), bumblebee(s), bumble-bee(s), wild bee(s), pollinator(s)	apoidea OR bee OR bees OR bumblebee$	apoidea OR bee OR bees OR bumblebee OR bumblebees	honey bees are excluded	906	409
		Beetles (carabids, coccinellids, and staphylinids)	coleoptera, coleopteran(s), carabid(s), carabidae, carabid beetle(s), ground beetle(s), coccinellid(s), coccinellidae, ladybird beetle(s), staphylinid(s), staphylinidae, staphilinid beetle(s), rove beetle(s)	carabid* OR beetle$ OR coccinellid* OR ladybird* OR staphylinid*	carabid* OR beetle OR beetles OR coccinellid* OR ladybird* OR staphylinid*	Include the carabids, coccinellids and staphylinids (as pest control agents) but exclude the other familes (i.e., elaterids, cerambicyds or scarabaeids).	1055	1932
		Birds	bird(s), aves, avian, neognath(s), neognathae	aves OR neogonath* OR bird$	aves OR neogonath* OR bird OR birds		1409	732
		Butterflies	butterfly, butterflies, lepidoptera, lepidoteran(s), rhopalocera, papilionoidea, Hesperiidae/skippers, Papilionidae, Pieridae, Lycaenidae, Riodinidae, Nymphalidae	butterfl* OR lepidoptera* OR rhopalocera* OR hesperi* OR papilion* OR pierid* OR lycaenid* OR riodinid* OR nymphalid*	butterfl* OR lepidoptera* OR rhopalocera* OR hesperi* OR papilion* OR pierid* OR lycaenid* OR riodinid* OR nymphalid*	Moths are excluded	652	1101
		Centipedes	centipede(s), chilopoda, chilopod(s), myriapoda, myriapod(s)	myriapod$ OR chilopod$ OR centipede$	myriapod* OR chilopod* OR centipede OR centipedes		20	24
		Flora	flora, floristic, flower(s), weed(s), flowering plant(s), angiospermae, angiosperm(s), botanic(al)	flora OR floristic OR flower* OR weed$ OR botanic*	flora OR floristic OR flower* OR weed* OR botanic*	Vascular plants only	5859	9642
		Lacewings	chrysopidae, chrysopid(s), common lacewing(s), green lacewing(s), neuroptera, neuropteran(s)	chrysopid* OR lacewing$	chrysopid* OR lacewing OR lacewings		35	271
		Land slugs	slug(s), land slug(s), gastropod(s), gastropoda, mollusc(s)	gastropod* OR mollus* OR slug$	gastropod* OR mollus* OR slug OR slugs		226	191
		Land snails	snail(s), land snail(s), gastropod(s), gastropoda, mollusc(s)	gastropod* OR mollus* OR snail$	gastropod* OR mollus* OR snail OR snails		227	187
		Mammals	mammal(s), mammalia, mammalian(s), bat(s), chrioptera, chiropteran(s), rodentia, rodent(s), mouse/mice, vole(s), lagomorph(s), lagomorpha, hare(s), rabbit(s), carnivora, carnivoran(s), fox(es), ungulate(s), artiodactyla, artiodactyl(s), deer(s), boar(s), eulipotyphla, hedgehog(s), shrew(s), mole(s)	mammal* OR chiroptera* OR bat$ OR rodent$ OR mouse OR mice OR vole$ OR lagomorph$ OR hare$ OR rabbit$ OR eulipotyphla* OR hedgehog$ OR shrew$ OR mole$ OR carnivora* OR artiodactyl* OR ungulate$	mammal* OR chiroptera* OR bat OR bats OR rodent OR rodents OR rodentia OR mouse OR mice OR vole OR voles OR lagomorph OR lagomorphs OR lagormorpha OR hare OR hares OR rabbit Or rabbits OR eulipotyphla* OR hedgehog OR hedgehogs OR shrew OR shrews OR mole OR moles OR carnivora* OR artiodactyl* OR ungulate OR ungulates		1207	685
		Millipedes	millipede(s), diplopoda, diplopod(s), myriapoda myriapod(s)	myriapod$ OR diplopod$ OR millipede$	myriapod* OR diplopod* OR millipede OR millipedes		40	29
		Nematodes	nematode(s), nematoda, worm(s), roundworm(s)	nematod* OR roundworm$	nematod* OR roundworm OR roundworms		967	1472
		Orthopterans	orthoptera, orthopteran(s), grasshopper(s), ensifera, ensiferan(s), caelifera, caeliferan(s), cricket(s)	orthoptera* OR grasshopper$ OR cricket$ OR ensifera* OR caelifera*	orthoptera* OR grasshopper OR grasshoppers OR cricket OR crickets OR ensifera* OR caelifera*		227	141
		Parasitoid wasps (ichneumonids and braconids)	ichneumonid(s), ichneumon wasp(s), darwin wasp(s), ichneumonidae, parasitic wasp(s), hymenoptera, hymenopteran(s), ichneumonoidea, braconid(s), braconidae	ichneumon* OR braconid* OR wasp$	ichneumon* OR braconid* OR wasp OR wasps	Include the ichneumonids and the braconids.	166	745
		Reptiles	reptile(s), reptilia(n), snake(s), lizard(s), squamate(s), squamata	reptil* OR squamat* OR snake$ OR lizard$	reptil* OR squamat* OR snake OR snakes OR lizard OR lizards		99	54
		Soil mites	mite(s), acari, arachnid(s), arachnida, acariformes, parasitiformes	arachnid* OR mite$ OR acari*	arachnid* OR mite OR mites OR acari*	Only soil mites (Oribatei, Prostigmata, Mesostigmata, and Astigmata) will be considered here. For example, plant mites - or spider mites - are not included.	410	1546
		Spiders	spider(s), arachnid(s), arachnida, araneae, araneomorphae, araneomorph(s), labidognatha	arane* OR arachnid* OR spider$	arane* OR arachnid* OR spider OR spiders		559	1103
		Springtails	collembola, collembolan(s), springtail(s), hexapod(s)	collembola* OR springtail* OR hexapod*	collembola* OR springtail* OR hexapod*		213	118
		Syrphids	hoverfly, hoverflies, hover flies, syrphid flies, syrphid(s), syrphoidea, syrphidae, diptera	syrphid* OR hover$fl*	syrphid* OR hover*fl*		208	357
