# Supplementary material for: What evidence exists on the effect of the main European lowland crop and grassland management practices on biodiversity indicator species groups? a systematic map
Source: Environ Evid. 2024 Aug 17;13:20. doi: 10.1186/s13750-024-00347-0 (PMC11329403; doi:10.1186/s13750-024-00347-0)
Supplement: Supplementary file 4 — Additional file 4. Data coding—codes and conditions [file 13750_2024_347_MOESM4_ESM.xlsx]

## Sheet: T_1_ArticleReferences
	FIELD	CODES	CONDITIONS	COMMENTS
	Reference_ID	unique article ID
	Reference_type		Type of document
	Journal_Name		Name of the journal
	ISSN		ISSN of the journal
	Publisher		Name of the publisher
	Publication_Year	num	Year of publication
	Title		Title of the document
	Abstract		Abstract of the document
	Keywords		Keywords of the document
	Authors		Authors of the document
	Language		Language of the document
	Language_other		Second language of the document
	DOI		DOI of the document
	WOS_ID		Identification number in WOS
	CABI_ID		Identification number in CABI
	GOSC_ID		Identification number in GOSC
	Selection_Title_level		Decision at the Title screening level	in the excluded articles database only
	Selection_Title_level_reason		Reason for exclusion at the title screening level
	Selection_Abstract_level		Decision at the abstract screening level
	Selection_Abstract_level_reason		Reason for exclusion at the abstract screening level
	Selection_FullText_level		Decision at the full text screening level
	Selection_FullText_level_reason		Reason for exclusion at the full text screening level
	General_remark		general comments about the documents (detail on reason for exclusion, main results, singularities...)

## Sheet: T_2_StudyCharacteristics
	FIELD	CODES	CONDITIONS	COMMENTS
	Reference_ID	unique article ID
	Country		Only europeans ountries in the inclusion list
	Geographical_range	Region	the sampling sites are all in the same region
		Country	the sampling sites are all in the same cuntry, in different parts of the territory
		Europe	the sampling sites are all in Europe, in different countries
		World	the study comprise results from different countries, including some outside Europe
	Region		if specified, name of the region/department/town	if given
	Location_Lat		coordinates : latitude	if given
	Location_Long		coordinates : longitude
	Location_Precision	1 - good	plot or town	if location coordinates are given
		2 - medium	region
		3 - inaccurate	country or more
	Study_StartYear	num	First year of sampling
	Study_EndYear	num	Last year of sampling
	Study_SamplingYears	num	number of years with at least one sampling date
	Study_SamplingFrequency	1 - 2	number of samplings per year
		3 - 5
		6 - 10
		11 - 20
		> 20
		daily
		na		e.g. if monitoring or data from citizen science
		not stated		if not given
	Study_NbSamplingSites	1	number of accountable sites	in general one field = one site if spatially clearly separated / otherwise one farm, area or habitat = one site
		2 - 4
		5 - 9
		10 - 19
		20 - 49
		> 50
		area
		not stated
	StudyDesign	Monitoring	count of individuals in areas / sampling done by observation (including hunt and finding carcasses or faeces)	The study design reflects the spatial distribution of the surveyed PLOTS (= spatial design).
		Experimental	spatial replication / block, randomised and split-plot with replication / mainly small plots
		Pseudo-experimental	only assigned when explicitly mentioned
		On farm	comparison of method/technique/treatment on different sites (or at the same site on different plots), but not randomised or replicated.
		Single comparison	only on one site with no comparator / or single notice
	StudyScaleTime	Immediate effect	study of the immediate effect of the intervention	We take into account the scale of the effect studied. - Does the study investigate the effect of an AMP immediatly after the intervention or during a longer time (from a few years of practice to a long term legagy effect) ? - does the ISG is impacted by local effects or by landscape level effect ? Or is the whole farm taken into account ?
		Growing season / 1 year	study of the effect of the intervention during 1 year or a growing season
		2 - 5 years	study of the effect of the intervention during/after 2 to 5 years
		Rotation	study of the effect of a rotation or of the intervention during a full rotation
		Long term	Long term studies (generally clearly mentionned) or effect of the intervention during/after 6 years and more
	StudyScaleSpace	Field	Study of the effect at the field/group of fields scale
		Farm	Study of the effect at the farm/group of farms scale
		Landscape	Study of the effect at the landscape scale (territory or area defnied by a perimeter, not delimitated by plots or farms)
	Comparator_BeforeAfter	yes/no	Comparison before/after AMP intervention	C from PICO framework (see protocole) "Comparator_Other" should be used for exceptionnal cases only
	Comparator_Control	yes/no	Comparison between AMPs and controls
	Comparator_2Interventions	yes/no	Comparison between different AMPs
	Comparator_AdjacentCrop	yes/no	Comparison between the AMP location and the adjacent field (Effect on adjacent field)
	Comparator_Other		e.g. Proportion of AMP adoption in the landscape
	Statistics	Descriptive	describe/resume a dataset, e.g. number of species, average body mass, etc. ... basically all analyses that describe a single variable (distribution, variability, average, ...).
		Inferential	stats that test a hypothesis. Basically, it's when there's a model, either simple (i.e., correlation) or complex (i.e., mixed model), that tests the effect of one variable on another (so here an MPA on an ISG).
		Predictive	stats that predict an effect in the future. Same basis as inferential stats, but the idea is not only to test the effect of X on Y, but also to see what it might be like with X+1, or at time t+1.
	Statistics_Other		Comment on statistics, e.g. analyses list etc.	if given
	EcosystemServices		list of ecosystem services measured (any beneficial or detrimental effect of ISG/AMP on crop reported)	if given
	MonitoringCosts	Yes	any cost (in time/money) associated to the species monoring	if given
		Partially

## Sheet: T_3_CropType
	FIELD	CODES	CONDITIONS	COMMENTS
	Reference_ID	unique article ID
	Arable_Crop	Yes/No
	Cereals		list of one or several crop(s). If not specied : "Not specified"	if a crop is in the rotation but not in the inclusion list, add it but put it in brackets (e.g. buckwheat, lentil, chickpeas)
	Maize		list of one or several crop(s). If not specied : "Not specified"
	RowCrops		list of one or several crop(s). If not specied : "Not specified"
	Oleaginous		list of one or several crop(s). If not specied : "Not specified"
	CoverCrops		list of one or several crop(s). If not specied : "Not specified". Includes cover crops and legumes
	Temporary_Grassland	Yes/No
	Forage		list of one or several crop(s). If not specied : "Not specified". Has to be specified that it is for forage, otherwise put in "cover crop and legumes"	Sometimes cover crops can be used for forage in the rotation = possible confusion
	Perennial_Grassland	Yes/No
	Meadow		list of one or several type(s) of meadows. If not specied : "Not specified"	Perennial grasslands = permanent grassland. - Meadows are mowed grasslands for hay - Pastures are grazed grasslands
	Pasture		list of one or several type(s) of pastures. If not specied : "Not specified"
	Ecological_Infrastructure	Yes/No
	MarginStrips		list of one or several type(s) of vegetation strips on field margins (herbaceous margin, grass or flower strip...)
	Trees		list of one or several type(s) of wooden structures (hedgerows, isolated trees, tree alleys...)
	Fallows		list of one or several crop(s) : flower field or fallow
	Structures		list of one or several type(s) of special structures (dry walls, ponds, ditches…)
	InfieldStrips		list of one or several type(s) of vegetation strips within cropped fields (flower strip, beetle bank…)
	Crop_Rotation	Yes/No	YES if the crops are associated within a rotation.

## Sheet: T_4_Intenvention_AMP
	FIELD	CODES	CONDITIONS	COMMENTS
	Reference_ID	unique article ID
	Practice_under_AES	Yes/No	YES if the AMP is part of an AES or stewardship scheme (subsidies). Must be clearly stated
	Distance-to-field-edge	Yes/No	YES if distance from the field edge is a covariable OR if they compare the results in the field edge VS field interior
	Whole_Cropping_System	Yes/No	YES if the AMP is actually a group of practices combined and studied under a unique system/method (e.g. organic farming, AES grassland, Nature friendly farming)	1st AMP category
	Production_Method_Conventionnal		The different "Whole_Cropping_System" compared, i.e., production methods or AES adopted
	Production_Method_Organic
	Production_Method_Integrated
	Production_Method_Biodynamic
	Production_Method_HNV			HNV = high nature value
	Production_Method_AES			AES = agri-environment scheme
	Cropping_System_Other
	Agronomic_Intervention	Yes/No	YES if the AMP is an IN FIELD agronomic intervention	2nd AMP category
	Agronomic_Intervention_Management	Yes/No	YES if the AMP is a variant/mangement option of an IN FIELD agronomic intervention	3rd AMP category
	Tillage		The different "Agronomic_Intervention" studied. For each field, we must fill what parameters of the AMP are studied : -intervention (for yes-no or before-after comparison) - list of variants for management options
	Sowing
	Irrigation
	Fertilization
	Weeding
	Herbicide
	Insecticide
	Fungicide
	Rodenticide
	Harvest
	Mowing
	Grazing
	Rotation			intervention : if comparison monoculture vs rotation all the differences between the compared rotations that are not studied individually (e.g. effect of the fertilization strategy, tillage regimes…) are variants of the rotation
	Crop_residue_management
	Biological_control
	Infied_Habitat_Implementation	Yes/No	YES if the AMP is an IN FIELD habitat implementation (such as cover crops and vegetation strips)	4th AMP category
	Infied_Habitat_Management	Yes/No	YES if the AMP is a variant/mangement option of an IN FIELD habitat (such as cover crops and vegetation strips seed mixtures, sowing date...)	5th AMP category
	Intermediate_crop		The different "Infield_Habitat" studied. For each field, we must fill what parameters of the AMP are studied : -Presence (for yes-no or before-after comparison) - list of variants for management options
	Undersowing			cultivation under living mulch, undersowing in an living cover crop/green manure (generally by Direct Drilling)
	Intercropping_row_strip			row or strip intercropping
	Intercropping_mixed
	Vegetation_strip			all kind of vegetation strips within the field : annual flower strips, beetle banks, undestroyed cover crop strips…
	Fallow
	Flower_field
	Agroforestry			can be also called alley intercropping
	Isolated_trees			includes isolated trees, shrubs, and dehesas/montado ecosystem
	Ecological_Infrastructure_Implementation	Yes/No	YES if the AMP is an Ecological Infrastructure implemented OUTSIDE of the field (such as hedges perennial vegetation strips)	6th AMP category
	Ecological_Infrastructure_Management	Yes/No	YES if the AMP is a variant/mangement option of an Ecological Infrastructure OUTSIDE of the field (such as hedgerow thinning, flower strip mixture)	7th AMP category
	Grassy_strip		The different "Ecological infrastructures" studied. For each field, we must fill what parameters of the AMP are studied : -Presence (for yes-no or before-after comparison) - list of variants for management options - when the distance from an EI or between EI is specifically studied, "distance" can be a variant
	Flower_strip
	Hedgerow			shelterbelts or hedgerows
	Pond_Ditch			Pond or wet ditches
	AMP_Other		Specify when the AMP is not listed / not an AMP of interest in the inclusion list
	Description_level_AMP	1	only marginally mentioned a couple of times throughout the text but without further discussion	Description level score will be used for the Study Validity Assessment (see protocole)
		2	addressed but not deepened (minor finding in results and/or shortly discussed)
		3	discussed (found in results and/or advanced discussion)
		4	main focus (major finding in the results and deepened discussion, maybe already addressed in title and/or material & methods)

## Sheet: T_5_Population_ISG
	FIELD	CODES	CONDITIONS	COMMENTS
	Reference_ID	unique article ID
	Identification_Level	Functional group	level of identification, can be several if several ISG are studied.	Sometimes species identification are used to make fonctional groups / groups based on ecological traits. In this case we select both "species" and "functional groups"
		Order
		Family
		Genera
		Species
	Subgroup_ISG		name of the subgroup when not the whole ISG group is studies	e.g, predatory carabids, bumblebees, lycosid spiders, grassland birds, vole, bats...
	Global_abundance_ISG	Yes/No	YES if global abundance of the ISG is analysed.	Sometimes only abundance is analysed for individual species or functionnal groups in the community: in this case, select NO (the effect of the AMP on the abundance cannot be recorded then).
	ISG_effect_on_ISG	Yes/No	YES if the effect of an ISG on another iSG is analysed / recorded	(e.g. monitoring of predators and prey, both ISG, and analyse of the effect of the abundance of prey on the abundance of predators)
	Annelids_monitoring		List of one or several monitoring method(s) used to monitor the ISG.	Record the method as named in the article, the more detailled it is, the better it is. (Groups can be created at the end of the full text screening)
	Nematodes_monitoring
	Mites_monitoring
	Springtails_monitoring
	Snails_monitoring
	Slugs_monitoring
	Millipedes_monitoring
	Centipedes_monitoring
	Ants_monitoring
	Carabids_monitoring
	Staphylinids_monitoring
	Spiders_monitoring
	Bees_monitoring
	Butterflies_monitoring
	Lacewings_monitoring
	Wasps_monitoring
	Orthopterans_monitoring
	Reptiles_monitoring
	Amphibians_monitoring
	Birds_monitoring
	Mammals_monitoring
	Syrphids_monitoring
	Coccinellids_monitoring
	Flora_monitoring
	Annelids_diversity_measure	Biomass Abundance/Density Species richness Diversity : Shannon Diversity : Simpson Beta diversity Evenness Species composition functionnal diversity Functionnal evenness Ecological trait distribution Plant cover	Species composition = taxonomic description of the community Ecological trait distribution = functionnal description of the community	"Abundance / Density" take into account all kind of activity and individual counting. (activity-density, number of flower visits, number of individuals per m3 of soil / per km2 in the landscape...)
	Nematodes_diversity_measure
	Mites_diversity_measure
	Springtails_diversity_measure
	Snails_diversity_measure
	Slugs_diversity_measure
	Millipedes_diversity_measure
	Centipedes_diversity_measure
	Ants_diversity_measure
	Carabids_diversity_measure
	Staphylinids_diversity_measure
	Spiders_diversity_measure
	Bees_diversity_measure
	Butterflies_diversity_measure
	Lacewings_diversity_measure
	Wasps_diversity_measure
	Orthopterans_diversity_measure
	Reptiles_diversity_measure
	Amphibians_diversity_measure
	Birds_diversity_measure
	Mammals_diversity_measure
	Syrphids_diversity_measure
	Coccinellids_diversity_measure
	Flora_diversity_measure
	Description_level_AMP	1	only marginally mentioned a couple of times throughout the text but without further discussion	Description level score will be used for the Study Validity Assessment (see protocole)
		2	addressed but not deepened (minor finding in results and/or shortly discussed)
		3	discussed (found in results and/or advanced discussion)
		4	main focus (major finding in the results and deepened discussion, maybe already addressed in title and/or material & methods)
