# Supplementary material for: What evidence exists on the effect of the main European lowland crop and grassland management practices on biodiversity indicator species groups? a systematic map
Source: Environ Evid. 2024 Aug 17;13:20. doi: 10.1186/s13750-024-00347-0 (PMC11329403; doi:10.1186/s13750-024-00347-0)
Supplement: Supplementary file 5 — Additional file 5. Systematic map database [file 13750_2024_347_MOESM5_ESM.xlsx]

## Sheet: included publications DB
Reference_ID	Reference_type	Journal_Name	ISSN	Publisher	Publication_Year	Title	Abstract	Keywords	Authors	Language	Language_other	DOI	WOS_ID	CABI_ID	GOSC_ID	Country	Geographical_range	Region	Location_Lat	Location_Long	Location_Precision	Study_StartYear	Study_EndYear	Study_SamplingYears	Study_SamplingFrequency	Study_NbSamplingSites	StudyDesign	StudyScaleTime	StudyScaleSpace	Comparator_BeforeAfter	Comparator_Control	Comparator_2Interventions	Comparator_AdjacentCrop	Comparator_Other	Statistics	Statistics_Other	EcosystemServices	MonitoringCosts	Arable_Crop	Cereals	Maize	RowCrops	Oleaginous	CoverCrops	Temporary_Grassland	Forage	Perennial_Grassland	Meadow	Pasture
10010	Journal article	Bulletin of Insectology	1721-8861	Department of Agroenvironmental Sciences and Technologies	2012	Effects of fertilizer and land-use type on soil properties and ground beetle communities.	Among the most important factors influencing the properties of soil are the type of soil management and fertilization. Agronomic technologies, such as undifferentiated fertilization, or fallow and set-aside breaks have a significant, although not always positive effect on soil properties. They can stimulate humus degradation in soil, the leaching of nutrients and accumulation of weed seeds, patho…	arthropod pests; fertilizers; insect communities; insect pests; land use; leaching; nitrogen content; organic carbon; pests; plant pests; soil management; soil pH; soil properties; species composition; species diversity	Sadej, W.; Kosewska, A.; Sadej, W.; Nietupski, M.	English			WOS:000311660800011	20133002344		Poland	Region	Bałcyny				not_stated	not_stated	33	6-10	1	Experimental	Long term	Field / habitat	NO	YES	NO	NO		Inferential	CCA, anova			YES	Barley		Potato	Oil seed rape		NO		NO
10013	Article	Journal of Environmental Management	0301-4797	ACADEMIC PRESS LTD- ELSEVIER SCIENCE LTD	2019	Effects of soil tillage regime and frequency of cultivation on grassland bird assemblages in Mediterranean drylands	Conservation agriculture (CA) gained recently some visibility in the Mediterranean region. By affecting soil and plant ecology, CA is expected to influence other biological groups, notably farmland birds. This study aims to assess (1) the importance of tillage regime (conventional vs. no-tillage) and frequency of cultivation under these two regimes in determining the richness and abundance of bir…	Farmland birds; Dry grasslands; Conservation agriculture; Livestock; Climate variability; Farmland management	Faria, N; Morales, MB	English		10.1016/j.jenvman.2018.12.038	WOS:000459525100022			Portugal	Region	Evora	7.884902W	38.533521N	2 - medium (region)	2012	2016	5	1-2	49 - 20	On farm	2-5 years	Field / habitat	NO	YES	YES	NO		Inferential	GLMM			NO						YES	Lupine;Oats	YES		not_specified
10022	Article	Agriculture Ecosystems & Environment	0167-8809	ELSEVIER SCIENCE BV	2016	A new role for pond management in farmland bird conservation	Biodiversity declines in agricultural landscapes represent a major conservation challenge. In the UK, some agricultural landscapes contain high pond densities, but many farmland ponds have become terrestrialised since the 1960s, with input of organic material resulting in a decrease in the size and depth of ponds that eventually transform into wet woodland habitats. Pond management, including rem…	Agri-environment schemes; Agro-ecosystems; Avian diversity; Biodiversity decline; Farmland pondscapes; Habitat heterogeneity	Davies, SR; Sayer, CD; Greaves, H; Siriwardena, GM; Axmacher, JC	English		10.1016/j.agee.2016.09.005	WOS:000389088400020			United Kingdom (UK)	Region					2014	2014	1	1-2	49 - 20	On farm	Long term	Field / habitat	NO	YES	NO	NO		Inferential	t test, CA, MLR, Pearson's correlation			NO						NO		NO
10025	Article	Ecological Applications	1051-0761	WILEY	2021	Crop-weed relationships are context-dependent and cannot fully explain the positive effects of intercropping on yield	Implementing sustainable weed control strategies is a major challenge in agriculture. Intercropping offers a potential solution to control weed pressure by reducing the resources available for weeds; however, available research on the relationship between crop diversity and weed pressure and its consequences for crop yield is not yet fully conclusive. In this study, we performed an extensive inte…	annual crop yield; biodiversity; competition; intercropping; productivity relationship; sustainable agriculture; weed suppression	Stefan, L; Engbersen, N; Schob, C	English		10.1002/eap.2311	WOS:000634120800001			Spain; Switzerland	Europe	Zurich ; Torrejon el Rubio, Caceres			1- good (plot or town)	2018	2018	1	1-2	4 - 2	Experimental	Growing season / 1 year	Field / habitat	NO	YES	NO	NO		Inferential	GLMM, PERMANOVA, LER	weed control; Yield		YES	Oat;Wheat				Lentil;Lupin	NO		NO
10038	Article	BMC Ecology	1472-6785	BMC	2018	Flower strip networks offer promising long term effects on pollinator species richness in intensively cultivated agricultural areas	Background: Intensively cultivated agricultural landscapes often suffer from substantial pollinator losses, which may be leading to decreasing pollination services for crops and wild flowering plants. Conservation measures that are easy to implement and accepted by farmers are needed to halt a further loss of pollinators in large areas under intensive agricultural management. Here we report the r…	Agri-environmental schemes; Bees; Butterflies; CAP reform; Floral resources; Flower-strips; Fragmentation; Long-term field experiment; Specialist species; Pollinators	Buhk, C; Oppermann, R; Schanowski, A; Bleil, R; Ludemann, J; Maus, C	English		10.1186/s12898-018-0210-z	WOS:000452270800001			Germany	Region					2010	2015	6	not_stated	4 - 2	On farm	Long term	Field / habitat; Landscape	YES	YES	NO	NO		Inferential	Mann–Whitney-U-tests			NO						NO		NO
10055	Article	Basic and Applied Ecology	1439-1791	ELSEVIER GMBH	2003	Effects of low-input farming systems on carabids and epigeal spiders - a paired farm approach	We compared the effects of different low-input farming systems on carabids and spiders. The study was performed in a 3-year field survey using a paired-farm approach in six different landscapes units in northwestern Switzerland considering also the nearby semi-natural habitats. Carabids and spiders were sampled in 24 winter cereal crops and 18 semi-natural habitats using five funnel pitfall traps…	integrated crop management; organic agriculture; sustainable agriculture; arable fields; ground beetles; araneae; agri-environmental program; semi-natural habitats; arthropod diversity	Pfiffner, L; Luka, H	English		10.1078/1439-1791-00121	WOS:000181883800003		gosc_013	Switzerland	Region					1996	1998	2	6-10	49 - 20	On farm	Long term	Field / habitat	NO	YES	NO	NO		Inferential	ANOVA, CCA, Indicator species analysis			YES	not_specified					NO		NO
10062	Article	Agriculture Ecosystems & Environment	0167-8809	ELSEVIER SCIENCE BV	2005	Plant species in arable field margins and road verges of central Norway	Plant species composition and species number were studied in two types of field margins: 31 arable field margins and 33 road verges. Both field margin types were adjacent to intensively managed grass or cereal fields. Effects of eight variables on field margin vegetation were studied. Despite having many plant species in common, composition and species number differed between the two field margin…	field margins; plant species composition; species numbers; land-use; management	Hovd, H; Skogen, A	English		10.1016/j.agee.2005.04.013	WOS:000232100300013			Norway	Region	Stjørdal	63°29'N	11°E	1- good (plot or town)	2001	2001	1	1-2	49 - 20	On farm	Growing season / 1 year	Field / habitat; Landscape	NO	YES	NO	NO		Inferential	CCA, GLM			NO						NO		NO
10064	Article	Bulgarian Journal of Agricultural Science	1310-0351	SCIENTIFIC ISSUES NATL CENTRE AGRARIAN SCIENCES	2010	INFLUENCE OF THE INSECTICIDE FOZALON ON THE STRUCTURE OF SYRPHID COMMUNITY (DIPTERA: SYRPHIDAE) IN AN ALFALFA ECOSYSTEM	MARKOVA, E., 2010. influence of the insecticide Fozalon on the structure of syrphid community (Diptera: Syrphidae) in an alfalfa ecosystem. Bulg. J. Agric. Sci., 16: 1-8 The goal of the study was to establish the influence of the insecticide fozalon upon main population and coenotic parameters of the syrphid flies (Diptera: Syrphidae) a basic component in the useful entomofauna of the agro-coenos…	Diptera; Srphidae; insecticide; fozalon; species composition; community	Markova, E	English			WOS:000291833500001			Bulgaria	Region	Yambol				2007	2007	1	6-10	1	Experimental	Immediate effect	Field / habitat	YES	NO	NO	NO		Descriptive				NO						YES	Lucerne / Afalfa	NO
10077	Article	Conservation Ecology	1195-5449	RESILIENCE ALLIANCE	2003	Nature vs. nurture: the making of the montado ecosystem	The southern Iberian Peninsula is dominated by a savannah-like ecosystem, the montado, which is a typically Mediterranean cultural adaptation to generally poor productive areas. Montados are exploited for three main uses: forestry, agriculture, and extensive grazing, in proportions that vary according to local conditions (more or less productive land) and historical circumstances. Because these e…		Pereira, PM; da Fonseca, MP	English			WOS:000223963100008			Portugal	Region	Alentejo				1998	1999	2	1-2	> 50	On farm	2-5 years	Landscape	NO	NO	YES	NO		Inferential	RDA, GLM			NO						NO		YES		Extensive pasture;Woodland pasture
10087	Article	Journal of Vegetation Science	1100-9233	WILEY	1991	RESPONSE OF A WEED COMMUNITY TO NITROGEN-FERTILIZATION - A MULTIVARIATE-ANALYSIS	The effect of nitrogen fertilizers on the composition of a weed community was investigated in a barley field. Two doses (70 and 140 kg N/ha) of three fertilizers (ammonium sulphate, calcium-ammonium nitrate, and liquid urea) were used. The results were evaluated using the canonical correspondence analysis. Hybrid analyses and various combinations of environmental variables and covariables were us…	CANONICAL CORRESPONDENCE ANALYSIS; COMPETITION; DIRECT EFFECT; DIVERSITY; INDICATOR VALUE; INDIRECT EFFECT	PYSEK, P; LEPS, J	English		10.2307/3235956	WOS:A1991FQ52200012			Czechia	Region	Samšín				1983	1983	1	1-2	1	Pseudo-experimental	Long term	Field / habitat	NO	YES	NO	NO		Inferential	CCA			YES	Barley					NO		NO
10088	Journal article	Journal of Insect Conservation	1366-638X	SPRINGER	1999	The impact of different agricultural land-uses on epigeal spider diversity in Scotland.	Detailed knowledge of the biodiversity of spider communities on agricultural land is important both in terms of enhancing pest control and understanding the driving forces influencing nature conservation value. Pitfall traps were used to assess spider species diversity at 71 Scottish agricultural sites between May and September during 1996 and 1997. Land-use varied from intensive arable fields, g…	agricultural entomology; agricultural land; biodiversity; communities; ecology; grasslands; habitats; moorlands; nature conservation; pest control; pitfall traps; species diversity; traps	Downie, I. S.; Wilson, W. L.; Abernethy, V. J.; McCracken, D. I.; Foster, G. N.; Ribera, I.; Murphy, K. J.; Waterhouse, A.	English		10.1023/A:1009649222102	WOS:000208368900005	20001107202		Scotland	Region					1996	1997	2		> 50	On farm	Growing season / 1 year	Field / habitat; Landscape	NO	YES	NO	NO		Inferential; Predictive				YES						NO		YES
10103	Article	Agriculture Ecosystems & Environment	0167-8809	ELSEVIER	2013	Identification of weed community traits response to conservation agriculture	Conservation agriculture is designed to deliver more sustainable cropping systems by preserving agricultural soils with tillage abandonment. However, knowledge on the impacts of Conservation agriculture adoption on weed infestation level and potential shifts in the composition of weed communities appears low and contradictory. We used a trait-based approach to investigate whether there are shifts…	RLQ; Conservation agriculture; No-till; Arable weeds; Functional traits	Trichard, A; Alignier, A; Chauvel, B; Petit, S	English		10.1016/j.agee.2013.08.012	WOS:000326667100021			France	Region	Dijon	47°19'18''N	5°02'29''E	1- good (plot or town)	2011	2011	1	3-5	> 50	On farm	Long term	Field / habitat	YES	YES	NO	NO		Inferential	RLQ			YES	Wheat					NO		NO
10111	Article	Biodiversity and Conservation	0960-3115	SPRINGER	2007	Grassland versus non-grassland bird abundance and diversity in managed grasslands: local, landscape and regional scale effects	Declines of West European farmland birds have been associated with intensive agricultural practices, while in Central and Eastern European countries grasslands still harbour a diverse and unique bird community. However, in these countries comparative studies on the effects of agricultural intensity on biodiversity are virtually missing. We compared bird communities of paired extensively and inten…	grazing; species richness; Skylark; Yellow wagtail; Corn bunting; boundaries	Batary, P; Baldi, A; Erdos, S	English		10.1007/s10531-006-9135-5	WOS:000246103000004			Hungary	Region	Hungarian Great Plain				2003	2003	1	3-5	49 - 20	On farm	Long term	Landscape	NO	YES	NO	NO		Inferential	LMM			NO						NO		YES		Extensive pasture;Intensive pasture
10116	Article	European Journal of Soil Biology	1164-5563	ELSEVIER FRANCE-EDITIONS SCIENTIFIQUES MEDICALES ELSEVIER	2015	Earthworm assemblages as affected by field margin strips and tillage intensity: An on-farm approach	Earthworm species contribute to soil ecosystem functions in varying ways. Important soil functions like structural maintenance and nutrient cycling are affected by earthworms, thus it is essential to understand how arable farm management influences earthworm species. One aim of arable field margin strips and non-inversion tillage is to enhance agrobiodiversity, however their influence on earthwor…	Earthworm species; Field margin strips; Non-inversion tillage; Non-cropped landscape elements	Crittenden, SJ; Huerta, E; de Goede, RGM; Pulleman, MM	English		10.1016/j.ejsobi.2014.11.007	WOS:000348243400007			Netherlands	Region	Hoeksche Waard				2010	2012	3	1-2	4 - 2	On farm	2-5 years	Farm	NO	YES	NO	YES		Inferential	GLMM, RDA			YES	not_specified		not_specified		not_specified	NO		NO
10122	Journal article	Biological Conservation	0006-3207	Elsevier Ltd	2014	Landscape composition and configuration differently affect trap-nesting bees, wasps and their antagonists.	Intensification of agriculture reduces heterogeneity at local and landscape levels and thereby impact biodiversity and ecosystem processes. We studied a host-antagonist system of cavity-nesting bees, wasps and their antagonists and hypothesised that hosts and antagonists show different responses to local land-use intensity, the diversity of landscape in terms of composition and the spatial struct…	antagonists; biological control agents; grasslands; intensification; land use; landscape ecology; natural enemies; parasitism; pollinators; spatial variation; species richness; trophic levels	Steckel, J.; Westphal, C.; Peters, M. K.; Bellach, M.; Rothenwoehrer, C.; Erasmi, S.; Scherber, C.; Tscharntke, T.; Steffan-Dewenter, I.	English		10.1016/j.biocon.2014.02.015	WOS:000336337800007	20143219692		Germany	Region	Schorfheide-Chorin, Hainich-Dün, Schwaebische Alb				2008	2008	1	1-2	> 50	On farm	Long term	Farm; Landscape	NO	NO	YES	NO		Inferential	ANOVA, OLS			NO						NO		YES	not_specified	not_specified
10123	Article	Agriculture Ecosystems & Environment	0167-8809	ELSEVIER	2019	Amphibian diversity in farmlands: Combined influences of breeding-site and landscape attributes in western France	Agricultural intensification is responsible for major habitat degradation and is a primary cause of biodiversity loss. Amphibians are currently facing a global decline induced by multiple pressures, including notably habitat degradation and land conversion. In western Europe, traditional farming systems involve a dense hedgerow network with a mosaic of pastures, cultivated fields, ponds, and smal…	Habitat; Hedgerow networks; Conservation; Ponds; Amphibians	Boissinot, A; Besnard, A; Lourdais, O	English		10.1016/j.agee.2018.09.016	WOS:000457948300006			France	Region	Gâtine Poitevine				2007	2007	1	1-2	> 50	Monitoring	Growing season / 1 year	Landscape	NO	NO	NO	NO	Proportion in the landscape	Inferential	GLM			NO						NO		NO
10146	Article	Journal of Applied Ecology	0021-8901	WILEY	2021	Flowering fields, organic farming and edge habitats promote diversity of plants and arthropods on arable land	Increased farming intensity led to massive declines across multiple farmland taxa. In Europe, measures introduced to counteract these losses include those considered agronomically productive, such as organic farming, as well as those that support no direct production of crops, such as non-crop flowering fields in conventional farming systems. We studied biodiversity effects of non-productive flow…	agri&#8208; environment schemes; butterfly; carabid beetle; edge effect; farmland biodiversity; landscape structure; spider; wild bee	Gayer, C; Berger, J; Dieterich, M; Galle, R; Reidl, K; Witty, R; Woodcock, B; Batary, P	English		10.1111/1365-2664.13851	WOS:000631434200001			Germany	Region	Biosphere Reserve Swabian Alb				2016	2018	3		19 - 10	On farm	2-5 years	Field / habitat	NO	YES	YES	NO		Inferential	LMM + RDA + PERMANOVA			YES	not_specified;Spelt;Wheat			Camelina	Lentil	NO		NO
10158	Article	Industrial Crops and Products	0926-6690	ELSEVIER SCIENCE BV	2016	Does digestate from biogas production benefit to the numbers of springtails (Insecta: Collembola) and mites (Arachnida: Acari)?	Energy production from biogas digestion creates a new era for organic fertilization, which is a great option and challenge for soil fertility at the same time. From biogas production large quantities of digestate occur as waste products that have to be disposed and might be used as fertilizers in agriculture to stimulate activity of soil organisms. We tested the effects of different fertilization…	Energy plants; Manure; Slurry; Soil animals	Platen, R; Glemnitz, M	English		10.1016/j.indcrop.2016.02.041	WOS:000374361100009			Germany	Region	Uckermark				2010	2012	3	6-10	1	Experimental	2-5 years	Field / habitat	NO	YES	NO	NO		Inferential	GLM			YES		Maize				NO		NO
10161	Article	Basic and Applied Ecology	1439-1791	ELSEVIER GMBH	2021	Effects of three flower field types on bumblebees and their pollen diets	Agri-environment schemes, like flower fields, have been implemented in the EU to counteract the dramatic decline of farmland biodiversity. Farmers in Lower Saxony, Germany, may receive payments for three flower field types: annual, perennial (five years old), and mixed flower fields composed of yearly alternating annual and biannual parts. We assessed the effectiveness of these flower field types…	Agri-environment scheme; Bombus; DNA meta-barcoding; Landscape complexity; Next-generation sequencing; Plant-pollinator interaction; Pollen; Set-aside; Wildflower field	Piko, J; Keller, A; Geppert, C; Batary, P; Tscharntke, T; Westphal, C; Hass, AL	English		10.1016/j.baae.2021.02.005	WOS:000632620000009			Germany	Region	Göttingen				2018	2018	1	3-5	49 - 20	On farm	Growing season / 1 year	Field / habitat; Landscape	NO	YES	NO	NO		Inferential	GLM			YES	Wheat					NO		NO
10163	Article	Journal of Insect Conservation	1366-638X	SPRINGER	2014	Species' traits influence ground beetle responses to farm and landscape level agricultural intensification in Europe	Agricultural intensification may result in important shifts in insect community composition and function, but this remains poorly explored. Studying how groups of species with shared traits respond to local and landscape scale land-use management can reveal mechanisms behind such observed impacts. We tested if ground beetles (Coleoptera: Carabidae) divided into trait groups based on body sizes, w…	Body size; Diet; Dispersal mode; Functional biodiversity; Landscape ecology; Organic farming	Winqvist, C; Bengtsson, J; Ockinger, E; Aavik, T; Berendse, F; Clement, LW; Fischer, C; Flohre, A; Geiger, F; Liira, J; Thies, C; Tscharntke, T; Weisser, WW; Bommarco, R	English		10.1007/s10841-014-9690-0	WOS:000343726300008		gosc_004	Estonia; Germany; Netherlands; Sweden	Europe					2007	2007	1	1-2	> 50	On farm		Farm; Landscape	NO	YES	NO	NO		Inferential	ANCOVA			YES	Barley;Rye;Triticale;Wheat					NO		NO
10176	Article	Journal of Applied Ecology	0021-8901	WILEY	2018	Crop rotation and agri-environment schemes determine bumblebee communities via flower resources	1. In many parts of the world, farmland pollinators decreased significantly during the last half of the 20th century mainly due to land-use changes and agricultural intensification. 2. We studied the effect of different typical crop rotations and agri-environment schemes (AES) on bumblebee diversity in Estonia. We compared species abundances between four crop rotation types (cereal rollover [no c…	biodiversity; concentration effect; dilution effect; functional traits; land use; mass-flowering crops; organic management; pollinator	Marja, R; Viik, E; Mand, M; Phillips, J; Klein, AM; Batary, P	English		10.1111/1365-2664.13119	WOS:000434970200015			Estonia	Country					2010	2014	5	3-5	> 50	On farm	Long term	Field / habitat	NO	YES	NO	YES		Inferential	GLMM			YES						NO		NO
10180	Article	Biological Conservation	0006-3207	ELSEVIER SCI LTD	2007	Indirect effects of grassland extensification schemes on pollinators in two contrasting European countries	Flower-visiting insects play a crucial role in ecosystem processes by providing essential services such as pollination. During the last decades, agricultural intensification has caused a widespread decline of insect diversity. Agri-environment schemes (AES) have been implemented in many European countries to counteract the loss of biodiversity. Here, we present results of a study evaluating effec…	agri-environment schemes; insect abundance; plant phenology; plant species cover; species richness	Kohler, F; Verhulst, J; Knop, E; Herzog, F; Kleijn, D	English		10.1016/j.biocon.2006.10.037	WOS:000245492600014			Netherlands; Switzerland	Europe					2003	2003	1	3-5	49 - 20	On farm	2-5 years; Long term	Field / habitat	NO	YES	NO	NO		Inferential	GLM, RDA			NO						NO		YES	not_specified
10193	Article	Agriculture Ecosystems & Environment	0167-8809	ELSEVIER SCIENCE BV	2008	Effects of seed mixture and management on beetle assemblages of arable field margins	Beetle assemblages and their response to plant community composition and architectural structure were monitored from 2002 to 2006 within arable field margins. Field margins were sown with either tussock grass and forbs, fine grass and forbs or grass only seed mixtures. After an establishment year, field margins were managed using standard sward cuts, scarification, or graminicide application. For…	Coleoptera; cutting; forbs; grasses; graminicide; scarification	Woodcock, BA; Westbury, DB; Tscheulin, T; Harrison-Cripps, J; Harris, SJ; Ramsey, AJ; Brown, VK; Potts, SG	English		10.1016/j.agee.2008.01.004	WOS:000255134500026			United Kingdom (UK)	Region					2002	2006	4	1-2	49 - 20	Experimental	2-5 years	Field / habitat	NO	YES	NO	NO		Inferential	ANOVA, RDA			NO						NO		NO
10201	Article	Agriculture Ecosystems & Environment	0167-8809	ELSEVIER	2011	Does soil biota benefit from organic farming in complex vs. simple landscapes?	Organic farming can counteract detrimental effects of agricultural intensification on farmland biodiversity. Enhancing biodiversity with agri-environmental schemes is hypothesized to be more efficient in simple than complex landscapes, a pattern confirmed for many aboveground taxa. Although belowground biodiversity is an important part of the agroecosystem, studies on the interacting effects of l…	Agri-environmental schemes; Soil biodiversity; Landscape complexity; Organic farming; Earthworms; Microbial biomass	Flohre, A; Rudnick, M; Traser, G; Tscharntke, T; Eggers, T	English		10.1016/j.agee.2011.02.032	WOS:000291841700023			Germany	Region	Göttingen				2008	2008	1	1-2	49 - 20	On farm	Unclear or na	Field / habitat; Landscape	NO	YES	NO	NO		Inferential	LMM			YES	Wheat					NO		NO
10214	Article	Agriculture Ecosystems & Environment	0167-8809	ELSEVIER	2015	Responses of medium- and large-sized bird diversity to irrigation in dry cereal agroecosystems across spatial scales	Conserving biological diversity under agriculture intensification is a global challenge given that the intensification process erodes biodiversity worldwide. Recently, efforts have begun to move towards conserving biodiversity in intensified farmland ecosystems, but there is little understanding of how some kinds of intensification (e.g., irrigation) affect biodiversity. We aimed to assess the re…	Agriculture intensification; Diversity partitioning; Mediterranean agricultural landscape; Species-specific responses; Species turnover; Variation partitioning	De Frutos, A; Olea, PP; Mateo-Tomas, P	English		10.1016/j.agee.2015.04.009	WOS:000356191700015			Spain	Region	province of León	5°31'W	42°33'N	2 - medium (region)	2009	2009	1	1-2	49 - 20	Monitoring	Long term	Landscape	NO	YES	NO	NO		Inferential	GL, BDM anova, RDA			NO						NO		NO
10223	Article	Agriculture Ecosystems & Environment	0167-8809	ELSEVIER	2017	Assessing the value of field margins for butterflies and plants: how to document and enhance biodiversity at the farm scale	With ongoing biodiversity loss in agricultural landscapes, there is an increasing demand to document how farmers preserve and enhance biodiversity on their farmland. This subject is not only of interest for conservation authorities and NGOs, food companies also look for ways to integrate biodiversity issues into their corporate activities. They want to know how their farm product suppliers contri…	Lepidoptera; Vascular plants; Field boundaries; Organic fanning; Indicators; Germany	Sybertz, J; Matthies, S; Schaarschmidt, F; Reich, M; von Haaren, C	English		10.1016/j.agee.2017.08.018	WOS:000412256000019			Germany	Country					2015	2015	1	1-2	> 50	On farm	Growing season / 1 year	Field / habitat; Landscape	NO	YES	NO	NO		Inferential	correlations, multiple linear regression model			NO						NO		NO
10231	Article	Biodiversity and Conservation	0960-3115	SPRINGER	2012	Effects of agri-environment management for cirl buntings on other biodiversity	Agri-environment scheme (AES) management has increased populations of cirl buntings (Emberiza cirlus) in South Devon, England, and might be expected to provide benefits for other declining biodiversity, due to less intensive farm management. Fields managed under AES for cirl buntings (low-input spring barley or permanent pasture without inputs) were contrasted with control fields under convention…	Agri-environment scheme; Bats; Bumblebees; Butterflies; Carabid beetles; Cirl bunting; Plant species richness reduced input farming; Spring barley	MacDonald, MA; Cobbold, G; Mathews, F; Denny, MJH; Walker, LK; Grice, PV; Anderson, GQA	English		10.1007/s10531-012-0258-6	WOS:000303508800009			England	Region	Devon	50.3°N	4.1°W	1- good (plot or town)	2008	2008	1	3-5	> 50	On farm	Growing season / 1 year	Field / habitat	NO	YES	NO	NO		Inferential	Generalized Linear Mixed Models			YES	Barley;Wheat					NO		YES		Extensive pasture;Intensive pasture
10252	Article	Journal of Applied Ecology	0021-8901	WILEY	2011	Methods of enhancing botanical diversity within field margins of intensively managed grassland: a 7-year field experiment	1. Increased intensification in agricultural grasslands has led to well-documented declines in the associated flora. Manipulation of field margins for biodiversity enhancement in arable systems has been extensively investigated. However, there is a paucity of corresponding long-term research within intensively managed grasslands. 2. We investigated a combination of establishment and management me…	grazing; hay cutting; margin width; natural regeneration; pasture; plant diversity; wildflower seed mixture	Fritch, RA; Sheridan, H; Finn, JA; Kirwan, L; Huallachain, DO	English		10.1111/j.1365-2664.2010.01951.x	WOS:000290587100007			United Kingdom (UK)	Region	Teagasc Research Centre	52°17'N	6°30'W	1- good (plot or town)	2003	2008	3	1-2	1	Experimental	Long term	Field / habitat	NO	YES	YES	NO		Inferential	PRC (principal response curve), RDA			NO						NO		NO
10257	Article	Periodicum Biologorum	0031-5362	PERIODICUM BIOLOGORUM	2016	Conventional and non-inversion tillage systems as a factor causing changes in ground beetle (Col. Carabidae) assemblages in oilseed rape (Brassica napus) fields	Background and purpose: Carabid beetles are among the most important elements of the natural environment's resistance in arable fields. In this paper, the influence of different soil tillage systems on carabid beetle assemblages in oilseed rape plantations was studied. Materials and methods: The experiment was conducted in northeastern Poland. Six fields with oilseed rape cultivated under both co…	ground beetles; life traits; soil cultivation; plough	Kosewska, A	English		10.18054/pb.2016.118.3.4074	WOS:000390572000010			Poland	Region	Olsztyn				2011	2011	1	6-10	9 - 5	On farm	Growing season / 1 year	Field / habitat	NO	YES	NO	NO		Inferential	GLM, NMDS, PERMANOVA			YES				Oil seed rape		NO		NO
10261	Article	Environmental Entomology	0046-225X	OXFORD UNIV PRESS INC	2019	Ground Beetle (Coleoptera: Carabidae) Assemblages and Slug Abundance in Agricultural Fields Under Organic and Low-Input Conventional Management Within a Long-Term Agronomic Trial in Central Italy	Inside a long-term agronomic trial aimed at evaluating the effects of organic and low-input conventional management systems on soil fertility and arable crop production, we selected six fields bordered by hedgerows, three under each management system. Here, we analyzed the carabid assemblages and the slug abundance. Samplings took place in five different periods, across 1 yr of observations.The c…	Carabid; community; agricultural management system; hedgerow; biodiversity	Rossi, E; Antichi, D; Loni, A; Canovai, R; Sbrana, M; Mazzoncini, M	English		10.1093/ee/nvz119	WOS:000506802300014			Italy	Region	Pisa	43°40′N	10°18′E		2015	2016	1	3-5	1	Experimental	Long term	Field / habitat	NO	YES	NO	NO		Inferential	NMDS, PERMANOVA, SIMPER			YES	Wheat	Maize		Sunflower	Barley;Faba bean;Vetch	NO		NO
10276	Article	Journal of Insect Conservation	1366-638X	SPRINGER	2011	Management to enhance pollen and nectar resources for bumblebees and butterflies within intensively farmed landscapes	There have been serious global declines in diversity of bumblebees, butterflies and other pollinating insects. The most effective means of increasing abundance and diversity of bumblebees on farmland is to sow simple, low cost mixtures of dicotyledons rich in pollen and nectar, as prescribed under the UK agri-environment schemes. The potential benefits of this management prescription for butterfl…	Pollination; Bumblebees; Butterflies; Habitat restoration; Field margins; Wildflowers; Agri-environment schemes	Pywell, RF; Meek, WR; Hulmes, L; Hulmes, S; James, KL; Nowakowski, M; Carvell, C	English		10.1007/s10841-011-9383-x	WOS:000296881600010			United Kingdom (UK)	Region	Yorkshire	54°5'2''N	0°49'11''W	1- good (plot or town)	2004	2005	2	1-2	1	Experimental	2-5 years	Field / habitat	NO	YES	NO	NO		Inferential	ANOVA			NO						NO		NO
10280	Article	Biological Conservation	0006-3207	ELSEVIER SCI LTD	2014	Environmentally friendly management as an intermediate strategy between organic and conventional agriculture to support biodiversity	Farmland biodiversity dramatically declined in Europe during the 20th century. Agri-environment schemes (AES) were introduced in the late 1980s in European Union countries as a solution to combat biodiversity decline. We examined the effectiveness of AES in enhancing biodiversity in a new EU member country (Estonia) over the period of 2010-2012. We compared species numbers and abundance of bumble…	Agri-environmental policy; Birds; Bumblebees; Estonia; Flower cover; Landscape structure	Marja, R; Herzon, I; Viik, E; Elts, J; Mand, M; Tscharntke, T; Batary, P	English		10.1016/j.biocon.2014.08.005	WOS:000343345700015			Estonia	Country					2010	2012	3	3-5	49 - 20	On farm	Long term	Farm; Landscape	NO	YES	NO	NO		Inferential	LMM, RDA			YES						NO		NO
10288	Article	Frontiers in Sustainable Food Systems		FRONTIERS MEDIA SA	2021	Contrasting Responses of Rhizosphere Bacterial, Fungal, Protist, and Nematode Communities to Nitrogen Fertilization and Crop Genotype in Field Grown Oilseed Rape (Brassica napus)	The rhizosphere microbiome is considered to play a key role in determining crop health. However, current understanding of the factors which shape assembly and composition of the microbiome is heavily biased toward bacterial communities, and the relevance for other microbial groups is unclear. Furthermore, community assembly is determined by a variety of factors, including host genotype, environme…	rhizosphere; crop genotype; nitrogen; protist; nematode; fungi; pathogens; interaction networks	Picot, E; Hale, CC; Hilton, S; Teakle, G; Schafer, H; Huang, YJ; Perryman, S; West, JS; Bending, GD	English		10.3389/fsufs.2021.613269	WOS:000642094000001			United Kingdom (UK)	Country	Hertfordshire	51.803896◦N	0.362505◦E	1- good (plot or town)	2014	2014	1		1	Experimental	Growing season / 1 year	Field / habitat	NO	YES	NO	NO		Inferential				YES				Oil seed rape		NO		NO
10295	Article	Biological Conservation	0006-3207	ELSEVIER SCI LTD	1995	FACTORS AFFECTING THE ABUNDANCE OF BUTTERFLIES IN-FIELD BOUNDARIES IN SWAVESEY FENS, CAMBRIDGESHIRE, UK	Surveys of the butterfly populations of a large number of field boundary transects were carried out in 1986 and 1991. The abundance of individual species, total abundance and species richness were related to characteristics of the field boundary and to field boundary flora using regression techniques Butterfly populations were enhanced in those boundaries containing large hedgerows, grassy areas …	HEDGES; LAND-USE; DISTRIBUTIONS; ARABLE; PASTURE	SPARKS, TH; PARISH, T	English		10.1016/0006-3207(94)00112-4	WOS:A1995RN60000007			United Kingdom (UK)	Region					1986	1991	6	3-5	area	Monitoring	2-5 years	Field / habitat	NO	YES	NO	YES		Inferential	correlations			YES						NO		NO
10296	Journal article	Romanian Agricultural Research	1222-4227	National Agricultural Research and Development Institute	2021	Can mixture of flowering plants within intensive agricultural landscape positively affect ground-dwelling spider assemblages?	Spiders are dominant predators in agroecosystems. Terrestrial semi-natural habitats, such as different field margins, can enhance the abundance and diversity of spiders in adjoining fields. We compared the effect of a mixture of flowering plants and an adjacent maize crop for ground-dwelling spiders (Arachnida: Araneae). It was assumed that occurrence of these beneficial arthropods will benefit f…	predatory arthropods; species richness; species diversity; agricultural land; maize; crop mixtures; pitfall traps; natural enemies; biological control agents; habitats; dill; buckwheat; flax; sunflowers; predators	Twardowski, J. P.; Gruss, I. A.; Hurej, M.	English		10.13140/RG.2.2.12847.66723	WOS:000681706500036	20210502798		Poland	Region	Pągów	51°8'34.54"N	17°38'13.27"E	1- good (plot or town)	2013	2014	2	6-10	1	Single	Growing season / 1 year	Field / habitat	NO	YES	NO	NO		Inferential	RDA			YES		Maize				NO		NO
10304	Article	Agriculture Ecosystems & Environment	0167-8809	ELSEVIER SCIENCE BV	2000	The effects of nitrogen and diaspore availability on the regeneration of weed communities following extensification	The regeneration of weed communities after cessation of fertilization and herbicide use was investigated on an arable held representative of the Central German Chernozem Region. As a result of high, but spatially heterogeneous input of farmyard manure and slurry until 1983, there were large differences in soil nitrogen supply within this 'regeneration field' during the investigation period (1992-…	arable fields; N-fertilization; plant re-establishment; population dynamics; seed dispersal; Germany	Bischoff, A; Mahn, EG	English		10.1016/S0167-8809(99)00104-8	WOS:000084780000007			Germany	Region					1992	1994	3	3-5	1	Experimental	Long term	Field / habitat	NO	YES	NO	NO		Inferential	ANOVA			YES	Barley;Wheat	Maize				NO		NO
10318	Article	Agriculture Ecosystems & Environment	0167-8809	ELSEVIER	2021	Non-rotational set-aside fields improve reproductive success of cavity-nesting bees and wasps at the landscape scale, but have no effect on other wild bees and hoverflies in mid-summer	Wild bees, hoverflies and wasps are valuable ecosystem service providers in agricultural systems through pollination and biological control, and their species richness, abundance and reproductive success well indicate ecosystem health. However, they are often limited by foraging and nesting resources that are major drivers behind their steep decline. Although agri-environmental measurements impro…	Agri-environmental schemes; Cavity-nester; Ecological Focus Areas; Hoverfly; Pan trap; Pollination; Trapnest	Kovacs-Hostyanszki, A; Soltesz, Z; Szigeti, V; Somay, L; Baldi, A	English		10.1016/j.agee.2020.107255	WOS:000604619500001			Hungary	Region					2014	2014	1	1-2	49 - 20	Monitoring	2-5 years	Landscape	NO	YES	NO	NO		Inferential	GLMM, PERMANOVA			YES						NO		NO
10326	Article	Agronomy		MDPI	2020	Soil Arthropod Responses in Agroecosystem: Implications of Different Management and Cropping Systems	The EU's Common Agricultural Policy (CAP 2014-2020) on soil management points to the combination of sustainable food production with environmental protection, reduction of CO(2)emissions, and safeguarding of soil biodiversity. In this study, three farms (in the Emilia-Romagna region), managed with both conventional and conservation practices (the last ones with and without sub-irrigation systems)…	soil biodiversity; bioindicators; soil quality; mesofauna; soil degradation; land management	Menta, C; Conti, FD; Fondon, CL; Staffilani, F; Remelli, S	English		10.3390/agronomy10070982	WOS:000557518900001			Italy	Region					2014	2017	3	1-2	4 - 2	On farm	Unclear or na	Field / habitat	NO	YES	NO	NO		Inferential	LMM, NMDS, PERMANOVA, SIMPER			YES	Wheat	Maize		Soybean	not_specified	YES	Lucerne / Afalfa	NO
10339	Journal article	Agriculture Ecosystems & Environment	0167-8809	Elsevier	2017	Promoting diverse communities of wild bees and hoverflies requires a landscape approach to managing meadows.	There is ongoing concern regarding the observed decline in pollinator populations. Managing agricultural landscapes through agri-environment schemes (AES) supports biodiversity and could counteract pollinator population declines. We investigated whether alterations to current AES grassland mowing regimes would increase the abundance and species richness of wild bees and hoverflies. Furthermore, w…	insect communities; natural enemies; predators; predatory insects; species richness	Meyer, S.; UnternÃ¤hrer, D.; Arlettaz, R.; Humbert, J. Y.; Menz, M. H. M.	English		10.1016/j.agee.2017.01.037	WOS:000397550100039	20173106915		Switzerland	Region	Swiss Plateau				2014	2015	2	1-2	49 - 20	On farm	Immediate effect; Long term	Field / habitat	NO	YES	NO	NO		Inferential	GLMM			NO						NO		YES	Hay meadow
10343	Article	Applied Vegetation Science	1402-2001	WILEY-BLACKWELL	2011	Interaction of local and landscape features in the conservation of Hungarian arable weed diversity	Question: How do local and landscape management contribute to weed diversity in Hungarian winter cereal fields? Location: Central Hungary. Methods: Vascular plants were sampled in 18 winter cereal fields along an intensification gradient according to nitrogen fertilization, in the first cereal rows (edge) and in the interior part of the fields. Weed species were divided into groups according to t…	Agriculture; Archaeophytes; Biodiversity; Fertiliser; Neophytes; Nitrogen preference	Kovacs-Hostyanszki, A; Batary, P; Baldi, A; Harnos, A	English		10.1111/j.1654-109X.2010.01098.x	WOS:000286207100005			Hungary	Region	Puszta	46°95'N	19°17'E	2 - medium (region)	2005	2005	1		19 - 10	On farm	Growing season / 1 year		NO	YES	NO	NO		Inferential	GLMM			YES	Barley;Wheat					NO		NO
10351	Article	Ecological Applications	1051-0761	WILEY	2022	Turnover and nestedness drive plant diversity benefits of organic farming from local to landscape scales	Biodiversity-benefits of organic farming have mostly been documented at the field scale. However, these benefits from organic farming to species diversity may not propagate to larger scales because variation in the management of different crop types and seminatural habitats in conventional farms might allow species to cope with intensive crop management. We studied flowering plant communities usi…	beta-diversity; flowering plants; landscape; organic farming; species turnover	Carrie, R; Ekroos, J; Smith, HG	English		10.1002/eap.2576	WOS:000779927000001			Sweden	Region					2017	2017	1	3-5	19 - 10	On farm	Unclear or na	Farm; Landscape	NO	YES	NO	NO		Inferential	LMM, GLMM			YES	not_specified					YES	not_specified	YES
10360	Article	Journal of Insect Conservation	1366-638X	SPRINGER	2014	Effects of ecological restoration on Orthoptera assemblages in a Mediterranean steppe rangeland	In the last century, human activities have contributed to the fragmentation and the loss of 80 % of the original surface of a Mediterranean steppe rangeland in south-eastern France. In a recent ecological restoration project, an intensively cultivated orchard of 357 ha planted in 1987 among the steppe vegetation was rehabilitated as a herbaceous habitat for steppe birds after its abandonment in 2…	Ecosystem rehabilitation; Grasshoppers; Grassland; Multi-taxonomic approach; Species-diversity	Alignan, JF; Debras, JF; Dutoit, T	English		10.1007/s10841-014-9717-6	WOS:000345769600006			France	Region	Plaine de la Crau				2010	2013	4	1-2	4 - 2	On farm	2-5 years; Growing season / 1 year	Field / habitat	NO	YES	YES	NO		Inferential	ANOVA, NMDS, PCA			NO						NO		YES		Steppe grassland
10371	Article	Soil Biology & Biochemistry	0038-0717	PERGAMON-ELSEVIER SCIENCE LTD	2019	Land use modulates the effects of climate change on density but not community composition of Collembola	Collembola are highly abundant and diverse soil animals and play key roles in litter decomposition and nutrient cycling. Given their functional significance, it is important to understand their responses to human-induced global changes, such as climate change and land-use intensification. Here, we utilized an experimental field study, to test the interactive effects of climate (ambient vs. future…	Future climate; Intensive land use; Invertebrate decomposers; Global change; Life forms; Soil biodiversity	Yin, R; Gruss, I; Eisenhauer, N; Kardol, P; Thakur, MP; Schmidt, A; Xu, ZF; Siebert, J; Zhang, CS; Wu, GL; Schadler, M	English		10.1016/j.soilbio.2019.107598	WOS:000495519900018			Germany	Region	Bad Lauchstädt				2016	2016	1	1-2	1	Experimental	2-5 years	Field / habitat	NO	YES	NO	NO		Inferential	GLMM, RDA			YES	Barley;Wheat			Oil seed rape	Alfalfa;Clover	NO		YES	Extensive meadow;Intensive meadow	Extensive pasture
10396	Article	Bird Study	0006-3657	TAYLOR & FRANCIS LTD	2018	Identifying factors that influence bird richness and abundance on farms	Capsule: Farmers can influence species richness and abundance of typical farmland birds positively, even on rather small farms (20-50ha) within intensively farmed areas.Aims: To assess the impact of farm settings, farm characteristics and heterogeneity of habitats on bird species richness and abundance, and to indicate which actions and measures farmers can take to promote farmland birds at a far…		Zellweger-Fischer, J; Hoffmann, J; Korner-Nievergelt, P; Pfiffner, L; Stoeckli, S; Birrer, S	English		10.1080/00063657.2018.1446903	WOS:000441045100002		gosc_124	Switzerland	Region					2009	2011	3	3-5	> 50	Monitoring	Unclear or na	Farm; Landscape	NO	YES	NO	NO	Proportion in the landscape	Inferential	GLMM			YES						YES		YES
10415	Article	Agriculture Ecosystems & Environment	0167-8809	ELSEVIER SCIENCE BV	2009	Sown wildflower areas to enhance spiders in arable fields	Sown wildflower areas (SWA) are cultivated in Switzerland to preserve and enhance farmland biodiversity. Here, the impact of SWA on spider density, diversity and species richness in winter wheat fields was studied. Edge effects and field scale effects of SWA were compared with landscape effects of perennial habitats in general. Adjoining SWA enhanced the densities of crab spiders (Thomisidae), gr…	Araneae; Ecosystem services; Edge effect; Habitat management; Landscape composition; Spatial scale; Species richness; Winter wheat	Schmidt-Entling, MH; Dobeli, J	English		10.1016/j.agee.2009.04.015	WOS:000268149800003			Switzerland	Region					2005	2005	1	3-5	49 - 20	On farm	2-5 years	Field / habitat; Landscape	NO	NO	NO	YES		Inferential	GLM			YES	Wheat					NO		NO
10418	Journal article	Plant, Soil and Environment	1214-1178	Czech Academy of Agricultural Sciences	2018	Effects of selective herbicide treatment on weed community in cereal crop rotation.	The efficacy of different frequently used selective herbicides and their impact on weed community were assessed in the field experiment with cereal crop rotation in 2013-2016. All herbicide treatments provided effective weed control, but community composition changed after 4 years. The density of many weed species increased on the untreated plots. Annual grasses Apera spica-venti and Alopecurus m…	2,4-D; aminopyralid; application; biodiversity; chlorsulfuron; control; effects; field experimentation; field tests; florasulam; grasses; herbicides; impact; pesticides; pyroxsulam; rotations; species diversity; weed control; weeds	MayerovÃ¡, M.; Mikulka, J.; Soukup, J.	English		10.17221/289/2018-PSE	WOS:000444423000002	20193031670		Czechia	Region					2013	2016	4	1-2	1	Experimental	Immediate effect	Field / habitat	YES	YES	NO	NO		Inferential	ANOVA, Tukey, RDA	weed control		YES	Wheat					NO		NO
10419	Article	Journal of Applied Ecology	0021-8901	WILEY	2016	Supporting local diversity of habitats and species on farmland: a comparison of three wildlife-friendly schemes	Restoration and maintenance of habitat diversity have been suggested as conservation priorities in farmed landscapes, but how this should be achieved and at what scale are unclear. This study makes a novel comparison of the effectiveness of three wildlife-friendly farming schemes for supporting local habitat diversity and species richness on 12 farms in England. The schemes were: (i) Conservation…	agri-environment schemes; bees; birds; butterflies; landscape heterogeneity; organic farming; plants; pollinators	Hardman, CJ; Harrison, DPG; Shaw, PJ; Nevard, TD; Hughes, B; Potts, SG; Norris, K	English		10.1111/1365-2664.12557	WOS:000368088300020			England	Region					2012	2014	3	3-5	19 - 10	On farm	Long term	Farm	NO	NO	YES	NO		Inferential	GLMM			NO						NO		NO
10421	Article	Ambio	0044-7447	SPRINGER	2005	The effects of farm size and organic farming on diversity of birds, pollinators, and plants in a Swedish landscape	This study compares diversity and abundance of birds plus abundance of butterflies, bumblebees and herbaceous plants between six small farms (< 52 ha arable land) and six large farms (> 135 ha arable land) in Roslagen in southeastern Sweden. Two of the large and four of the small farms were organic. Large-scale landscape mosaic and underlying bedrock were similar for all farms. Statistical analys…		Belfrage, K; Bjorklund, J; Salomonsson, L	English		10.1639/0044-7447(2005)034[0582:TEOFSA]2.0.CO;2	WOS:000234658200002		gosc_019	Sweden	Region		59°52'N	17°40'E		2002	2002	4	3-5	19 - 10	Monitoring	Unclear or na	Farm; Landscape	NO	YES	NO	NO		Inferential	GLM			YES						YES		NO
10428	Article	Soil & Tillage Research	0167-1987	ELSEVIER	1995	Variability in soil nematode populations due to tillage and crop rotation in semi-arid Mediterranean agrosystems	The soil nematode fauna was assessed as a potential ecological index for the progressive stages of degradation, as well as the possibilities of restoration of a Calcic Haploxeralf in a semi-arid environment in Spain. With this aim in mind, soil characteristics and nematode populations were compared in a virgin ecosystem (evergreen oak forest) and in a closely associated area subjected to intensiv…	nematodes; diversity; tillage; crop rotation; semi-arid soils; compaction	LopezFando, C; Bello, A	English		10.1016/0167-1987(95)00496-3	WOS:A1995TM39400005			Spain	Region	Toledo				1988	1992	4	3-5	1	Experimental	Rotation	Field / habitat	NO	YES	NO	NO		Inferential				YES	Barley			Sunflower		YES	Vetch	NO
10432	Article	Oecologia	0029-8549	SPRINGER	2008	Contrasting success in the restoration of plant and phytophagous beetle assemblages of species-rich mesotrophic grasslands	Over the last 60 years changes to the management of species-rich mesotrophic grasslands have resulted in the large-scale loss and degradation of this habitat across Europe. Restoration of such grasslands on agriculturally improved pastures provides a potentially valuable approach to the conservation of these threatened areas. Over a four-year period a replicated block design was used to test the …	Cynosurus-Centaurea; coleoptera; grassland restoration; hay meadow; resistance; successional trajectories	Woodcock, BA; Edwards, AR; Lawson, CS; Westbury, DB; Brook, AJ; Harris, SJ; Brown, VK; Mortimer, SR	English		10.1007/s00442-007-0872-2	WOS:000251489000014			United Kingdom (UK)	Region	Rocks Farm, East Sussex	50°55'56''N	02°24'13''E	1- good (plot or town)	2001	2004	4	1-2	1	Experimental	2-5 years; Growing season / 1 year	Field / habitat	NO	YES	YES	NO		Inferential	pRDA, ANOVA, GLM			NO						NO		YES	Hay meadow
10438	Article	Agriculture Ecosystems & Environment	0167-8809	ELSEVIER	2021	Benefits of wildflower areas as overwintering habitats for ground-dwelling arthropods depend on landscape structural complexity	Wildflower areas are a popular agri-environment scheme to counteract the biodiversity loss in agro-ecosystems. While benefits for flower-visiting and predatory insects during the vegetation period were frequently shown, few studies addressed the suitability of wildflower areas as overwintering habitats. Here, we studied the significance of wildflower areas as overwintering habitats and whether th…	Agri-environment scheme; Biodiversity conservation; Carabidae; Farmland management; Insect hibernation; Staphylinidae	Hoffmann, H; Peter, F; Herrmann, JD; Donath, TW; Diekotter, T	English		10.1016/j.agee.2021.107421	WOS:000647427500004			Germany	Region	Schleswig-Holstein				2018	2018	1	3-5	19 - 10	Monitoring; On farm	2-5 years	Field / habitat; Landscape	NO	YES	NO	NO		Inferential	GLMM			YES	Wheat	Maize			not_specified	NO		NO
10459	Journal article	Agricultural and Forest Entomology	1461-9555	Wiley	2021	Above- and below-ground assessment of carabid community responses to crop type and tillage.	Carabid beetles are major predators in agro-ecosystems. The composition of their communities within crop environments governs the pest control services they provide. An understudied aspect is the distribution of predacious carabid larvae in the soil. We used novel subterranean trapping with standard pitfall trapping, within a multi-crop rotation experiment, to assess the responses of above- and b…	species diversity; tillage; predatory insects; trapping; pitfall traps; rotations; barley; species composition; wheat; larvae; soil insects; natural enemies; predators	Jowett, K.; Milne, A. E.; Garrett, D.; Potts, S. G.; Senapathi, D.; Storkey, J.	English		10.1111/afe.12397	WOS:000550415000001	20210131044		United Kingdom (UK)	Region	Suffolk				2018	2018	1	1-2	1	Experimental	Rotation	Field / habitat	NO	YES	NO	NO		Inferential	LMM + RDA			YES	Barley;Wheat				Clover;Raygrass	YES	Ryegrass	NO
10467	Article	Agriculture Ecosystems & Environment	0167-8809	ELSEVIER SCIENCE BV	2016	Land use at different spatial scales alters the functional role of web-building spiders in arthropod food webs	Web-building spiders are abundant generalist predators in agroecosystems that primarily forage on insects including economically important pests. Local management and landscape composition influence spider and prey communities and thereby their trophic interactions and functional role in arthropod food webs. We compared predator-prey interactions between organically managed cereal fields and sown…	Predator-prey interactions; Prey availability; Prey composition; Thysanoptera; Nematocera; Agri-environmental schemes	Mader, V; Birkhofer, K; Fiedler, D; Thorn, S; Wolters, V; Diehl, E	English		10.1016/j.agee.2015.12.017	WOS:000370100800016			Germany	Region		50.806152 N	8.766649 E	1- good (plot or town)	2013	2013	1	3-5	19 - 10	On farm	2-5 years	Field / habitat	NO	YES	NO	NO		Inferential	PERMANOVA			YES	Wheat					NO		NO
10468	Article	Journal of Applied Ecology	0021-8901	BLACKWELL SCIENCE LTD	1992	THE EFFECT OF ENVIRONMENTAL-FACTORS ON SURVIVAL OF GRAY PARTRIDGE (PERDIX-PERDIX) CHICKS IN POLAND DURING 1987-89	1. The survival of grey partridge chicks was estimated from the brood sizes in several areas of Poland, and related to weather conditions, abundance of insect food, occurrence of weeds, and the use of herbicides. 2. Geometric mean brood size in different areas and years ranged from 7.5 to 11.2, with a mean of 9.3, and the estimated chick survival rate ranged from 42 to 71%, with a mean of 56%. 3.…	CHICK SURVIVAL; GRAY PARTRIDGE; HERBICIDES; INSECTS; POLAND; WEATHER; WEEDS	PANEK, M	English		10.2307/2404484	WOS:A1992KB87800023			Poland	Country					1987	1989	3	1-2	49 - 20	Monitoring	Growing season / 1 year	Landscape	NO	YES	NO	NO		Inferential				YES	not_specified					NO		NO
10470	Article	Journal of Applied Ecology	0021-8901	BLACKWELL PUBLISHING	2007	Plant diversity and land use under organic and conventional agriculture: a whole-farm approach	1. Organic farming is thought to lead to increased biodiversity and greater sustainability than higher-yielding conventional farming systems. It is usually assumed that organic farms have both larger and higher quality areas of semi-natural habitats, although this assumption has not been unequivocally tested. 2. Here we test the hypothesis that in comparison to conventional farms, organic farms h…	agroecology; arable weeds; GIS; habitat heterogeneity; plant diversity; production syndromes	Gibson, RH; Pearce, S; Morris, RJ; Symondson, WOC; Memmott, J	English		10.1111/j.1365-2664.2007.01292.x	WOS:000247667100009			England	Region	Bristol				2004	2005	1	1-2	49 - 20	On farm	Unclear or na	Farm	NO	YES	NO	NO		Inferential	Manova			YES						YES		YES
10474	Article	Basic and Applied Ecology	1439-1791	ELSEVIER GMBH	2013	Landscape heterogeneity and farming practice alter the species composition and taxonomic breadth of pollinator communities	Effects of landscape heterogeneity and farming practice on species composition are less well known than those on species richness, in spite of the fact that community composition can be at least as important for ecosystem services, such as pollination. Here, we assessed the effect of organic farming and landscape heterogeneity on pollinator communities, focusing on multivariate patterns in specie…	Pollinators; Landscape context; Landscape ecology; Agricultural intensification; Agri-environment schemes	Andersson, GKS; Birkhofer, K; Rundlof, M; Smith, HG	English		10.1016/j.baae.2013.08.003	WOS:000325758400002		gosc_103	Sweden	Region					2008	2008	1	6-10	49 - 20	On farm	2-5 years; Long term	Field / habitat	NO	YES	NO	NO		Inferential	PERMANOVA, PCA			NO						NO		NO
10504	Article	European Journal of Wildlife Research	1612-4642	SPRINGER	2021	Sowing enriched pastures for extensive livestock enhances the abundance of birds and arthropods in Mediterranean grasslands	A great number of farmland wildlife species has shown a sharp population decline in European countries, mainly caused by changes in agricultural practices leading to habitat alterations. Within this scenario, the identification of agricultural practices providing economic benefits to farmers and, at the same time, favoring higher biodiversity levels is a key challenge. This is especially interest…	Agrosystems; Common agriculture policy; Conservation; Intensive farming; Farmland birds	Moreno-Opo, R; Pina, M; Mogena, A	English		10.1007/s10344-021-01486-2	WOS:000639761600002			Spain	Region	Extremadura				2016	2018	2	>20	9 - 5	On farm	Long term	Field / habitat	NO	YES	NO	NO		Inferential	GLMM			NO						YES	Clover;Lucerne / Afalfa;Lupine;Ryegrass;Triticale;Vetch	YES		Extensive pasture
10520	Article	Journal of Applied Ecology	0021-8901	WILEY	2019	Managing hedgerows for nocturnal wildlife: Do bats and their insect prey benefit from targeted agri-environment schemes?	Mitigating the detrimental impacts of intensive farming on biodiversity requires the implementation of cost-effective conservation actions. Targeted agri-environment schemes (AESs) to enhance populations of threatened species inhabiting farmland have been proposed for this purpose, yet their effectiveness for nocturnal wildlife remains unknown. We assessed whether hedgerow management prescribed b…	acoustic sampling; agri-environment schemes; Arthropod; Chiroptera; farmland; higher level stewardship; landscape attributes; multi-scale management	Froidevaux, JSP; Boughey, KL; Hawkins, CL; Broyles, M; Jones, G	English		10.1111/1365-2664.13412	WOS:000474270200010			England	Country					2016	2016	1	not_stated	> 50	On farm	Long term	Field / habitat; Landscape	NO	YES	NO	NO		Inferential	GLMM, GAMM			NO						NO		NO
10522	Article	Agriculture Ecosystems & Environment	0167-8809	ELSEVIER	2015	Intensity of soil disturbance shapes response trait diversity of weed communities: The long-term effects of different tillage systems	Disturbances have a prominent role in structuring plant communities. However, in agroecosystems, the long-term effect of disturbances on determining trait distributions within weed communities remains little studied. We analyzed the effect of three tillage treatments, which differ in the intensity of soil disturbance, on the mean, the range and the distribution of four response traits within weed…	Community-weighted mean of response; traits; Functional dispersion; Functional divergence; Functional evenness; Seed weight; Specific leaf area	Plaza, EH; Navarrete, L; Gonzalez-Andujar, JL	English		10.1016/j.agee.2015.03.031	WOS:000356191700011			Spain	Region	Madrid	40°29'N	3°22'W	1- good (plot or town)	1985	2011	24	1-2	1	Experimental	Long term	Field / habitat	NO	YES	NO	NO		Inferential	LMM			YES	Wheat				Pea;Vetch	NO		NO
10523	Article	Agriculture Ecosystems & Environment	0167-8809	ELSEVIER	2007	Biodiversity of the ground-dwelling spider fauna of afforestation habitats	The aim of this study was to assess spider diversity among habitats that are typically used for afforestation in Ireland, and to identify habitat parameters which could potentially be used as indicators of their biodiversity value. Ground-dwelling spiders were surveyed in 24 sites across Ireland, with eight sites of each of the following habitat types: improved grassland, wet grassland and peatla…	spider assemblages; biodiversity; indicator; peatland; grassland; afforestation; hedgerow	Oxbrough, AG; Gittings, T; O'Halloran, J; Giller, PS; Kelly, TC	English		10.1016/j.agee.2006.11.005	WOS:000244766400036			Ireland	Region					2002	2004	2	1-2	9 - 5	On farm	Long term	Field / habitat	NO	YES	NO	NO		Inferential	ANOVA, NMS			NO						NO		YES		Intensive pasture;Wet grassland
10525	Article	Agronomy		MDPI	2019	Crop Rotation Compared with Continuous Rye Cropping for Weed Biodiversity and Rye Yield. A Case Study of a Long-Term Experiment in Poland	In recent years, sustainable agriculture has revitalized interest in crop rotations and their effects on crop performance and agroecosystem biodiversity, including weeds. This article used winter rye as an example and focused on the crop rotation (CR) impact on species, taxonomic and functional diversity of weed communities and analysed the contribution of crop rotation to protecting yield and re…	cropping system; continuous monoculture; species richness; Shannon-Wiener index; Warwick-Clarke taxonomic distinctness index; Rao's quadratic entropy; Apera spica-venti (L.) P. Beauv.; Centaurea cyanus L.	Jastrzebska, M; Kostrzewska, MK; Marks, M; Jastrzebski, WP; Treder, K; Makowski, P	English		10.3390/agronomy9100644	WOS:000498268600078			Poland	Region	Bałcyny	53.60°N	19.85°E	1- good (plot or town)	1977	2017	3	1-2	1	Experimental	Long term	Field / habitat	NO	YES	NO	NO		Inferential	ANOVA	Yield		YES	Oat;Rye;Triticale	Maize	Potato		Linseed;Faba bean	NO		NO
10535	Article	Applied Soil Ecology	0929-1393	ELSEVIER SCIENCE BV	2001	Response of earthworm communities to different types of soil tillage	The quantitative and qualitative development of earthworm communities in ecologically managed soils under green fallow and winter rye, and with three different tillage techniques (ploughing, two-layer ploughing and layer cultivation) during a period of 4 years from 1995 to 1998 was investigated in a field study at Rommersheim, Rhineland-Palatinate, Germany. Throughout the experiment earthworm com…	earthworms; ecological farming; layer cultivation; plough; two-layer plough; soil tillage	Emmerling, C	English		10.1016/S0929-1393(00)00132-3	WOS:000167897100008			Germany	Region	Rommersheim				1995	1998	4	1-2	1	Experimental	Rotation	Field / habitat	NO	YES	NO	NO		Inferential	anova + tukey			YES	Barley;Rye;Wheat				not_specified	NO		NO
10556	Article	Biological Conservation	0006-3207	ELSEVIER SCI LTD	2010	Landscape-moderated importance of hedges in conserving farmland bird diversity of organic vs. conventional croplands and grasslands	Hedges provide important nesting, feeding and sheltering sites for birds in agricultural areas, while organic farming also enhances farmland birds. However, it is little known how the interaction of these local variables (amount of hedges and organic management) with landscape scale variables affects birds. We selected paired conventional and organic winter wheat fields and meadows in each of 10 …	Agri-environmental schemes; Alauda arvensis; Emberiza citrinella; Hedge length; Landscape complexity; Winter wheat	Batary, P; Matthiesen, T; Tscharntke, T	English		10.1016/j.biocon.2010.05.005	WOS:000281125400011			Germany	Region					not_stated	not_stated	not_stated	1-2	49 - 20	On farm	Unclear or na	Field / habitat; Landscape	NO	YES	NO	NO	Proportion in the landscape	Inferential	GLMM, RDA			YES	Wheat					NO		YES	not_specified
10606	Article	Agriculture		MDPI	2020	Segetal Diversity in Selected Legume Crops Depending on Soil Tillage	The aim of the paper was to determine weed infestation expressed by weeds number and weed weight and other index under a three different tillage system: no-tillage (NT), reduced tillage (RT), and ploughing tillage (CT) in two legume species crops: pea and narrowed-leaved lupine. The research proved that growing legume under no-tillage conditions caused the increasing weed infestation. Weather con…	tillage system; weed infestation; biological diversity; reduced tillage; no-till; ploughing; legume	Bojarszczuk, J; Podlesny, J	English		10.3390/agriculture10120635	WOS:000602240000001			Poland	Region	Grabów	51°21'18''N	21°40'09''E	1- good (plot or town)	2017	2019	3	1-2	1	Experimental	Growing season / 1 year	Field / habitat	NO	YES	NO	NO		Inferential	anova, tukey			YES					Lupin;Pea	NO		NO
10611	Article	Journal of Zoology	0952-8369	BLACKWELL PUBLISHING	2007	A comparison of butterfly populations on organically and conventionally managed farmland	Habitat loss and reduction in quality, together with increasing homogeneity of the farmed landscape and more intensive field management, are believed to be major drivers of biodiversity loss on farmland. Organic farms demonstrate features that are now rare elsewhere in UK farming systems, such as crop rotations incorporating grass leys, exclusion of synthetic pesticides and fertilizers, and relia…	butterflies; organic; biodiversity; field margin; hedgerow; farmland	Feber, RE; Johnson, PJ; Firbank, LG; Hopkins, A; Macdonald, DW	English		10.1111/j.1469-7998.2007.00296.x	WOS:000249429800005			England	Region					1994	1996	3	not_stated	49 - 20	On farm	Unclear or na	Farm	NO	YES	NO	NO		Inferential	anova, t-test			YES						NO		NO
10614	Article	Restoration Ecology	1061-2971	WILEY	2011	Effects of Wildflower Strip Quality, Quantity, and Connectivity on Butterfly Diversity in a Swiss Arable Landscape	The effects of habitat restoration measures designated to promote farmland biodiversity have been documented at the field scale, but little is known about their role in restoring the agricultural mosaic. In this study, we analyzed the effects of wildflower strips (WFS) at the field scale and in the landscape context on butterflies in a Swiss arable landscape. Three hypotheses were tested: (1) but…	agriculture; agri-environment scheme; ecological compensation area; farmland biodiversity; generalist species; specialist species	Aviron, S; Herzog, F; Klaus, I; Schupbach, B; Jeanneret, P	English		10.1111/j.1526-100X.2010.00649.x	WOS:000292205800010			Switzerland	Region					2000	2004	3	3-5	> 50	On farm	Growing season / 1 year; Long term	Field / habitat; Landscape	NO	YES	NO	NO		Inferential	GRM			YES	Wheat	Maize	not_specified			YES		NO
10619	Article	Landbauforschung	0458-6859	JOHANN HEINRICH VON THUNEN INST-VTI	2020	Minor changes in collembolan communities under different organic crop rotations and tillage regimes	An aim of organic farming is to reduce negative impacts of agricultural management practices on physical, chemical, and biological soil properties. A growing number of organic farmers is trying out methods of reduced tillage to save costs, protect humus and to foster natural processes in the soil. Furthermore, techniques like increasing crop rotation diversity and reduced tillage are discussed un…	soil biodiversity; eco-morphological index (EMI); soil tillage; organic matter	Moos, JH; Schrader, S; Paulsen, HM	English		10.3220/LBF1611932809000	WOS:000629651300003			Germany	Region	Trenthorst/Wulmenau	53°46’N	10°31’E	1- good (plot or town)	2012	2014	2	1	1	On farm	Rotation	Farm	NO	YES	NO	NO		Inferential	GLMMs + NMDS			YES	Barley;Triticale;Wheat	Maize		Oil seed rape		YES	Clover;Faba bean;Oats;Protein pea;Ryegrass	NO
10621	Journal article	Bulgarian Journal of Agricultural Science	1310-0351	Agricultural Academy of Bulgaria	2020	Weed species diversity and community composition in organic potato field.	Weeds are the component of biological diversity in the agricultural systems (agrobiodiversity) and one of the greatest limiting factors to efficient organic crop production. The goal of the experiment is to define the influence of organic agricultural practices on the dynamics of weed infestation, weed species diversity and community composition in organic potato field included in three- field cr…	beans; biodiversity; biological development; communities; cover crops; crop production; crop yield; ecology; farming systems; field crops; green manures; incorporation; infestation; manures; organic farming; potatoes; rotations; soil; species diversity; t	Gerasimova, I.; Mitova, T.	English			WOS:000547563100003	20203296268		Bulgaria	Region	Suhodol Experimental Station Suhodol (near Sofia)				2012	2013	2	3-5	4 - 2	Experimental	Growing season / 1 year	Field / habitat	YES	YES	NO	NO		Inferential				YES			Potato		Pea;Rye	NO		NO
10624	Article	Agriculture Ecosystems & Environment	0167-8809	ELSEVIER	2021	Biodiversity in agricultural landscapes: Grassy field margins and semi-natural fragments both foster spider diversity and body size	Agricultural intensification is one of the most important drivers of biodiversity loss. To preserve taxonomic diversity in agricultural landscapes, there is an increasing need for refuge areas within agroecosystems, but best practices for providing such sites are debated. Here, we compared the taxonomic diversity and trait composition of spiders, being important terrestrial predators, among cerea…	Agricultural intensification; Araneae; Farmland; Landscape heterogeneity; Nature conservation; Non-crop habitats	Plath, E; Rischen, T; Mohr, T; Fischer, K	English		10.1016/j.agee.2021.107457	WOS:000653013500004			Germany	Region	Maifeld	50◦14’N	7◦21’E	2 - medium (region)	2019	2019	1	3-5	49 - 20	On farm	2-5 years; Growing season / 1 year	Field / habitat	NO	YES	NO	NO		Inferential	ANCOVA, PERMANOVA, NMDS			YES	Wheat					NO		NO
10627	Article	Agriculture Ecosystems & Environment	0167-8809	ELSEVIER SCIENCE BV	2006	Effects of changes in agricultural land-use on landscape structure and arable weed vegetation over the last 50 years	Agricultural dynamics and associated changes in the structure of habitat patches affect species composition and distribution in the landscape. Land-use, landscape changes and vegetation changes of weeds were analysed in a 4 km(2) area in Central Germany (Saxony-Anhalt) from 1953 to 2000. This period includes the collectivisation (1952-1968), the agricultural industrialisation (1969-1989) and the …	agricultural policies; landscape change; landscape indices; land-use history; vegetation changed; weeds	Baessler, C; Klotz, S	English		10.1016/j.agee.2005.12.007	WOS:000237378200006		gosc_179	Germany	Region	Friedeburg	10°34'E	45°12'N	1- good (plot or town)	1957	2000	3	1-2	area	Monitoring	Long term	Landscape	NO	YES	NO	NO		Inferential	Kendall's tau			YES						NO		NO
10641	Journal article	Agricultural and Forest Entomology	1461-9555	Blackwell Science	2001	Distribution and abundance of aphidophagous hoverflies (Diptera: Syrphidae) in wildflower patches and field margin habitats.	The spatial and temporal variations in aphidophagous syrphid abundance were recorded over two seasons in wildflower resource patches sown in a winter barley crop and associated field margins. Standard census techniques and sticky board trapping were used to assess numbers of syrphids, whilst weekly flower head counts were used to quantify the floral resources available in each of the patches. The…	arthropod pests; barley; biological control agents; habitats; insect pests; insect traps; natural enemies; pests; wild flowers; wild plants	Sutherland, J. P.; Sullivan, M. S.; Poppy, G. M.	English		10.1046/j.1461-9563.2001.00090.x	WOS:000208951800009	20013031387		United Kingdom (UK)	Region		51°49'N	0°23' W	2 - medium (region)	1996	1997	2	>20	1	Experimental	2-5 years	Field / habitat	NO	YES	NO	NO		Inferential	ANOVA			YES	Barley					NO		NO
10645	Journal article	Acta Zoologica Bulgarica	0324-0770	Institute of Biodiversity and Ecosystem Research, Bulgarian Academy of Sciences (IBER-BAS)	2018	Ground beetle assemblages affected by oilseed rape management practice.	Ground beetle assemblages were compared in two oilseed rape fields with different management practices, in fallow and in succeeding winter wheat crop. A total of 11,615 specimens representing 52 species were collected over two years of sampling using epigeic pitfall and funnel traps. The ten most common species, represented 91% of the total number of specimens in oilseed rape, were Amara aenea (D…	canopy; funnel traps; natural enemies; pitfall traps; predators; predatory insects; rape; swede rape; wheat; winter wheat	Sivčev, L.;ivčev, I.; Graora, D.;Tomić, V.; Dudć, B.	English			WOS:000446807800012	20193202594		Serbia	Region		N4557.280	E19 37.554		2010	2012	3	3-5	4 - 2	On farm	2-5 years	Field / habitat	NO	YES	NO	NO		Inferential	DCA, RDA, t-tests			YES	Wheat			Oil seed rape		NO		NO
10656	Journal article	Agriculture Ecosystems & Environment	0167-8809	Elsevier	2018	Indirect effects of agricultural pesticide use on parasite prevalence in wild pollinators.	Insect pollinators appear to be experiencing worldwide declines, a phenomenon that has been correlated both with exposure to chemical pesticides and disease prevalence. These factors have been found to have strong and often interacting negative effects on multiple pollinator species in laboratory based studies, however their interactions in the field are less clear. To try and understand the link…	community ecology; entomogenous fungi; entomopathogenic protozoa; entomopathogens; honey bees; natural enemies; pathogens; pesticides; pollinators; species diversity; species richness	Evans, A. N.; Llanos, J. E. M.; Kunin, W. E.; Evison, S. E. F.	English		10.1016/j.agee.2018.02.002	WOS:000429394600005	20183131558		England	Country					2012	2012	1	1-2	49 - 20	On farm	Growing season / 1 year	Field / habitat	NO	YES	NO	NO		Inferential	LMM			YES						NO		NO
10659	Journal article	PeerJ	2167-8359	PeerJ	2020	The influence of Ecological infrastructure adjacent to crops on their carabid assemblages in intensive agroecosystems.	Background: Conserving biodiversity and enhancing ecosystem services of interest in intensive agroecosystems is a major challenge. Perennial Ecological infrastructure (EIs), such as hedges and grassy strips, and annual EI under Agri-Environment Schemes appear to be good candidates to promote both. Our study focused on carabids, an indicator group responding both at the species and functional trai…	species diversity; species richness; biodiversity; ecosystem services; natural enemies; insect pests; plant pests; pitfall traps; flowers; hedges; arthropod pests; pests	Pecheur, E.; Piqueray, J.; Monty, A.; DufrÃªne, M.; Mahy, G.	English		10.7717/peerj.8094	WOS:000506576400001	20210052628		Belgium	Country					2016	2016	1	3-5	4 - 2	Experimental; On farm	2-5 years	Field / habitat	NO	NO	YES	YES		Inferential	PCoA, GLM			YES	Barley;Oat;Spelt;Wheat					NO		NO
10663	Journal article	Agriculture Ecosystems & Environment	0167-8809	Elsevier Ltd	2013	Enhancing beetle and spider communities in agricultural grasslands: the roles of seed addition and habitat management.	Over three years, a replicated block design was used to investigate the effects of seed mixtures (grasses only; grasses and legumes; grasses, legumes and non-legume forbs), establishment techniques and long term management on beetle and spider communities of grassland swards. We quantified trophic links between phytophagous beetles and their host plants to assess the effect of these seed mixtures…	arthropod communities; arthropod pests; biomass; cutting; food webs; forbs; grass sward; grasses; grassland improvement; grasslands; grazing; habitats; insect communities; insect pests; legumes; natural enemies; pests; plant pests; predators; predatory in	Woodcock, B. A.; Savage, J.; Bullock, J. M.; Nowakowski, M.; Orr, R.; Tallowin, J. R. B.; Pywell, R. F.	English		10.1016/j.agee.2013.01.009	WOS:000317326700010	20133157492		England	Region	Warfield, Berkshire	51°26'30''N	0°43'43''W	1- good (plot or town)	2009	2011	3	1-2	1	Experimental	Growing season / 1 year	Field / habitat	NO	YES	YES	NO		Inferential	GLMM			NO						YES	Burnet;Chicory;Cocksfoot;Daisy;Fescue;Foxtail;Grass-clover;Knapweed;Ryegrass;Sainfoin;Sorrel;Timothy;Trefoil;Yarrow	NO
10671	Article	Journal of Insect Science		OXFORD UNIV PRESS INC	2010	Effects of timing of grazing on arthropod communities in semi-natural grasslands	Arthropod communities were investigated in two Swedish semi-natural grasslands, each subject to two types of grazing regime: conventional grazing from May to September (continuous grazing) and traditional late management from mid-July (late grazing). Pitfall traps were used to investigate abundance of carabids, spiders, and ants over the grazing season. Ant abundance was also measured by mapping …	Aranidae; Carabidae; Formicidae; semi-natural pasture; timing of grazing	Lenoir, L; Lennartsson, T	English			WOS:000279671300002			Sweden	Region	Pustnäs, Harpsund	59°45'N	17°45'E	1- good (plot or town)	2002	2002	1	6-10	4 - 2	On farm	Long term	Field / habitat	NO	YES	NO	NO		Inferential	Anova			NO						NO		YES		Semi-natural grassland
10674	Article	Agriculture Ecosystems & Environment	0167-8809	ELSEVIER SCIENCE BV	2009	Importance of edaphic, spatial and management factors for plant communities of field boundaries	Plant communities of 57 field boundaries, in four regions of Finland,were sampled for this Study focusing oil factors affecting Species diversity and community composition. All the boundaries were buffer strips established following the guidance of an Agri-Environmental Support Scheme. Data oil edaphic factors, boundary management practices and spatial coordinates were used as explanatory variabl…	Agri-environment scheme; Botanical diversity; Boundary vegetation; Boundary management; Redundancy Analysis; Variance partitioning	Tarmi, S; Helenius, J; Hyvonen, T	English		10.1016/j.agee.2009.01.016	WOS:000265556700011			Finland	Country					1997	1998	2	not_stated	> 50	On farm	Growing season / 1 year	Field / habitat	NO	YES	NO	NO		Inferential	RDA, CCA, GLM, ANOVA			NO						NO		NO
10680	Article	Biological Agriculture & Horticulture	0144-8765	TAYLOR & FRANCIS LTD	2008	Effects of conversion to organic farming on carabid beetles (Carabidae) in experimental fields in the Czech Republic	The effects of conventional and organic fanning and landscape structural elements on carabid beetles were compared in four experimental plots over a five-year crop rotation period. The working hypothesis was that the distance from ecotone as well as different types of farming are the main ecological factors influencing both the qualitative and quantitative features of carabid communities and thei…		Vesely, M; Sarapatka, B	English		10.1080/01448765.2008.9755057	WOS:000259169600001			Czechia	Region	Olomouc district				not_stated	not_stated	5	6-10	4 - 2	On farm	2-5 years	Field / habitat	NO	YES	NO	NO		Inferential	ANOVA, RDA			YES	Barley;Wheat	Maize			Clover;Vetch	NO		NO
10682	Article	Archives of Agronomy and Soil Science	0365-0340	TAYLOR & FRANCIS LTD	2016	Diversity and abundance of springtails (Hexapoda: Collembola) in soil under 90-year potato monoculture in relation to crop rotation	The monoculture cropping system causes significant changes within the soil ecosystem, which constitutes a habitat for soil-dwelling springtails. Focusing on the response of soil fauna to 90 years of potato cultivation in monoculture the study investigates the abundance and diversity of soil-dwelling springtails, considering changes in the soil environment in relation to five-crop rotation. Anothe…	Collembola; crop rotation; monoculture; potato; soil quality; springtails	Twardowski, JP; Hurej, M; Gruss, I	English		10.1080/03650340.2015.1131270	WOS:000379037700009			Poland	Region	Skierniewice	51.966135ʹN	20.163874′E	1- good (plot or town)	2011	2013	3	3-5	1	Experimental	Long term	Field / habitat	NO	YES	NO	NO		Inferential	anova			YES	Barley;Rye;Wheat		Potato		Clover	NO		NO
10694	Article	Annals of Applied Biology	0003-4746	WILEY	2001	Earthworm populations in conventional and integrated farming systems in the LIFE Project (SW England) in 1990-2000	Dilute formalin was used to sample earthworm populations in a field experiment comparing conventional (CFS) and integrated (IFS) farming systems, at Long Ashton in SW England during 1990-2000. Crops in the CFS were established by ploughing. Those in the IFS treatments were established by non-inversion tillage: in the first 5 yrs using a Dutzi cultivator or by direct drilling (IFS-1); from 1994 on…	earthworms; Lumbricidae; abundance; species diversity; integrated farming systems; non-inversion tillage; arable crops	Hutcheon, JA; Iles, DR; Kendall, DA	English		10.1111/j.1744-7348.2001.tb00150.x	WOS:000174025300011			England						1990	2000	11	1-2	1	Experimental	Long term; Rotation	Field / habitat	NO	YES	NO	NO		Inferential	ANOVA			YES	Barley;Oat;Wheat			Oil seed rape	Beans;Linseed	NO		NO
10696	Journal article	Agriculture Ecosystems & Environment	0167-8809	Elsevier	2019	Local vs. landscape characteristics differentially shape emerging and circulating assemblages of carabid beetles in agroecosystems.	Knowledge of biodiversity in agroecosystems is crucial for understanding ecosystem functioning, but requires accurate sampling methods. Most studies of ground-active arthropods in fields rely on activity-density measurement using pitfall traps. Assemblages locally observed are likely to composed both resident and immigrant species, and that is especially true for arthropods exhibiting high disper…	biodiversity; biological development; dispersal; ecosystems; farming systems; growth; habitats; larvae; measurement; natural enemies; organic farming; pitfall traps; predators; predatory arthropods; sampling; techniques; traps; wheat	Djoudi, E. A.; Plantegenest, M.; Aviron, S.; PÃ©tillon, J.	English		10.1016/j.agee.2018.10.022	WOS:000468247500015	20193430553		France	Region	Brittany	48° 06’ 53’’ N	1° 40’ 46’’ O	1- good (plot or town)	2015	2015	1	6-10	49 - 20	On farm	Unclear or na	Field / habitat; Landscape	NO	YES	NO	NO	Proportion in the landscape	Inferential	GLMM			YES	Wheat					NO		NO
10702	Article	Agriculture Ecosystems & Environment	0167-8809	ELSEVIER	2004	Factors influencing the plant and invertebrate diversity of arable field margins	Field margin plots, sown with either a simple grass mix, a complex grass mix with or without forbs or allowed to regenerate naturally were established around four fields on the Royal Agricultural College's Harnhill farm in the west of England. Two of the fields were managed conventionally and two were managed organically. Plants and invertebrates were recorded on the margin plots over a 2 year pe…	agroecosystem; biodiversity; invertebrate; insect; plants; field margin; arable; organic	Asteraki, EJ; Hart, BJ; Ings, TC; Manley, WJ	English		10.1016/j.agee.2003.07.003	WOS:000220116800010			United Kingdom (UK)	Region					1999	2000	2	1-2	4 - 2	Experimental	2-5 years; Growing season / 1 year	Field / habitat	NO	YES	NO	NO		Inferential	GLM, PCA, RDA			NO						NO		NO
10703	Article	Biological Conservation	0006-3207	ELSEVIER SCI LTD	2010	Effects of ecological compensation meadows on arthropod diversity in adjacent intensively managed grassland	An important goal of ecological compensation areas (ECAs) is to increase biodiversity in adjacent intensively managed farmland and the agricultural landscape at large. We tested whether this goal can be achieved in the case of the agri-environmental restoration scheme implemented for Swiss grassland using five large arthropod taxa (bees, true bugs, orthopterans, ground beetles and spiders) repres…	Agri-environment schemes; Arthropod diversity; Body size; Meadow restoration; Positive edge effect; Trophic guild	Albrecht, M; Schmid, B; Obrist, MK; Schupbach, B; Kleijn, D; Duelli, P	English		10.1016/j.biocon.2009.11.029	WOS:000275946400014			Switzerland	Region	Zurich, Aargau, Lucerne and Baselland				2003	2004	2	11-20	19 - 10	On farm	Not_stated	Field / habitat	NO	YES	NO	YES		Inferential	Distance-decay, ANOVA			NO						NO		YES	Extensive meadow;Intensive meadow
10707	Article	Journal of Applied Ecology	0021-8901	WILEY	2015	Local and landscape-level floral resources explain effects of wildflower strips on wild bees across four European countries	Growing evidence for declines in wild bees calls for the development and implementation of effective mitigation measures. Enhancing floral resources is a widely accepted measure for promoting bees in agricultural landscapes, but effectiveness varies considerably between landscapes and regions. We hypothesize that this variation is mainly driven by a combination of the direct effects of measures o…	agri-environment; ecosystem services; field boundaries; floral resources; flower strips; landscape context; pollinators	Scheper, J; Bommarco, R; Holzschuh, A; Potts, SG; Riedinger, V; Roberts, SPM; Rundlof, M; Smith, HG; Steffan-Dewenter, I; Wickens, JB; Wickens, VJ; Kleijn, D	English		10.1111/1365-2664.12479	WOS:000361186500007			Germany; Netherlands; Sweden; United Kingdom (UK)	Region					2011	2013	3	1-2	> 50	On farm	2-5 years	Field / habitat; Landscape	YES	YES	NO	NO		Inferential	LMM			NO						NO		NO
10712	Article	Agroforestry Systems	0167-4366	SPRINGER	2012	Effects of management options on mammal richness in a Mediterranean agro-silvo-pastoral system	Non-flying mammal richness and distribution were studied in a landscape matrix consisting of a highly managed agro-silvo-pastoral system dominated by a cork oak woodland (montado) to test the predictions of the Intermediate Disturbance Hypothesis (IDH). Sampling consisted on detection of mammalian signs of presence, along with the use of scent stations and small mammal live-trapping. Results were…	Species richness; Montado ecosystem; Landscape heterogeneity; Grazing effects; Habitat complementation; Riparian habitats	Goncalves, P; Alcobia, S; Simoes, L; Santos-Reis, M	English		10.1007/s10457-011-9439-7	WOS:000306585800006			Portugal	Region	Companhia das Lezırias, S.A				2008	2010	3	1-2	> 50	On farm	Immediate effect	Landscape	NO	NO	YES	NO	Proportion in the landscape	Inferential	GLM			NO						NO		YES		Woodland pasture
10718	Journal article	Annals of Applied Biology	0003-4746	Blackwell Publishing	2008	Generalist predators in organically and conventionally managed grass-clover fields: implications for conservation biological control.	Organically managed agroecosystems rely in part on biological control to prevent pest outbreaks. Generalist predators (Araneae, Carabidae and Staphylinidae) are a major component of the natural enemy community in agroecosystems. We assessed the seasonal dynamics of major generalist predator groups in conventionally and organically managed grass-clover fields that primarily differed by fertilisati…	biological control agents; clovers; natural enemies; organic farming; population density; population dynamics; predators; predatory arthropods; predatory insects; seasonal abundance	Birkhofer, K.; Fliessbach, A.; Wise, D. H.; Scheu, S.	English		10.1111/j.1744-7348.2008.00257.x	WOS:000260093700013	20083274945		Switzerland	Region	Therwil				2004	2004	1	3-5	1	Experimental	Long term	Field / habitat	NO	YES	NO	NO		Inferential	ANOVA, PERMANOVA			NO						YES	Grass-clover	NO
10729	Journal article	Journal of Insect Conservation	1366-638X	Springer	2020	Scale-dependent environmental filtering of ground-dwelling predators in winter wheat and adjacent set-aside areas in Hungary.	Agricultural intensification may act as an environmental filter shaping invertebrate assemblages at multiple spatial scales. However, it is not fully understood which scale is the most influential. Therefore, we utilized a hierarchical approach to examine the effect of local management (inorganic fertilization and soil properties; within-field scale), habitat type (winter wheat field and set-asid…	areas; dispersal; effects; fertilizers; habitats; landscape; natural enemies; organic matter; pest control; predators; soil; soil organic matter; soil pH; soil properties; species diversity; species richness; wheat; winter wheat	Růžičková, J.; Kádár, F.; Szalkovszki, O.; Kovács‑Hostyánszki, A.; Báldi, A.; Elek, Z.	English		10.1007/s10841-020-00249-9	WOS:000541365500001	20219823246		Hungary	Region					2014	2014	1	1-2	9 - 5	Experimental; On farm	2-5 years; Growing season / 1 year	Field / habitat; Landscape	NO	YES	NO	NO		Inferential	LMM			YES	Wheat					NO		NO
10747	Article	Agriculture Ecosystems & Environment	0167-8809	ELSEVIER	2013	Does organic grassland farming benefit plant and arthropod diversity at the expense of yield and soil fertility?	Organic management is one of the most popular strategies to reduce negative environmental impacts of intensive agriculture. However, little is known about benefits for biodiversity and potential worsening of yield under organic grasslands management across different grassland types, i.e. meadow, pasture and mown pasture. Therefore, we studied the diversity of vascular plants and foliage-living ar…	Agri-environmental schemes; Fertilization; Fodder quality; Land-use intensity; Nitrogen; Biomass nutrient concentrations; Organic farming; Phosphorus; Species richness; Nutrient availability	Klaus, VH; Kleinebecker, T; Prati, D; Gossner, MM; Alt, F; Boch, S; Gockel, S; Hemp, A; Lange, M; Muller, J; Oelmann, Y; Pasalic, E; Renner, SC; Socher, SA; Turke, M; Weisser, WW; Fischer, M; Holzel, N	English		10.1016/j.agee.2013.05.019	WOS:000325122700001		gosc_223	Germany	Region	Schwabische Alb, Hainich-Dün, Schorfheide-Chorin				2009	2009	1	1-2	> 50	On farm	2-5 years; Long term	Field / habitat	NO	YES	NO	NO		Inferential	Linear regression models, Mann–Whitney U-tests	Production quality; Yield		NO						NO		YES
10749	Article	Agriculture Ecosystems & Environment	0167-8809	ELSEVIER SCIENCE BV	2010	Landscape composition influences farm management effects on farmland birds in winter: A pan-European approach	This study examined the effects of agricultural intensity, various farming practices, landscape composition and vegetation cover on the abundance and species richness of wintering farmland birds, assessed simultaneously across seven European regions. The abundance and species richness of wintering farmland birds were negatively affected by agricultural intensity. The effects of yield and farm typ…	Organic farming; Farming practice; Agricultural intensification; Arable; Agri-environment scheme	Geiger, F; de Snoo, GR; Berendse, F; Guerrero, I; Morales, MB; Onate, JJ; Eggers, S; Part, T; Bommarco, R; Bengtsson, J; Clement, LW; Weisser, WW; Olszewski, A; Ceryngier, P; Hawro, V; Inchausti, P; Fischer, C; Flohre, A; Thies, C; Tscharntke, T	English		10.1016/j.agee.2010.09.018	WOS:000287277100016		gosc_055	France; Germany; Netherlands; Poland; Spain; Sweden	Europe					2007	2008	1	1-2	> 50	On farm		Field / habitat; Landscape	NO	YES	YES	NO		Inferential	GLMM			YES	Barley;Wheat				(Not specified)	NO		YES		(Not specified)
10758	Journal article	Agriculture Ecosystems & Environment	0167-8809	Elsevier	2005	Establishing field margins to promote beetle conservation in arable farms.	This study investigates the function of non-cropped field margins in arable farming systems in England, UK, for enhancing the biodiversity value of beetle communities. Three different sown seed mixtures were used to establish field margins, a Countryside Stewardship mix (Agrostis capillaris, Cynosurus cristatus, Dactylis glomerata, Festuca pratensis, F. ovina, F. rubra and Poa pratensis), a fine …	arable land; carrots; population density; seasonal variation; seed mixtures; stand structure; wildlife conservation	Woodcock, B. A.; Westbury, D. B.; Potts, S. G.; Harris, S. J.; Brown, V. K.	English		10.1016/j.agee.2004.10.029	WOS:000228596400014	20053075295		England	Region					2002	2002	1		not_stated	Experimental	Growing season / 1 year	Field / habitat	NO	YES	NO	NO		Inferential	GLMM, PCA, RDA			NO						NO		NO
10768	Article	Agriculture Ecosystems & Environment	0167-8809	ELSEVIER	2012	Responses of plant, insect and spider biodiversity to local and landscape scale management intensity in cereal crops and grasslands	The aim of this study was to determine the relative effects of landscape scale management intensity, agroecosystem type, local management intensity and edges on diversity patterns of functional groups of plants, carabid beetles, spiders and grasshoppers. Nine landscapes were selected differing in percent intensively used agricultural area (IAA), each with a pair of organic and conventional winter…	Carabid beetles; Functional groups; Grasshoppers; Meadows; Organic management; Species traits; Wheat fields	Batary, P; Holzschuh, A; Orci, KM; Samu, F; Tscharntke, T	English		10.1016/j.agee.2011.10.018	WOS:000300204000014			Germany	Region	Göttingen				2008	2008	1	1-2	49 - 20		Growing season / 1 year	Landscape	NO	YES	NO	NO		Inferential	(GLMM)			YES	Wheat					NO		YES	not_specified
10772	Journal article	Agriculture Ecosystems & Environment	0167-8809	Elsevier	2019	Species matter when considering landscape effects on carabid distributions.	Increasing the abundance and diversity of carabid beetles is a common objective of farm habitat management to deliver sustainable pest control. Carabid spatial distributions in relation to crop areas are important to the delivery of this ecosystem service. We used pitfall count data at distances from edge habitats into crop centres, from farm sites across the UK, to determine the effects of in-fi…	biological control; communities; ecology; ecosystem services; ecosystems; effects; habitat management; habitats; models; natural enemies; pest control; soil; soil types; species richness	Jowett, K.; Milne, A. E.; Metcalfe, H.; Hassall, K. L.; Potts, S. G.; Senapathi, D.; Storkey, J.	English		10.1016/j.agee.2019.106631	WOS:000500213400021	20193436094		Britain	Country					2000	2002	3	3-5	> 50	On farm		Field / habitat	NO	NO	YES	YES		Inferential	GLMM			YES		Maize	Beet	Oil seed rape		NO		NO
10777	Article	Weed Research	0043-1737	WILEY	2012	Sown grass strips harbour high weed diversity but decrease weed richness in adjacent crops	Sown grass strips have been widely established on field margins across France, because of their expected environmental benefits. They may also enhance the diversity of plant species in the adjacent boundary by buffering them from agricultural practices. However, the strips could act as an extended reservoir for weeds and increase their dispersal into the field. This study evaluated the impact of …	field margin; agri-environment scheme; grassy strip; edge effect; weed ingress; species richness; Shannon index; abundance; refuge	Cordeau, S; Petit, S; Reboud, X; Chauvel, B	English		10.1111/j.1365-3180.2011.00892.x	WOS:000298672700011			France	Region					2009	2009	1	1-2	19 - 10	On farm	Growing season / 1 year	Field / habitat	NO	YES	NO	YES		Inferential	linear regression, Kruskall-Wallis			YES	not_specified			Oil seed rape		NO		NO
10788	Article	Environmental Management	0364-152X	SPRINGER	2015	Conservation Tillage Affects Species Composition But Not Species Diversity: A Comparative Study in Northern Italy	Conservation tillage (CT) is widely considered to be a practice aimed at preserving several ecosystem functions. In the literature, however, there seems to be no clear pattern with regard to its benefits on species diversity and species composition. In Northern Italy, we compared species composition and diversity of both vascular plants and Carabids under two contrasting tillage systems, i.e., CT…	Agro-ecosystem sustainability; Biodiversity assessment; Soil conservation farming; Biocoenosis characterization	Boscutti, F; Sigura, M; Gambon, N; Lagazio, C; Krusi, BO; Bonfanti, P	English		10.1007/s00267-014-0402-z	WOS:000349554100015			Italy	Region	Friuli Venezia Giulia	45°51'24''N	13°00'33''E	2 - medium (region)	2010	2010	1	3-5	4 - 2	Experimental	Long term	Field / habitat	NO	YES	NO	NO		Inferential	LMM, CCA			YES	Barley;Wheat	Maize		Soybean		NO		NO
10792	Article	Agriculture Ecosystems & Environment	0167-8809	ELSEVIER SCIENCE BV	2018	Split application of glyphosate in herbicide-tolerant maize provides efficient weed control and favors beneficial epigeic arthropods	Wide deployment of genetically modified herbicide-tolerant (GMHT) maize may affect the efficiency of weed control methods and impair ecosystem functioning. We examined these potential threats using glyphosate-tolerant maize NK603 (Monsanto Technology LLC, St. Louis, MO, USA) planted in 54 randomly distributed plots in 2013 and 2014. Maize was grown in three herbicide treatments combined with six …	Herbicide-tolerant maize; Weed management; Conventional tillage; Reduced tillage; Conservation tillage; Epigeic arthropods	Svobodova, Z; Habustova, OS; Holec, J; Holec, M; Bohac, J; Jursik, M; Soukup, J; Sehnal, F	English		10.1016/j.agee.2017.09.018	WOS:000414880300018			Czechia	Region	Odřepsy	50°09′12.5“N	15°11′58.5“E	1- good (plot or town)	2013	2014	2	6-10	1	Experimental	Growing season / 1 year	Field / habitat	NO	YES	NO	NO		Inferential	RM ANOVA, tukey, RDA, DCA			YES		Maize				NO		NO
10794	Article	Agriculture Ecosystems & Environment	0167-8809	ELSEVIER	2019	Agricultural intensification at local and landscape scales impairs farmland birds, but not skylarks (Alauda arvensis)	Agricultural intensification constrains the occurrences of birds from local through landscape to regional scales. Here, we tested effects of landscape configuration (comparing regions with small vs. large field size, thereby contrasting former West and East Germany), local farming practice (organic vs. conventional) and within-field position (edge vs. centre) on the abundance and species richness…	Edge effect; Field size; Landscape configuration; Organic farming; Species richness	Gayer, C; Kurucz, K; Fischer, C; Tscharntke, T; Batary, P	English		10.1016/j.agee.2019.03.006	WOS:000482173400003			Germany	Country					2014	2014	1	1-2	19 - 10	On farm	Unclear or na	Field / habitat; Landscape	NO	YES	NO	NO		Inferential	GLMM			YES	Wheat					NO		NO
10802	Article	Journal of Plant Diseases and Protection	1861-3829	EUGEN ULMER GMBH CO	2010	Using selective herbicides to manage beneficial and rare weed species in winter wheat	Weed species within arable farming systems act as a source of food and provide habitat for various taxa at higher trophic levels. Using field experiments in winter wheat, we investigated whether selective herbicides can be used as a potential tool for sustaining beneficial, less competitive weed species and rare species of high conservation value while controlling highly competitive weed species.…	biodiversity; Centaurea cyanus; Galium aparine; Papaver rhoeas; Principal Response Curves; weed control	Ulber, L; Steinmann, HH; Klimek, S	English	German	10.1007/BF03356366	WOS:000285816800007			Germany	Region	Northeim				2008	2008	1	3-5	4 - 2	Experimental		Field / habitat	YES	YES	NO	NO		Inferential	LMM, Principal Response Curve (PRC)	Yield		YES	Wheat					NO		NO
10808	Article	Weed Research	0043-1737	WILEY	2022	Impact of new management practices on arable and field margin plant communities in sunflower, with an emphasis on the abundance of Ambrosia artemisiifolia (Asteraceae)	Some troublesome weeds such as Ambrosia artemisiifolia have led farmers to adopt herbicide-tolerant varieties (HTVs) in cultivated sunflower fields. Agricultural practices associated with the use of HTVs have raised concerns among public authorities, prompting the recommendation to monitor the potential effects of HTVs on biodiversity. In this context, we surveyed the vegetation of 239 sunflower …	agroecology; biodiversity; common ragweed; herbicide-tolerant varieties; invasive plant; landscape; weeds	Fried, G; Le Corre, V; Rakotoson, T; Buchmann, J; Germain, T; Gounon, R; Royer, H; Biju-Duval, L; Felten, E; Vieren, E; Chauvel, B	English		10.1111/wre.12522	WOS:000741463600001			France	Country					2017	2019	3	1-2	> 50	On farm	Growing season / 1 year	Field / habitat; Landscape	NO	NO	YES	NO		Inferential	lm			YES				Sunflower		NO		NO
10820	Journal article	Insects	2075-4450	MDPI AG	2018	Flower strips in wheat intercropping system: effect on pollinator abundance and diversity in Belgium.	The decline of pollinators in agricultural areas has been observed for some decades, this being partly due to landscape simplification in intensive agrosystems. Diversifying agricultural landscapes by sowing flower strips within fields could reduce these adverse effects on biodiversity. In this context, the study presented here aimed at assessing and comparing the abundance and diversity of bees …	arthropod pests; beneficial arthropods; beneficial insects; biological control agents; flowers; insect pests; intercropping; natural enemies; pests; plant pests; pollinators; predators; predatory insects; species diversity; species richness; wheat; winter	Amy, C.; NoÃ«l, G.; Hatt, S.; Uyttenbroeck, R.; Meutter, F. van de; Genoud, D.; Francis, F.	English		10.3390/insects9030114	WOS:000448335000042	20193184159		Belgium	Region	Gembloux	50°30'52.403''	4°43'51.153''E	1- good (plot or town)	2017	2017	1	3-5	1	Experimental	Growing season / 1 year	Field / habitat	NO	YES	NO	NO		Inferential	Anova, hill number, PCoA + ANOSIM			YES	Wheat					NO		NO
10830	Article	Journal of Applied Ecology	0021-8901	WILEY	2003	Bat activity and species richness on organic and conventional farms: impact of agricultural intensification	1. Agricultural intensification is perceived to be a major cause of the decline in many European bat populations. Because organic farming prohibits the use of agrochemicals, we compared organic vs. conventional farm types to test the hypothesis that agricultural intensification based on high levels of agrochemical use has been a factor in bat population declines. Bat activity and species richness…	agrochemicals; artificial neural networks; foraging; habitat fragmentation; organic farming	Wickramasinghe, LP; Harris, S; Jones, G; Vaughan, N	English		10.1111/j.1365-2664.2003.00856.x	WOS:000187184500004		gosc_003	England; Wales	Country					2000	2002	2	na	49 - 20	On farm	2-5 years	Farm	NO	YES	NO	NO	Proportion in the landscape	Inferential	t tests			YES						NO		YES
10851	Journal article	Journal of Applied Entomology	0931-2048	WILEY	2000	Long-term developments in the carabid and staphylinid (Col., Carabidae and Staphylinidae) fauna during conversion from conventional to biological farming.	In two field experiments over periods of 6 and 8 years the activity density and diversity of carabids and staphylinds were measured in pitfall traps during the conversion from conventional to biological farming. Positive effects of the conversion were observed for many carabid species, among them Harpalus rufipes and several Amara, Bembidion and Pterostichus species, and the staphylinid fly paras…	agricultural entomology; fauna; natural enemies; organic farming; parasites; parasitoids; traps; weeds	Andersen, A.; Eltun, R.	English		10.1046/j.1439-0418.2000.00438.x	WOS:000086584200009	20001109806		Norway	Region					1989	1997	8	6-10	4 - 2	Experimental	Long term	Field / habitat	NO	YES	NO	NO		Inferential				YES	Barley;Oat;Wheat		Potato			YES	Barley;Grass-Clover;Oats;Protein pea	NO
10855	Article	Journal of Applied Ecology	0021-8901	WILEY	2019	Population responses of farmland bird species to agri-environment schemes and land management options in Northeastern Scotland	The decline of farmland birds across Europe is a well-documented case of biodiversity loss, and despite land stewardship supported by funding from agri-environment schemes (AES), the negative trends have not yet been reversed. To investigate the contribution of AES towards farmland bird conservation, we compared abundance of five farmland bird species across 13 years and 53 farms (158 farm years …	agriculture; agri-environment schemes; farmland birds; low-intensity farmland; multimembership; offset; passerine; spatial statistics	Daskalova, GN; Phillimore, AB; Bell, M; Maggs, HE; Perkins, AJ	English		10.1111/1365-2664.13309	WOS:000459941400015			Scotland	Region					2003	2015	13	3-5	> 50	On farm	Long term	Farm	NO	YES	NO	NO		Inferential; Predictive	GLMM			NO						NO		NO
10856	Article	Agriculture Ecosystems & Environment	0167-8809	ELSEVIER	2006	Impacts of an agri-environment field margin prescription on the flora and fauna of arable farmland in different landscapes	The hypothesis that sown 6 m grass margins strips at the edges of arable fields have a positive impact on farmland biodiversity was tested using a paired field approach in southern England. A total of 42 fields were investigated, half with at least 3-year-old margin strips created under the UK agri-environment scheme Countryside Stewardship and half nearby control sites. The sites were grouped on…	biodiversity; birds; bees; Carabidae; flora; field size; landscape; spiders; Orthoptera; sown margin strips	Marshall, EJP; West, TM; Kleijn, D	English		10.1016/j.agee.2005.08.036	WOS:000235765100003			England	Region					2003	2003	1	3-5	49 - 20	On farm	2-5 years	Field / habitat; Landscape	NO	YES	NO	NO		Inferential	ANOVA			YES						NO		NO
10859	Article	Journal of Applied Ecology	0021-8901	WILEY	2007	Comparing the efficacy of agri-environment schemes to enhance bumble bee abundance and diversity on arable field margins	1. Declines in abundance and diversity of bumble bees (Bombus spp.) in Europe have been linked to agricultural intensification and the resulting loss of suitable foraging and nesting habitats. Environmental Stewardship (ES) is a new scheme in England offering the opportunity to restore habitats of value for these important pollinators to agricultural land. Scientific evaluation of the options pre…	agri-environment; arable farmland; Bombus; bumblebees; forage plants	Carvell, C; Meek, WR; Pywell, RF; Goulson, D; Nowakowski, M	English		10.1111/j.1365-2664.2006.01249.x	WOS:000243023600005			England	Country					2002	2004	3	6-10	9 - 5	Experimental	2-5 years	Field / habitat	NO	YES	NO	NO		Inferential	ANOVA, PCA			YES	not_specified					NO		NO
10865	Article	Agriculture Ecosystems & Environment	0167-8809	ELSEVIER SCIENCE BV	2002	The effect of tillage intensity and time of herbicide application on weed communities and populations in maize in central Europe	Soil-conserving cropping systems aim at reducing tillage intensity to decrease soil erosion, leaching of nitrate and pesticides, and production costs. They are, therefore, likely to change the efficiency of weed control and hence weed populations. There is a lack of information on how reduced tillage systems, especially no-tillage (NT), affect the development of weed populations and the efficienc…	tillage systems; weed populations; canonical discriminant analysis; herbicide application; central Europe	Streit, B; Rieger, SB; Stamp, P; Richner, W	English		10.1016/S0167-8809(01)00307-3	WOS:000178469400009			Switzerland	Country					1996	1998	3	1-2	4 - 2	Experimental	Growing season / 1 year	Field / habitat	NO	YES	NO	NO		Inferential	ANOVA, CDA			YES		Maize				NO		NO
10875	Journal article	Zemdirbyste (Agriculture)	1392-3196	Lithuanian Research Centre for Agriculture and Forestry	2020	Changes in weed flora under the influence of long term application of liming and reduced soil tillage.	Many soil improvement practices are directly related to the reduction of weed infestation in crops. Sustainable use of the acid moraine loam Bathygleyic Distric Glossic Retisol prevailing in Western Lithuania is associated with the appropriate intensity of liming and tillage. Research was carried out at the VÄ—Å¾aiÄiai Branch of Lithuanian Research Centre for Agriculture and Forestry during the …	application; liming; long term experiments; pH; ploughing; rotations; seeds; soil acidity; soil depth; soil types; tillage; weed biology; weeds	SkuodienÄ—, R.; KarÄauskienÄ—, D.; Feiza, V.; FeizienÄ—, D.; RepÅ¡ienÄ—, R.; Å iaudinis, G.	English		10.13080/z-a.2020.107.004	WOS:000513554700004	20203272597		Lithuania	Region	Klaipėda district				2015	2018	4	1-2	4 - 2	Experimental	Long term	Field / habitat	NO	YES	NO	NO		Inferential	anova			YES	Barley;Triticale			Oil seed rape	Clover	NO		NO
10883	Article	Applied Vegetation Science	1402-2001	WILEY-BLACKWELL	2012	The influence of environment, management and site context on species composition of summer arable weed vegetation in Hungary	Questions: Which environmental and management factors are the most important determinants of arable weed species composition in intensively farmed areas across an area of 93 000 km(2)? Does the relative importance of environmental and management factors depend on plot location within fields (centre or edge)? Location: Hungary. Methods: The abundance of late-summer weed flora and 25 environmental,…	Agroecology; Agro-ecosystem; Arable fields; Climate; Crop; Field edges; Plant community; Soil; Weed flora	Pinke, G; Karacsony, P; Czucz, B; Botta-Dukat, Z; Lengyel, A	English		10.1111/j.1654-109X.2011.01158.x	WOS:000299207600014			Hungary	Country					2009	2009	1	1-2	> 50	On farm		Field / habitat	NO	NO	YES	NO		Inferential	RDA, CCA			YES	Barley;Oat;Triticale;Wheat	Maize		Oil seed rape;Sunflower		NO		NO
10895	Article	Agriculture Ecosystems & Environment	0167-8809	ELSEVIER SCIENCE BV	2016	Potential effects of tillage and field borders on within-field spatial distribution patterns of earthworms	Earthworms play a key role in regulating soil ecosystem functions and services. The small scale variability in earthworm abundance is often found to be very high, which is a problem for representative sampling of earthworm abundance at larger scales. In agricultural fields, soil tillage may influence both the average earthworm abundance as well as the spatial distribution of earthworms. Therefore…	Earthworms; Spatial distribution; Autocorrelation; Agricultural fields; Soil tillage	van Schaik, L; Palm, J; Klaus, J; Zehe, E; Schroder, B	English		10.1016/j.agee.2016.05.015	WOS:000378455800009			Germany	Region	Baden-Württemberg	49°8'N	8°44'E	1- good (plot or town)	2009	2010	2	1-2	4 - 2	On farm	Long term	Field / habitat	NO	YES	NO	NO		Inferential	geostatistical analysis - spatial			YES				Mustard	Pea	NO		NO
10898	Article	Science of The Total Environment	0048-9697	ELSEVIER	2019	Long-term farming systems modulate multi-trophic responses	Soil microbiome andmulti-trophic relationships are essential for the stability and functioning of agroecosystems. However, little is known about how farming systems and alternative methods for controlling plant pathogens modulate microbial communities, soil mesofauna and plant productivity. In this study, we assessed the composition of eukaryotic microbial groups using a high-throughput sequencin…	Soil health; Sustainability; Fungi; Nematode; Protist community; Soil web	Lupatini, M; Korthals, GW; Roesch, LFW; Kuramae, EE	English		10.1016/j.scitotenv.2018.07.323	WOS:000445164800049			Netherlands	Region	Vredepeel	51° 32′ 27.10″ N	5° 51′ 14.86″ E	1- good (plot or town)	2013	2013	1	1-2	1	Experimental	Long term	Field / habitat	NO	YES	NO	NO		Inferential				YES		Maize				NO		NO
10900	Article	Biological Conservation	0006-3207	ELSEVIER SCI LTD	2010	Crofting and bumblebee conservation: The impact of land management practices on bumblebee populations in northwest Scotland	The northwest of Scotland is a stronghold for two of the UK's rarest bumblebee species, Bombus distinguendus and Bombus muscorum. The predominant form of agricultural land management in this region is crofting, a system specific to Scotland in which small agricultural units (crofts) operate rotational cropping and grazing regimes. Crofting is considered to be beneficial to a wide range of flora a…	Bombus; Agriculture; Agri-environment; Wildflowers; Fabaceae	Redpath, N; Osgathorpe, LM; Park, K; Goulson, D	English		10.1016/j.biocon.2009.11.019	WOS:000274761000025			Scotland	Region	Lewis, Harris, the Uists and Durness				2008	2008	1	3-5	4 - 2	On farm	Long term	Farm	NO	YES	YES	NO		Inferential	GLM			YES						NO		YES
10904	Article	Biodiversity and Conservation	0960-3115	SPRINGER	2019	Management effects on botanical composition of species-rich meadows within the Natura 2000 network	Species-rich hay meadows have evolved through traditional management. They are important habitats for plant and animal species and therefore protected by the EU Habitats Directive. The maintenance of these meadows requires regular cutting, but this can only be guaranteed if farmers benefit in some way. Both agricultural productivity and botanical composition are fundamentally affected by manageme…	Fertilization; Cutting date; Lowland hay meadow; Grassland vegetation	Boob, M; Truckses, B; Seither, M; Elsasser, M; Thumm, U; Lewandowski, I	English		10.1007/s10531-018-01689-1	WOS:000457557100012			Germany	Region	Swabian Jura, “Foothills”	48°34'27.8''N	9°26'29.7''E	1- good (plot or town)	2013	2016	3	1-2	1	Experimental	2-5 years	Field / habitat	NO	YES	NO	NO		Inferential	LMM			NO						NO		YES	Species rich hay meadow
10905	Article	Journal of Food Agriculture & Environment	1459-0255	WFL PUBL	2012	Abundance of earthworms under fertilization with organo-mineral fertilizers in a chernozem from west of Romania	This paper presents the results found in a chernozem soil (FAO System) regarding the earthworm abundance and biomass after two years of application of two types of organo-mineral fertilizers coated with potassium humic acids, noted as HF 1 and HF 2, which are new fertilisers which need to be tested under pedofauna (earthworms) aspect in order to be certified for use in the Romanian agriculture. T…	Earthworms; fertilizers; soil properties; pH; total organic carbon (TOC); nitrogen; phosphorus; potassium; Lumbricus rubellus; Eisenia foetida; Lumbricus castaneus	Iordache, M	English			WOS:000311600700105			Romania	Region	Timisoara				2010	2010	1	1-2	1	Experimental	2-5 years	Field / habitat	NO	YES	NO	NO		Inferential				YES		Maize		Sunflower		NO		NO
10907	Journal article	Journal of Applied Ecology	0021-8901	Blackwell Publishing	2009	Increasing syrphid fly diversity and density in sown flower strips within simple vs. complex landscapes.	The structural complexity of agricultural landscapes influences the local biodiversity and associated ecosystem services. Hence, developing effective biodiversity management requires a better understanding of the relative importance of local and landscape changes, especially for functionally important organisms such as hoverflies benefiting from flowering plants. We examined hoverfly (Diptera: Sy…	biodiversity; biological control agents; ecosystem services; grasslands; habitats; hedges; natural enemies; population density; predators; predatory insects; species diversity; wheat	Haenke, S.; Scheid, B.; Schaefer, M.; Tscharntke, T.; Thies, C.	English		10.1111/j.1365-2664.2009.01685.x	WOS:000270425100024	20093298822		Germany	Region	Göttingen	51°54'N	9°93'E	1- good (plot or town)	2006	2006	1	3-5	9 - 5	On farm	Growing season / 1 year	Landscape	NO	YES	YES	YES		Inferential	GLM			YES	Wheat					NO		NO
10913	Article	Applied Soil Ecology	0929-1393	ELSEVIER SCIENCE BV	1998	Observations on the effect of different management regimes of set-aside land on nematode community structure	Experiments to assess the impact of the different management regimes were undertaken at a number of experimental farms in England. Soil samples taken from these sites were examined for nematodes in 1989, 1992 and 1994. The data indicated that of the four treatments, natural regeneration, sown ryegrass, sown ryegrass/clover and arable cropping, none had any consistent significant effect on the nem…	plant-parasitic nematodes; set-aside; management regimes	Boag, B; Hebden, PM; Neilson, R; Rodger, SJ	English		10.1016/S0929-1393(98)00086-9	WOS:000076034500052			United Kingdom (UK)	Region					1989	1994	3	1-2	4 - 2	On farm	2-5 years	Field / habitat	NO	YES	NO	NO		Inferential				YES						NO		NO
10919	Article	Landscape Ecology	0921-2973	SPRINGER	2016	Spatial and temporal heterogeneity of the crop mosaic influences carabid beetles in agricultural landscapes	Context Landscape spatio-temporal heterogeneity is regarded as an important driver of biodiversity. In agricultural landscapes, the composition and configuration of cultivated fields and their multi-year dynamics should be considered. But the habitat-matrix paradigm in landscape ecology has resulted in little consideration of cropped areas. Objectives The main objective of our study was to determ…	Agroecology; Biodiversity; Dispersal abilities; Ground beetles; Landscape agronomy; Landscape heterogeneity	Bertrand, C; Burel, F; Baudry, J	English		10.1007/s10980-015-0259-4	WOS:000372318900018			France	Region					2013	2013	1	1-2	49 - 20	On farm	Rotation	Field / habitat; Landscape	NO	YES	NO	NO		Inferential	GLMM, PCA, RDA			YES	Wheat					NO		NO
10920	Article	Biological Conservation	0006-3207	ELSEVIER SCI LTD	2002	Habitat use and conservation of bumblebees (Bombus spp.) under different grassland management regimes	Declines in (lie natural populations of several bumblebee species across Britain and Europe are an increasing cause for concern. In this study the habitat use of bumblebees was investigated on Salisbury Plain Training Area, the largest remaining area of unimproved chalk grassland in north-west Europe. Habitat characteristics influencing the overall abundance, species richness and foraging activit…	bumblebees; Bombus; foraging; habitat characteristics; chalk grassland; grazing	Carvell, C	English		10.1016/S0006-3207(01)00114-8	WOS:000172057300003			England	Region	Salisbury Plain Training Area				1999	1999	1	3-5	19 - 10	On farm	Growing season / 1 year	Field / habitat	NO	YES	NO	NO		Inferential	ANOVA and Tukey’s Honest Significant Difference test			NO						NO		YES	Chalk grassland
10931	Journal article	Journal of Animal Ecology	1365-2656	Wiley	2021	Differential effects of fertilisers on pollination and parasitoid interaction networks.	Grassland fertilisation drives non-random plant loss resulting in areas dominated by perennial grass species. How these changes cascade through linked trophic levels, however, is not well understood. We studied how grassland fertilisation propagates change through the plant assemblage into the plant-flower-visitor, plant-leaf miner and leaf miner-parasitoid networks using a year's data collection…	species richness; grasslands; parasitoids; natural enemies; flowers; insect pests; plant pests; biological control agents; farmyard manure; social insects; pollinators; habitats; intensification; grasses; forbs; leaf miners; inorganic fertilizers; parasit	Villa-Galaviz, E.; Smart, S. M.; Clare, E. L.; Ward, S. E.; Memmott, J.	English		10.1111/1365-2656.13373	WOS:000583492000001	20210324274		England	Region	Yorkshire Dales	54°12'N	2°21'W		2014	2016	2	1-2	49 - 20	Experimental	2-5 years	Field / habitat	NO	YES	NO	NO		Inferential	LMM			NO						NO		YES		not_specified
10938	Journal article	Ecography	0906-7590	WILEY	1999	Effects of newly planted hedges on ground-beetle diversity (Coleoptera, Carabidae) in an agricultural landscape.	The diversity of carabid communities was studied to assess the short-term impact of new hedges planted in an intensive agro-ecosystem in Beauce, France. Hedges represent a new and undisturbed habitat for those polyphagous predators and may provide increased prey availability. Carabids were sampled with pitfall traps in a hedge and an adjacent cultivated field during their whole activity period, t…	agricultural entomology; agricultural land; animal ecology; ecology; fields; habitats; hedges; insect communities; natural enemies; population density; predators; species diversity; species richness	Fournier, E.; Loreau, M.	English		10.1111/j.1600-0587.1999.tb00457.x	WOS:000079182800010	20001105433		France	Region	Ouarville				1996	1996	1	6-10	1	Single	Unclear or na	Field / habitat	NO	NO	NO	YES		Inferential				YES	Barley					NO		NO
10942	Journal article	Diversity	1424-2818	MDPI AG	2019	Effects of land use intensification on avian predator assemblages: a comparison of landscapes with different histories in northern Europe.	Land use and landcover change alter the ability of habitat networks to maintain viable species populations. While their effects on the quality, amount and patterns of landcover patches are commonly studied, how they affect ecological processes, such as predation on focal species remains neglected. This macroecological study tests the hypothesis that predator assemblages are affected by land use i…	land use; wild birds; landscape; composition; ecological disturbance; habitats; predation; predators; socioeconomics; spatial variation; wild animals; natural enemies	Manton, M.; Angelstam, P.; Naumov, V.	English		10.3390/d11050070	WOS:000472650300004	20203294892		Belarus; Lithuania; Sweden	Europe					2013	2015	3	not_stated	9 - 5	Monitoring	Unclear or na	Landscape	NO	YES	NO	NO		Descriptive	GLMM, PCA			YES						NO		YES
10983	Article	Agriculture Ecosystems & Environment	0167-8809	ELSEVIER	2003	Weed species diversity and community composition in organic and conventional cropping of spring cereals	Interest in organic farming is growing rapidly in Europe. The resulting expansion of the organic farming area has been expected to enhance the biodiversity of agricultural habitats. Organic cropping practices can be hypothesized to support a higher number of weed species than conventional cropping and also to favor herbicide-susceptible and less-nitrophilous species. The diversity and species com…	biodiversity; alternative cropping; sustainable agriculture	Hyvonen, T; Ketoja, E; Salonen, J; Jalli, H; Tiainen, J	English		10.1016/S0167-8809(03)00117-8	WOS:000184028800010		gosc_016	Finland	Region					1997	1999	3	1-2	> 50	On farm	2-5 years	Farm	NO	YES	NO	NO		Inferential				YES	not_specified					NO		NO
10987	Journal article	Insect Conservation and Diversity	1752-458X	Wiley	2017	Trade-offs in arthropod conservation between productive and non-productive agri-environmental schemes along a landscape complexity gradient.	Productive and non-productive agri-environmental schemes (AES) were developed to support farmland biodiversity. This study compares arthropod predators between productive (organic farming) and non-productive (sown flowering fields) AES along a landscape complexity gradient. We compared species richness, community composition and community weighted mean body sizes of 12 306 carabids and 4868 spide…	cereals; community ecology; landscape ecology; natural enemies; nature conservation; organic farming; predators; predatory arthropods; species composition; species richness	Mader, V.; Diehl, E.; Fiedler, D.; Thorn, S.; Wolters, V.; Birkhofer, K.	English		10.1111/icad.12220	WOS:000400291300005	20173352585		Germany	Region	Hesse				2013	2013	1	3-5	19 - 10	On farm	2-5 years	Field / habitat; Landscape	NO	NO	YES	NO		Inferential	PERMANOVA, NMDS			YES	Rye;Wheat					NO		NO
10989	Article	Journal of Insect Conservation	1366-638X	SPRINGER	2009	Does microclimate affect grasshopper populations after cutting of hay in improved grassland?	The microclimate of an improved hay meadow was studied using Tinytag dataloggers to record sward temperature after cutting. Temperatures in the sward were then compared to grasshopper abundances to see if mowing created an excessively hot microclimate unfavourable for sustained grasshopper activity in mid summer. The abundance of Chorthippus albomarginatus and Chorthippus parallelus was significa…	Mowing; Orthoptera; Acrididae; Sward height; Temperature; Datalogger; Grass field margins; Environmental Stewardship	Gardiner, T; Hassall, M	English		10.1007/s10841-007-9129-y	WOS:000262125000010			England	Region	Writtle College, Essex				2003	2004	2	3-5		Experimental	Growing season / 1 year	Field / habitat	NO	YES	NO	NO		Inferential	ANOVA			NO						NO		YES	Improved hay meadow
10997	Article	Agriculture Ecosystems & Environment	0167-8809	ELSEVIER	2020	Temperate agroforestry systems provide greater pollination service than monoculture	Insect pollination is a globally important ecosystem service, contributing to crop yields, production stability and the maintenance of wild plant populations. Ironically, agriculture is one of the major global drivers of wild insect pollinator decline. At the same time, increasing human population is driving ever greater demands on crop production. Agroforestry (AF) - a more diverse farming syste…	Agroforestry; Pollination service; Bumblebee; Hoverfly; Solitary bee; Abundance; Richness	Varah, A; Jones, H; Smith, J; Potts, SG	English		10.1016/j.agee.2020.107031	WOS:000553393400020			United Kingdom (UK)	Country					2011	2012	2	3-5	9 - 5	On farm	Growing season / 1 year	Field / habitat; Landscape	NO	YES	NO	NO		Inferential		Pollination		YES	Barley;Wheat					YES	not_specified	YES		not_specified
11000	Journal article	Landscape Ecology	0921-2973	Springer	2020	Large carabids enhance weed seed removal in organic fields and in large-scale, but not small-scale agriculture.	Context: Biological weed control by seed predators is an ecosystem service reducing weed population densities in agricultural landscapes. Drivers of seed predation are manifold and may change with spatial scales considered. Objectives: We aimed at identifying the functional identity of seed predators, food web interactions and feeding links between weed and wheat seeds, considering the causal rel…	weeds; seeds; weed control; biological control agents; seed predation; wheat; landscape; organic farming; crop density; plant height; border effects; land use; natural enemies; ecosystem services	Fischer, C.; Riesch, F.; Tscharntke, T.; BatÃ¡ry, P.	English		10.1007/s10980-020-01157-8	WOS:000591227700001	20210362657		Germany	Country					2014	2014	1	1-2	49 - 20	On farm	Unclear or na	Field / habitat; Landscape	NO	YES	NO	NO		Inferential	LMM, path analysis (SEM)	Seed predation		YES	Wheat					NO		NO
11004	Journal article	Journal of Economic Entomology	0022-0493	ENTOMOL SOC AMER	1996	Use of Phacelia tanacetifolia strips to enhance biological control of aphids by hoverfly larvae in cereal fields.	Hoverflies (Syrphidae) are potentially important in arable and horticultural crops as biological control agents. Many species lay their eggs near aphid [Aphididae] colonies, and their larvae are aphidophagous. Adult hoverflies need nectar for energy and the protein from pollen for sexual maturation and egg development. Phacelia tanacetifolia, a North American annual species that is a good source …	agricultural entomology; arthropod pests; beneficial arthropods; beneficial insects; beneficial organisms; biological control; biological control agents; biological development; biology; cereals; chemical control; development; diet; fields; food; habitats	Hickman, J. M.; Wratten, S. D.	English		10.1093/jee/89.4.832	WOS:A1996VA95000009	19961108581		United Kingdom (UK)	Region	North Hampshire				1992	1993	2	3-5	19 - 10	On farm	Growing season / 1 year	Field / habitat	NO	YES	NO	YES		Inferential	t tests	Pest control		YES	Wheat					NO		NO
11123	Journal article	Journal of Animal Ecology	0021-8790	Blackwell Publishing Ltd	2010	How do landscape composition and configuration, organic farming and fallow strips affect the diversity of bees, wasps and their parasitoids?	Habitat destruction and increasing land use intensity result in habitat loss, fragmentation and degradation, and subsequently in the loss of species diversity. The fact that these factors are often highly confounded makes disentangling their effects extremely difficult, if not impossible, and their relative impact on species loss is mostly speculative. In a two-year study, we analysed the relativ…	biodiversity; biological control agents; ecology; habitat destruction; habitats; hosts; natural enemies; organic farming; parasites; parasitism; parasitoids; predators; predatory insects; wheat	Holzschuh, A.; Steffan-Dewenter, I.; Tscharntke, T.	English		10.1111/j.1365-2656.2009.01642.x	WOS:000274321200022	20103077582		Germany	Region	Göttingen				2003	2004	2	na	49 - 20	On farm	Long term	Field / habitat; Landscape	NO	YES	NO	NO		Inferential	LMM			YES	Wheat					NO		NO
11133	Journal article	Agriculture Ecosystems & Environment	0167-8809	Elsevier	2021	Flower availability drives effects of wildflower strips on ground-dwelling natural enemies and crop yield.	Wildflower strips have been heralded as a promising way to enhance ecosystem services by providing organisms which may help make farming less dependent on external inputs. However, recent studies show inconsistent effects on delivery of ecosystem services and crop yield, warranting a more detailed analysis of the factors determining the effects of wildflower strips. We examined how the natural en…	crop yield; natural enemies; flowers; wild flowers; species richness; winter wheat; wheat; insecticides; fertilizers; insect pests; plant pests; habitats; wild plants; arthropod pests; pests	Mei, Z.; Groot, G. A. de; Kleijn, D.; Dimmers, W.; Gils, S. van; Lammertsma, D.; Kats, R. van; Scheper, J.	English		10.1016/j.agee.2021.107570	WOS:000683018300002	20210313824		Netherlands	Region					2014	2014	1	3-5	19 - 10	Experimental; On farm	2-5 years	Field / habitat	NO	YES	NO	NO		Inferential	LMM	Pest control; Yield		YES	Wheat					NO		NO
11167	Article	Agriculture Ecosystems & Environment	0167-8809	ELSEVIER SCIENCE BV	2008	The value of sown grass margins for enhancing soil macrofaunal biodiversity in arable systems	The presence of a grass strip was found to be beneficial to soil macrofauna, increasing the species densities and abundances of earthworms, woodlice and staphylinid beetles. The biodiversity of the three main feeding groups - predators, soil ingesters and litter consumers - was also significantly higher in the grass strips than in the field edges without strips, indicating that establishment of g…	agri-environment schemes; functional diversity; grass margins; soil macrofauna	Smith, J; Potts, S; Eggleton, P	English		10.1016/j.agee.2008.03.008	WOS:000257528100015			England	Region					2006	2006	1	not_stated	9 - 5	On farm	Growing season / 1 year	Field / habitat; Landscape	NO	YES	NO	YES		Inferential	GLMM, RDA			YES	Wheat				Beans	NO		NO
11194	Article	Agriculture Ecosystems & Environment	0167-8809	ELSEVIER	2020	Impacts of agricultural intensification on arable plants in extensive mixed crop-livestock systems	Populations of segetal species are facing sharp declines in Europe due to agricultural intensification. To better conserve them, it is important to assess the effect of intensification in extensive mixed crop-livestock systems, which are considered hotspots for segetal species. The aim of this study was to evaluate how certain key farming practices and land-use intensity affect the composition, s…	Segetal species; Agricultural farming; Species richness; Conservation; Organic farming	Fonderflick, J; Besnard, A; Chardes, MC; Lanuzel, L; Thill, C; Pointereau, P	English		10.1016/j.agee.2019.106778	WOS:000514929300013			France	Region	massif central	44°24′N	03°28′E	2 - medium (region)	2014	2015	2	1-2	> 50	On farm	Growing season / 1 year	Field / habitat	NO	NO	YES	NO		Inferential	GLMM + PCoA			YES	Meslin;Barley;Spelt;Triticale;Wheat					NO		NO
11210	Journal article	European Journal of Entomology	1802-8829	Institute of Entomology, Czech Academy of Sciences	2017	Do flower mixtures with high functional diversity enhance aphid predators in wildflower strips?	Among the semi-natural elements in agricultural landscapes, wildflower strips sown at field margins or within fields are potential habitats for the natural enemies of insect pests. As insects are sensitive to a variety of flower traits, we hypothesized that mixtures with high functional diversity attract and support a higher abundance and species richness of aphid flower visiting predators than m…	colour; corolla; flowering; flowers; natural enemies; plant height; plant morphology; predators; predatory insects; species richness	Hatt, S.; Uyttenbroeck, R.; Lopes, T.; Mouchon, P.; Chen, J.; Piqueray, J.; Monty, A.; Francis, F.	English		10.14411/eje.2017.010	WOS:000396466400009	20193326700		Belgium	Region	Gembloux	50°34´03 ̋ N	4°42´27 ̋ E	1- good (plot or town)	2014	2015	2	1-2	1	Experimental	2-5 years	Field / habitat	NO	YES	NO	NO		Inferential	GLMM			NO						NO		NO
11226	Journal article	Agronomy	2073-4395	MDPI Publishing	2020	Annual wildflower strips as a tool for enhancing functional biodiversity in rye fields in an organic cultivation system.	Ecological intensification of agriculture (e.g., with the use of wildflower strips) is being currently discussed as a mean for gaining high yields, preserving high biodiversity of farmland. The aim of this study was to assess the efficiency of annual wildflower strips (WFSs) established in rye field (RF) in (1) increasing species richness and abundance in terms of beneficial arthropod groups (car…	species richness; population density; species diversity; biodiversity; rye; insect pests; plant pests; predatory insects; natural enemies; buckwheat; pollinators; social insects; arthropod pests; pests; predators; dill	Kujawa, K.; Bernacki, Z.; Kowalska, J.; Kujawa, A.; Oleszczuk, M.; Sienkiewicz, P.; Sobczyk, D.	English		10.3390/agronomy10111696	WOS:000592777300001	20203556091		Poland	Region		N53.697143	E 16.507382		2019	2019	1	6-10	1	Single		Field / habitat	NO	NO	NO	YES		Inferential	GLM	Pest control; Yield		YES	Rye					NO		NO
11287	Article	J. Agronomy & Crop Science	0931-2250	BLACKWELL VERLAG GMBH	2001	The phytotoxicity of various graminicides in durum wheat in Greece	The effect of three herbicides, diclofop-methyl (DM), imazamethabenz-methyl (IM) and fenoxaprop-ethyl (FE), was investigated at the recommended rate (x) and double the recommended rate (2x) in a durum wheat crop. FE had the smallest effect on root system characteristics, while IM had the greatest effect. For all herbicides, the double rate treatment gave a greater statistical reduction than the s…	CO2 evolution; diclofop-methyl; durum wheat; earthworms; fenoxaprop-ethyl; imazamethabenz-methyl; root system; tillers	Bilalis, D; Efthimiadis, P; Karagiannis, G	English		10.1046/j.1439-037X.2001.00470.x	WOS:000172888400008			Greece	Region					1998	1998	1	1-2	1	Experimental	Growing season / 1 year	Field / habitat	NO	YES	NO	NO		Inferential	anova	Yield		YES	Wheat					NO		NO
11314	Article	Agriculture Ecosystems & Environment	0167-8809	ELSEVIER	2001	The influence of sown margin strips, management and boundary structure on herbaceous field margin vegetation in two neighbouring farms in southern England	Field margins are refugia for many species in arable landscapes, but are also affected by adjacent farming operations and by margin management. Botanical diversity in 117 hedge-bottoms on two neighbouring farms in Yatesbury, Wiltshire, UK, were studied in relation to boundary structure, hedge management practices and adjacent features on the farm to which they belong. The farms differed with rega…	boundary strips; field margin management; hedge; multivariate analysis; stepwise linear regressions; vegetation compositions; England	Moonen, AC; Marshall, EJP	English		10.1016/S0167-8809(00)00283-8	WOS:000170121300008			United Kingdom (UK)	Region	Yatesbury, Wiltshire	51°27'N	1°54'W	1- good (plot or town)	1996	1996	1	1-2	4 - 2	On farm	Long term	Farm	NO	YES	NO	NO		Inferential	PCA, RDA			NO						NO		NO
11350	Article	Agriculture Ecosystems & Environment	0167-8809	ELSEVIER	2016	Establishing a semi-natural grassland: Effects of harvesting time and sowing density on species composition and structure of a restored Arrhenatherum elatius meadow	Species-rich semi-natural grasslands play an essential role in the conservation of European biodiversity. To restore them, existing grasslands may be used as a seed source. A key factor for successful restoration is the transfer of all species of the plant community to the site being restored. This approach, however, often poses practical problems due to variations in species phenology, so that o…	Semi-natural grassland; Restoration; Sowing density; Species richness; Species composition; Vegetation structure	Scotton, M	English		10.1016/j.agee.2015.12.029	WOS:000371189900005			Italy	Region	Vicenza				2009	2009	1	1-2	1	Experimental	Growing season / 1 year; Immediate effect	Field / habitat	NO	NO	YES	NO		Inferential	RDA, PCA, ANCOVA, ANOVA, LM, GLM			NO						NO		YES	Semi-natural hay meadow
11358	Article	Acta Physiologiae Plantarum	0137-5881	SPRINGER HEIDELBERG	2019	Effect of allelopathic seed meals on the weed infestation and yielding of maize	Seed-meals of allelopathic crops may serve as an effective and environmentally friendly alternative for weed control. In this experiment, two series of a pot and one-year of micro-plot field research were conducted in southern Poland, to determine the phytotoxic impact of different seed-meals on indigenous weeds and maize (Zea mays L.) establishment. The pot experiment was performed for four meal…	Agricultural by-products; Fagopyrum esculentum; Organic weed control; Sinapis alba	Puzynska, K; Jop, B; Gala-Czekaj, D; Synowiec, A; Bocianowski, J	English		10.1007/s11738-019-2987-6	WOS:000500205000001			Poland	Region	Southern Poland				2015	2015	1	1-2	1	Experimental	Growing season / 1 year	Field / habitat	NO	YES	NO	NO		Inferential	shapiro-Wilk + MANOVA + PCA			YES		Maize				NO		NO
11390	Journal article	Agronomy	2073-4395	MDPI Publishing	2021	The influence of long-term different crop rotations and monoculture on weed prevalence and weed seed content in the soil.	Equally effective way to achieve sustainable farming and the challenge set by the European Commission on 20 May 2020: proper crop rotation and thus reduction of the quantity of on-farm chemicals. Long-term stationary field experiments were established in 1966 at Vytautas Magnus University Experimental Station (54Â°53' N, 23Â°50' E). The study was conducted with intensive, three-course, field rota…	weeds; crop yield; rotations; weed control; monoculture; rye; plant density	ButkeviÄienÄ—, L. M.; SkinulienÄ—, L.; AuÅ¾elienÄ—, I.; BoguÅ¾as, V.; PupalienÄ—, R.; SteponaviÄienÄ—, V.	English		10.3390/agronomy11071367	WOS:000675907300001	20210395388		Lithuania	Region		54°53'N	23°50'E	1- good (plot or town)	2012	2016	5	1-2	1	Experimental	Long term	Field / habitat	NO	YES	NO	NO		Inferential	ANOVA + LSD test	Yield		YES	Rye					NO		NO
11396	Article	Biology and Fertility of Soils	0178-2762	SPRINGER	2009	Soil biological quality of grassland fertilized with adjusted cattle manure slurries in comparison with organic and inorganic fertilizers	We studied the effect of five fertilizers (including two adjusted manure slurries) and an untreated control on soil biota and explored the effect on the ecosystem services they provided. Our results suggest that the available N (NO (3) (-) and NH (4) (+) ) in the soil plays a central role in the effect of fertilizers on nematodes and microorganisms. Microorganisms are affected directly through nu…	Earthworms; Nematodes; Microbiology; Slurry; Fertilizer; Ecosystem services; Grassland	van Eekeren, N; de Boer, H; Bloem, J; Schouten, T; Rutgers, M; de Goede, R; Brussaard, L	English		10.1007/s00374-009-0370-2	WOS:000267540800004			Netherlands	Region		51°31'N	5°42'N		2004	2004	1	1-2	1	Experimental	2-5 years	Field / habitat	NO	YES	NO	NO		Inferential	ANOVA			NO						NO		YES		not_specified
11412	Article	Biological Conservation	0006-3207	ELSEVIER SCI LTD	1998	The effects of organic and integrated farming on rare arable weeds on the Forschungsverbund Agrarokosysteme Munchen (FAM) research station in southern Bavaria	Since the compensation for unsprayed field margin strips was recently reduced in Germany, the area used in this way has rapidly declined. These experiences show that management restrictions for the sake of species conservation are only accepted when high compensation is paid and efficiency is regularly controlled. The aim of the present investigation was to determine if conservation of arable wee…	weeds; rare species; species conservation; integrated farming; organic farming	Albrecht, H; Mattheis, A	English		10.1016/S0006-3207(98)00028-7	WOS:000076973200009			Germany	Region					1991	1996	6	1-2	area	On farm	2-5 years	Field / habitat	YES	YES	NO	NO		Inferential				YES	Wheat	Maize	Potato	Sunflower	Lupin	YES	Grass-Clover	NO
11415	Article	Grass and Forage Science	0142-5242	WILEY	2012	Effect of low-dose N application and early mowing on plant species composition of mesophilous meadow grassland (Arrhenatherion) in Central Europe	Semi-natural temperate grasslands in Europe make an important contribution to biodiversity, but their existence has been endangered by both agricultural intensification and abandonment. In the Czech Republic, Arrhenatherion meadows are a typical example, with their conservation made difficult by the scarcity of research on effective management practices. We examined effects of two potentially use…	fertilization; cutting regime; canopy structure; plant functional groups; grasses	Camska, K; Skalova, H	English		10.1111/j.1365-2494.2012.00858.x	WOS:000306735900009			Czechia	Region	Bohostice	43°36'N	14°08'E		1998	2004	7	3-5	1	Experimental	Long term	Field / habitat	NO	YES	YES	NO		Inferential	ANOVA			NO						NO		YES	mesophilous grassland
11598	Article	Weed Research	0043-1737	BLACKWELL SCIENCE LTD	1998	Size and composition of the weed seedbank under different management systems for continuous maize cropping	The size and composition of the weed seedbank after 5 years of maize (Zea mays L.) continuous cropping under four crop management systems was evaluated. The management systems included a conventional system (ploughing, full-rate fertilization, broadcast pre-emergence herbicides), an organic system (ploughing, organic fertilization, physical weed control), a reduced-input system (rotary harrowing,…		Barberi, P; Cozzani, A; Macchia, M; Bonari, E	English			WOS:000076790500001			Italy	Region		43°40' N	10°23'E	1- good (plot or town)	1994	1994	1	1-2	1	Experimental	2-5 years	Field / habitat	NO	YES	NO	NO		Inferential	ANOVA, multivariate analysis			YES		Maize				NO		NO
11633	Article		0931-2250	BLACKWELL VERLAG GMBH	2003	Effect of different levels of wheat straw soil surface coverage on weed flora in Vicia faba crops	The crop system implemented on organic farms requires that crop residues are incorporated into the soil following the end of wheat cultivation. This system leads to a reduction in soil moisture and the creation of favourable conditions for the emergence of weeds. In contrast, covering the soil with 60% crop residues was found to maintain soil moisture and lead to a reduction in dry weed mass, pop…	population density, frequency and diversity; surface cover; weeds	Bilalis, D; Sidiras, N; Economou, G; Vakali, C	English		10.1046/j.1439-037X.2003.00029.x	WOS:000185415500003			Greece	Region	Athens				2000	2000	1		1	Experimental	Growing season / 1 year	Field / habitat	NO	YES	NO	NO		Inferential				YES	Wheat				Vetch	NO		NO
11727	Article	Polish Journal of Ecology	1505-2249	POLISH ACAD SCIENCES INST ECOLOGY	2013	THE IMPORTANCE OF WINTER CATCH CROPS COMPARED WITH OTHER FARMLAND HABITATS TO BIRDS WINTERING IN POLAND	The study examined the importance of winter catch crops (intercrops) to wintering birds in a low-intensity farming area of Poland. Birds were counted on two occasions between November 2009 and January 2010 in 514 research plots in two different parts of the country. During the two counts 28 species were recorded. Yellowhammer Emberiza citrinella, Corn Bunting Emberiza calandra, Tree Sparrow Passe…	cover crops; habitat use; low-intensity farmland; agricultural landscape; bird assemblages	Golawski, A; Kasprzykowski, Z; Jobda, M; Duer, I	English			WOS:000321083100015			Poland	Country					2009	2010	1	1-2	4 - 2	On farm	Growing season / 1 year	Field / habitat	NO	YES	NO	NO		Inferential	GLM			YES	Rye				Mustard;Oat;Rye	NO		NO
11806	Article	Ecography	0906-7590	WILEY	1998	The effects of arable field margin management on the abundance and species richness of Araneae (spiders)	The effects of ten different management regimes on the abundance and species richness of Araneae on pre-existing and newly expanded zones of field margins surrounding arable fields are compared in a large-scale experiment conducted between 1987 and 1991. Most of the management regimes involved varying the timing and frequency with which the field margins were cut. There was no evidence of consist…		Baines, M; Hambler, C; Johnson, PJ; Macdonald, DW; Smith, H	English		10.1111/j.1600-0587.1998.tb00395.x	WOS:000072501600008			United Kingdom (UK)	Region	Wytham				1989	1991	3	3-5	not_stated	Experimental	2-5 years	Field / habitat	NO	YES	NO	NO		Inferential	GLM			NO						NO		NO
11810	Article	Bird Study	0006-3657	TAYLOR & FRANCIS LTD	2008	Wintering Cirl Buntings Emberiza cirlus in southwest England select cereal stubbles that follow a low-input herbicide regime	Capsule Birds selected stubbles preceded by crops with reduced pesticide inputs over those grown conventionally. Aims To compare use by wintering birds of stubbles created from cereals grown under a low-input pesticide regime with use of stubbles created from cereals grown under conventional high-input pesticide regime, in order to inform agri-environment scheme development. Methods 'Complete are…		Bradbury, RB; Bailey, CM; Wright, D; Evans, AD	English		10.1080/00063650809461501	WOS:000254072000003			England	Region	Devon				2003	2004	1	1-2	> 50	On farm		Field / habitat	NO	YES	NO	NO		Inferential				YES	Barley					NO		NO
11831	Article	Agronomy		MDPI	2020	Supporting Crop and Different Row Spacing as Factors Influencing Weed Infestation in Lentil Crop and Seed Yield under Organic Farming Conditions	A field study was conducted at the Certified Organic Farm in Poland over the period 2014-2016. This study evaluated weed infestation and seed yield of the lentil varieties 'Tina' and 'Anita', as well as of a mixture of these two varieties, sole cropped and row intercropped with naked oats as a supporting crop. Additionally, lentil was sown at a different row spacing of 20 and 25 cm. The lentil va…	Lens culinaris; weeds; row spacing; row intercropping; organic farming	Kraska, P; Andruszczak, S; Kwiecinska-Poppe, E; Staniak, M; Rozylo, K; Rusecki, H	English		10.3390/agronomy10010009	WOS:000513232600009			Poland	Region	Chwałowice	51°18'N	21°30'E		2014	2016	3		1	Experimental	Growing season / 1 year	Field / habitat	NO	YES	NO	NO		Inferential	anova, tukey			YES	Oat				Lentil	NO		NO
11836	Journal article	Agroforestry Systems	0167-4366	Springer	2020	Alley cropping agroforestry mediates carabid beetle distribution at a micro-habitat scale.	Temperate agroforestry systems are being strongly promoted for ecological reasons in many regions of the world. Pest management in these highly-structured environments is however barely studied, despite widespread claims of increased biological control enhanced by the presence of trees and grassy strips at their base. The aim of this study is to assess how different carabid species use space in a…	agroforestry; agroforestry systems; alley cropping; biological control; branches; conservation; ecology; natural enemies; pest management; pitfall traps	Richard, R.; Cahon, T.; Llandres, A. L.; Levier, L. le; Proudhom, G.; Casas, J.	English		10.1007/s10457-019-00390-8	WOS:000511423800025	20203121676		France	Region		44°3'N	4°8'E	1- good (plot or town)	2016	2016	1	1-2	1	Experimental; Single	Long term	Field / habitat	NO	YES	NO	YES		Inferential	GLMM			YES	Wheat					NO		NO
11850	Article	Nordic Journal of Botany	0107-055X	WILEY	2003	Effects of fertilization and afforestation on community structure of traditionally managed hay meadows in western Norway	The aims of this paper were to find the effects of artificial fertilizer, intensive cultivation and abandonment with afforestation on species composition of traditional meadows at a broad scale, and to describe the ecological variation of different meadow communities. The flora of 21 traditionally managed hay meadows was compared with that of 52 artificially fertilized hay meadows, 28 intensively…		Myklestad, A; Saetersdal, M	English		10.1111/j.1756-1051.2003.tb00439.x	WOS:000234516200015			Norway	Region	Sognefjord	61°	6°		1994	1999	6	1-2	> 50	On farm	Long term	Field / habitat	NO	YES	YES	NO		Inferential	Regression, Mann-Withey U statistics, RDA			NO						NO		YES	Extensive meadow;Intensive meadow
11871	Article	Zemdirbyste (Agriculture)	1392-3196	LITHUANIAN RESEARCH CENTRE AGRICULTURE & FORESTRY	2008	Crop rotation influence on the weed incidence in cereals	Analysis of the crop rotation influence on the weed incidence in cereals is based on monitoring of crops during 1997-2007 in Kurzeme and Zemgale regions of Latvia. The Department of Soil Management (currently the Institute of Soil and Plant Sciences) of Latvia University of Agriculture has been studying the dynamics of weed level in fixed annually observed areas. The type of crop rotation was sel…	weed incidence; crop rotation influence; cereals	Lapinsh, D; Korolova, J; Berzinsh, A	English			WOS:000259827600061			Latvia	Country					2007	2007	1	not_stated	49 - 20	On farm	Rotation	Field / habitat	NO	YES	NO	NO		Descriptive				YES	not_specified					NO		NO
11874	Journal article	Journal of Agricultural Science and Technology	1680-7073	Tarbiat Modares University	2016	Effects of catch crops and tillage system on weed infestation and health of spring wheat.	The paper presents results of research on weed infestation and health of spring wheat grown in the three-year monoculture. The field experiment was carried out on loess soil, classified as "good wheat complex" (soil class II). The first experimental factor was the type of Catch Crop (CC): (a) Object control, no catch crop, (b) White mustard, (c) Tansy phacelia, and (d) Mixture (bean+spring vetch+…	catch crops; crops; fungal diseases; infestation; monoculture; mustard; oats; pathogens; plant diseases; plant pathogenic fungi; plant pathogens; tillage; vetch; weeds; wheat	Kwiatkowski, C.; Harasim, E.; Wesolowski, M.	English			WOS:000379355000010	20163231866		Poland	Region	Lublin				2010	2012	1	1-2	1	Experimental	Rotation	Field / habitat	NO	YES	NO	NO		Inferential	Tukey test	Desease control		YES	Wheat				Faba bean;Mustard;Oat;Phacelia;Vetch	NO		NO
11879	Article	Weed Research	0043-1737	WILEY	2011	Impact of the quality of organic amendments on size and composition of the weed seed bank	P>In addition to improving the soil quality, organic amendments of soils may affect weed seed survival, emergence, growth and reproduction. This study evaluated the effects of applications of different qualities of organic amendments on size and composition of the weed seed bank in a field under sequential cropping over 4 years. Fertilisation systems tested included farmyard manure, vegetable fru…	microbial biomass; fertiliser quality; compost; animal slurry; mineral N fertiliser; weed suppression; PLFA	De Cauwer, B; D'Hose, T; Cougnon, M; Leroy, B; Bulcke, R; Reheul, D	English		10.1111/j.1365-3180.2010.00840.x	WOS:000290168000005			Belgium	Region		50°59'N	03°49'E	1- good (plot or town)	2009	2009	1	1-2	1	Experimental	2-5 years		NO	YES	NO	NO		Inferential	lm, PCA, RDA			YES	Wheat	Maize	Beet		Phacelia	YES	Ryegrass	NO
11939	Article	Science of The Total Environment	0048-9697	ELSEVIER	2021	Legacy effects of temporary grassland in annual crop rotation on soil ecosystem services	The introduction of temporary grassland into an annual crop rotation is recognized to improve soil ecosystem services, and resulting legacies can be beneficial for the following crops. In this context, the aim of the present study was to evaluate legacy effects of introducing temporary grassland into an annual crop rotation on five ecosystem services (i) soil structure maintenance (aggregate stab…	Soil biota; Saturated hydraulic conductivity; Aggregate stability; Soil suppressiveness; Yield; Ecosystem functioning	Hoeffner, K; Beylich, A; Chabbi, A; Cluzeau, D; Dascalu, D; Graefe, U; Guzman, G; Hallaire, V; Hanisch, J; Landa, BB; Linsler, D; Menasseri, S; Opik, M; Potthoff, M; Sandor, M; Scheu, S; Schmelz, RM; Engell, I; Schrader, S; Vahter, T; Banse, M; Nicolai, A	English		10.1016/j.scitotenv.2021.146140	WOS:000655705100001			France	Region	Lusignan	46°25′12.91″ N	0°07′29.35″ E	1- good (plot or town)	2017	2017	1	1	1	Experimental	Rotation	Field / habitat	NO	YES	NO	NO		Inferential	ANOVA + tukey, NMDS, PERMANOVA	Desease control; Production quality; Soil fertility; Water regulation; Yield		YES	Barley;Wheat	Maize				YES	Cocksfoot;Fescue;Ryegrass	NO
12076	Journal article	Agriculture Ecosystems & Environment	0167-8809	Elsevier	2019	How dairy farmers manage the interactions between organic fertilizers and earthworm ecotypes and their predators.	Most Dutch dairy farmland today is fertilized with slurry, a mixture of cattle dung and urine. As a food source for earthworms, this type of organic fertilizer is of lower quality than the traditionally used farmyard manure consisting of dung with some urine and mixed with bedding material such as straw. Earthworms living in dairy farmland belong to two distinct ecotypes, the detritivores and the…	agricultural land; animal manures; cattle dung; detritivores; ecology; ecotypes; farmers; farmyard manure; fertilizers; grasslands; hay; hunting; interactions; manures; natural enemies; organic fertilizers; predators; prey; slurries; straw; trophic levels	Onrust, J.; Piersma, T.	English		10.1016/j.agee.2018.12.005	WOS:000468248000008	20193435914		Netherlands	Region	Idzegea in Southwest Friesland	52°58′48''N	5°33′12''E	1- good (plot or town)	2013	2015	2	1-2	49 - 20	On farm	2-5 years	Field / habitat	NO	YES	NO	NO		Inferential	GLMM, linear mixed-effects models			NO						NO		YES	not_specified
12084	Article	Ardea	0373-2266	NEDERLANDSE ORNITHOLOGISCHE UNIE	2020	Diet of Corncrakes Crex crex and prey availability in relation to meadow management	Land management intensification has caused declines in many grassland bird species. Corncrakes breed in agriculturally managed meadows and are mainly threatened by nest loss during mowing operations, but may also be affected by alternations in habitat and food availability. We analysed faecal samples to identify the diet composition of Corncrakes in a river floodplain in north-eastern Germany and…	Coleoptera; conservation; invertebrates; grassland management; vegetation succession	Arbeiter, S; Flinks, H; Grunwald, J; Tanneberger, F	English		10.5253/arde.v108i1.a7	WOS:000546114600007			Germany	Region	Lower Oder Valley National Park	53°03'N	14°18'E		2005	2013	1	3-5	49 - 20	On farm	Long term	Field / habitat	NO	YES	YES	NO		Inferential	GLMM, LMM			NO						NO		YES	Floodplain meadow
12128	Article	Agriculture Ecosystems & Environment	0167-8809	ELSEVIER SCIENCE BV	2007	Agri-environment schemes and foraging of barn owls Tyto alba	The barn owl Tyto alba has been in decline throughout much of its range largely as a consequence of loss of foraging habitat resulting from agricultural intensification. The recent introduction of agri-environment schemes in the UK has resulted in the reinstatement of substantial areas of rough grassland which may be of benefit to small mammals and their avian predators. In this study mature gras…	agri-environment schemes; conservation; grassland management; habitat; small mammals; Tyto alba	Askew, NP; Searle, JB; Moore, NP	English		10.1016/j.agee.2006.05.003	WOS:000243609800010			England	Region					2003	2004	2	1-2	area	Monitoring		Field / habitat	NO	YES	NO	NO		Inferential				NO						NO		NO
12146	Article	Agriculture Ecosystems & Environment	0167-8809	ELSEVIER SCIENCE BV	2005	Effects of an agri-environment scheme on farmland biodiversity in Ireland	Agri-environment measures cover at least 20% of the EU's farmland, a proportion rising to approximately 30% in Ireland. A study, investigating effects on biodiversity of Ireland's Rural Environment Protection Scheme (REPS) is described. Field margin flora and Carabidae (ground beetle) fauna were surveyed on 60 paired agreement and non-agreement farms. Greater variation was observed amongst survey…	agri-environment schemes; monitoring and evaluation; biodiversity assessment; field margin; rural environment protection scheme (REPS); carabidae	Feehan, J; Gillmor, DA; Culleton, N	English		10.1016/j.agee.2004.10.024	WOS:000228596400016			United Kingdom (UK)	Country					1999	2000	2	1-2	> 50	On farm	2-5 years	Farm	NO	YES	NO	NO		Inferential	DCA, CCA			NO						NO		NO
12185	Journal article	Ecological Entomology	0307-6946	Wiley	2018	Agri-environmental schemes affect the trophic niche size and diet of common carabid species in agricultural landscapes.	Carabids are abundant in agroecosystems and provide biocontrol services by feeding on weed seeds and pests. We compare the effects of two fundamentally different agri-environmental schemes (AES) on the numeric and trophic responses of four common carabid species: Anchomenus dorsalis, Poecilus cupreus, Pseudoophonus rufipes and Pterostichus melanarius. In six cereal fields under organic farming an…	biological control agents; carbon; diets; flowering; food webs; isotopes; landscape ecology; natural enemies; nitrogen; organic farming; population density; predators; predatory insects; rye; trophic levels; wheat	Mader, V.; Diehl, E.; Wolters, V.; Birkhofer, K.	English		10.1111/een.12671	WOS:000449675600013	20193507880		Germany	Region	Hesse				2013	2013	1	1-2	19 - 10	On farm	Growing season / 1 year	Field / habitat	NO	YES	NO	NO		Inferential	PERMANOVA			YES	Rye;Wheat					NO		NO
12202	Article	Global Ecology and Conservation	2351-9894	ELSEVIER	2021	Comparative impacts of grazing and mowing on the floristics of grasslands in the buffer zone of Polesie National Park, eastern Poland	Most European grasslands are semi-natural and require proper management to preserve their high natural value. They are habitats for many rare and endangered species of plants and animals. The aim of the study was to determine patterns of changes in the flora of grasslands induced by the introduction of extensive mowing and grazing treatments and to answer the following questions: (1) Do species r…	Extensive grazing and mowing; Abandoned pastures; Species richness; Ecological functional traits	Rysiak, A; Chabuz, W; Sawicka-Zugaj, W; Zdulski, J; Grzywaczewski, G; Kulik, M	English		10.1016/j.gecco.2021.e01612	WOS:000663457500003			Poland	Region	Polesie National Park	51°23'02''N	23°18'41''E		2014	2018	5	1-2	1	On farm	2-5 years	Field / habitat	NO	YES	YES	NO		Inferential	ANOVA, multivariate ordination methods, DCA, PCA, RDA			NO						NO		YES	Extensive meadow	Extensive pasture
12216	Journal article	Insects	2075-4450	MDPI AG	2020	Slug monitoring and impacts on the ground beetle community in the frame of sustainable pest control in conventional and conservation agroecosystems.	In conservation agriculture, slugs are considered significant pests and their monitoring is a key option in the integrated pest management framework. Together with molluscicide applications, predators such as ground beetles can offer a tool for slug control in the field. Through the evaluation of slug and ground beetle monitoring strategies, this work compared their presence in conventional and c…	pitfall traps; predators; monitoring; plant pests; pest control; insect pests; predatory insects; biological control; invasive species; beers; alcoholic beverages; shelters; natural enemies; molluscicides; soil management; cover crops; no-tillage; rye; ra	Scaccini, D.; Panini, M.; Chiesa, O.; Aldini, R. N.; Tabaglio, V.; Mazzoni, E.	English		10.3390/insects11060380	WOS:000551807300001	20203349302		Italy	Region	San Bonico, Piacenza	45°00'22''N	9°42'24''E	1- good (plot or town)	2015	2016	2	6-10	1	Experimental	Rotation	Field / habitat	NO	YES	NO	NO		Inferential	GLM			YES	Wheat	Maize		Soybean	Clover;Phacelia;Radish;Raygrass;Rye;Vetch	NO		NO
12262	Article	Pakistan Journal of Botany	0556-3321	PAKISTAN BOTANICAL SOC	2020	THE EFFECT OF THREE TILLAGE TREATMENTS ON WEED INFESTATION IN MAIZE MONOCULTURE	This study assessed the impact of using soil tillage on the weed infestation intensity and weed species composition in maize monoculture. Maize has been grown in monoculture consecutively in our research since 2001 and three treatments of soil tillage were applied: conventional tillage (CT), minimum tillage (MT) and no-tillage (NT). Maize monoculture occurs across large plots of land and due to t…	Conventional tillage; Minimum tillage; No-tillage; CCA analysis	Chovancova, S; Illek, F; Winkler, J	English		10.30848/PJB2020-2(11)	WOS:000519583100041			Czechia	Region	Visnove				2012	2015	4	1-2	1	Experimental	Long term	Field / habitat	NO	YES	NO	NO		Inferential	DCA, CCA			YES		Maize				NO		NO
12286	Article	Ibis	0019-1019	BRITISH ORNITHOLOGISTS UNION	2002	Population dynamics and reproduction of Northern Lapwings Vanellus vanellus in a meadow restoration area in central Sweden	To investigate the effectiveness of a meadow restoration programme, we studied the relationships between population changes and environmental changes, return rates and hatching success in a population of Northern Lapwings Vanellus vanellus. The study was performed on mixed farmland (59 km(2) ) in central Sweden, an area that underwent extensive meadow restoration between 1985 and 1994. The study …		Berg, A; Jonsson, M; Lindberg, T; Kallebrink, KG	English		10.1046/j.1474-919X.2002.00082.x	WOS:000176323200002			Sweden	Region	Västerfärnebo	59°57'N	16°17'E		1984	1994	11	11-20	> 50	On farm	Long term	Field / habitat	NO	NO	YES	NO		Inferential	Kruskal–Wallis test			YES	not_specified					NO		YES	Extensive meadow;Intensive meadow
12350	Article	Agriculture Ecosystems & Environment	0167-8809	ELSEVIER	2013	Delaying mowing and leaving uncut refuges boosts orthopterans in extensively managed meadows: Evidence drawn from field-scale experimentation	Semi-natural grasslands are widely recognized for their high ecological value. They often count among the most species-rich habitats, especially in traditional cultural landscapes. Maintaining and/or restoring them is atop priority, but nevertheless represents a real conservation challenge, especially regarding their invertebrate assemblages. The main goal of this study was to experimentally inve…	Biodiversity; Bush cricket; Conservation; Cutting; Grasshopper; Haying	Buri, P; Arlettaz, R; Humbert, JY	English		10.1016/j.agee.2013.09.003	WOS:000329553200003			Switzerland	Region	Swiss Plateau				2010	2010	1	3-5	49 - 20	Experimental	Growing season / 1 year	Field / habitat	NO	YES	NO	NO		Inferential	GLMM			NO						NO		YES	Extensive meadow
12450	Article	Journal of Applied Ecology	0021-8901	WILEY	2007	Mammals and agri-environment schemes: hare haven or pest paradise?	Agri-environment schemes (AESs) are designed to create landscape-scale improvements in biodiversity. While the specific aims of AESs do not always include the enhancement of species of conservation concern, associated conservation strategies, such as the UK Biodiversity Action Plan, often rest on the assumption that AESs enhance environmental conditions and thereby improve the conservation status…	agriculture; environmentally sensitive areas; grassland; Lepus timidus hibernicus; species action plan; spotlight surveys	Reid, N; McDonald, RA; Montgomery, WI	English		10.1111/j.1365-2664.2007.01336.x	WOS:000250500100012			Ireland	Country					2005	2005	1	not_stated	> 50	Monitoring	Long term	Landscape	NO	YES	NO	NO		Inferential	GLM, model deviance ratio (MDR) test			NO						NO		NO
12453	Article	Journal of Applied Ecology	0021-8901	WILEY	2021	Experimental evidence that novel land management interventions inspired by history enhance biodiversity	To address biodiversity declines within semi-natural habitats, land management must cater for diverse taxonomic groups. Integrating our understanding of the ecological requirements of priority (rare, scarce or threatened) species through 'biodiversity auditing', with that of the intensity and complexity of historical land use, encourages novel forms of management. Experimental confirmation is nee…	biodiversity audit; cultural landscape; dry grassland; ground disturbance; landscape-scale conservation; lowland heathland; multi-taxa; semi-natural habitat	Hawkes, RW; Smart, J; Brown, A; Jones, H; Lane, SA; Lucas, C; McGill, J; Owens, N; Backes, AR; Webb, JR; Wells, D; Dolman, PM	English		10.1111/1365-2664.13827	WOS:000609899900001			England	Region	Stanford Military Training Area	52°51'N	0°76'E		2017	2017	1	1-2	> 50	Experimental	2-5 years	Field / habitat	NO	YES	YES	NO		Inferential	GLMM, RDA			NO						NO		YES	not_specified	not_specified
12459	Article	Journal of Applied Ecology	0021-8901	WILEY	2008	Can arable field margins be managed to enhance their biodiversity, conservation and functional value for soil macrofauna?	1. The establishment of grassy strips at the margins of arable fields is an agri-environment scheme that aims to provide resources for native flora and fauna and thus increase farmland biodiversity. These margins can be managed to target certain groups, such as farmland birds and pollinators, but the impact of such management on the soil fauna has been poorly studied. This study assessed the effe…	agri-environment schemes; functional group; grass margins; litter-feeders; predators; seed mix; soil disturbance; soil-feeders	Smith, J; Potts, SG; Woodcock, BA; Eggleton, P	English		10.1111/j.1365-2664.2007.01433.x	WOS:000252558400029			England	Region	Cambridgeshire	52:15:10N	0:01:54W	1- good (plot or town)	2005	2005	1	1-2	1	Experimental	2-5 years	Field / habitat	NO	YES	NO	YES		Inferential	GLMM, RDA			YES	Wheat					NO		NO
12506	Article	Biological Agriculture & Horticulture	0144-8765	TAYLOR & FRANCIS LTD	2000	A survey of weeds in organic farming in Sweden	The weed flora on 57 arable fields on 17 farms employing organic farming was recorded. With the ordination technique pCCA (partial Canonical Correspondence Analysis) the relative importance of some farming practices was evaluated (crop, preceding crop, +/- undersown ley, +/- weed harrowing, +/- weed hoeing, ploughing regime, +/- compost, +/- animal husbandry, rt biodynamic agriculture). The varia…		Rydberg, NT; Milberg, P	English		10.1080/01448765.2000.9754878	WOS:000165502200007		gosc_132	Sweden	Country	Gotaland, Northern Gotaland and Svealand				1985	1987	3	1-2	> 50	On farm	Rotation	Field / habitat	NO	YES	NO	NO		Inferential	CCA			YES	Oat;Wheat					NO		NO
12520	Article	Pedobiologia	0031-4056	ELSEVIER GMBH, URBAN & FISCHER VERLAG	2014	Contribution of anecic earthworms to biopore formation during cultivation of perennial ley crops	Large sized biopores (diameter >2 mm) in the subsoil can be created by tap roots, which leave voids after their decay, or by the burrowing activity of anecic earthworms which may benefit from the temporary lack in tillage in perennial cropping systems. However, the interactions between root growth and earthworm activity in the process of biopore formation during perennial ley cropping are not wel…	Lumbricus terrestris; Burrowing activity; Biopore; Short-term ley; Subsoil	Kautz, T; Lusebrink, M; Patzold, S; Vetterlein, D; Pude, R; Athmann, M; Kupper, PM; Perkons, U; Kopke, U	English		10.1016/j.pedobi.2013.09.008	WOS:000333511200007			Germany	Region	Campus Klein Altendorf	50°37'N	6°59'E	1- good (plot or town)	2009	2010	2	1-2	1	Experimental	2-5 years	Field / habitat	NO	YES	NO	NO		Inferential	ANOVA			NO						YES	Chicory;Fescue;Lucerne / Afalfa	NO
12617	Article	Journal of Applied Ecology	0021-8901	BLACKWELL SCIENCE LTD	2000	Factors affecting the species composition of arable field boundary vegetation	1. In recent decades the botanical diversity of arable field boundaries has declined drastically. To determine the most important factors related to the species composition of arable field boundaries, the vegetation composition of 105 herbaceous boundaries, 1-m wide, in the central and eastern Netherlands was surveyed. Biomass samples of the boundary were taken at 0-33, 34-66 and 67-100 cm from t…	arable landscape; herbaceous field boundary; land use; species richness; vegetation composition	Kleijn, D; Verbeek, M	English		10.1046/j.1365-2664.2000.00486.x	WOS:000086276000006			Netherlands	Country					1995	1995	1	3-5	> 50	On farm	Growing season / 1 year	Field / habitat	NO	YES	NO	NO		Inferential	CCA, ANOVA			NO						NO		NO
12642	Article	Periodicum Biologorum	0031-5362	PERIODICUM BIOLOGORUM	2016	Influence of mowing measures on carabid beetle fauna (Coleoptera: Carabidae) in a post-agricultural area	Background and purpose: Some agricultural practices are considered to be useful tools in biodiversity conservation. Therefore, carabid beetles were collected on post-agricultural fallow land in Western Poland in order to study the impact of mowing treatment. Materials and Methods: Following a before-after-control-impact (BACI) study design over the period of two years (2013 - 2014), standard arra…	BACI; fallow land; MIB; agricultural practices; management	Schwerk, A; Kitka, MA	English		10.18054/pb.2016.118.3.3919	WOS:000390572000003			Poland	Region	Krzywda				2013	2014	2	6-10	9 - 5	Experimental	Growing season / 1 year	Field / habitat	YES	NO	NO	NO		Inferential	NMDS, Mann-Whitney U test			NO						NO		NO
12689	Article	Applied Soil Ecology	0929-1393	ELSEVIER	2014	The positive relationship between soil quality and crop production: A case study on the effect of farm compost application	In order to ensure sustainable agriculture, and for evaluating the effects of management practices on soil processes, tools for assessing soil quality are required. The development and use of a multiparameter index, which includes a wide range of soil properties, have been tested and found useful by several studies. However, soil quality measurements are 'stand-alone' tools unless they are either…	Long-term field experiment; Soil quality index; Soil organic carbon; Crop rotation; Farm compost; Biological indicators	D'Hose, T; Cougnon, M; De Vliegher, A; Vandecasteele, B; Viaene, N; Cornelis, W; Van Bockstaele, E; Reheul, D	English		10.1016/j.apsoil.2013.11.013	WOS:000331855900021			Belgium	Region	Melle	50°59'N	03°49'E	1- good (plot or town)	2009	2010	2	3-5	1	Experimental	2-5 years	Field / habitat	NO	YES	NO	NO		Inferential	ANOVA, PCA, MDS	Yield		YES		Maize silage	Beet;Potato			NO		NO
12694	Article	Agricultural and Food Science in Finland	1239-0992	AGRICULTURAL RESEARCH CENTRE FINLAND	2001	Weeds in spring cereal fields in Finland - a third survey	A survey of weeds in spring cereal fields was conducted in 16 regions of southern and central Finland in 1997-1999. Data were collected from conventional and organic farms, both of which applied their normal cropping practices. A total of 690 fields were investigated by counting and weighing the weed species from ten sample quadrats 0.1 m(2) in size in late July - early August. Altogether 160 wee…	weeds; cereals; biodiversity; organic farming; crop protection	Salonen, J; Hyvonen, T; Jalli, H	English		10.23986/afsci.5705	WOS:000174301100006			Finland	Region					1997	1999	3	1-2	> 50	On farm		Farm	NO	YES	NO	NO		Descriptive				YES	Barley;Oat;Wheat					NO		NO
12752	Article	European Journal of Soil Biology	1164-5563	ELSEVIER FRANCE-EDITIONS SCIENTIFIQUES MEDICALES ELSEVIER	2012	The impact of organic and mineral fertilizers on soil quality parameters and the productivity of irrigated maize crops in semiarid regions	Pig slurry (PS) is widely used as a fertilizer for the production of maize in Spain. Field testing was carried Out over a ten-year period to compare the performance of maize fertilized with PS (45 m(3) ha(-1), equivalent to 315 kg nitrogen (N) ha(-1) year(-1)) (PS45) and mineral fertilizer (300 kg N ha(-1)) (N300) along with a N-free control (NO). Grain yield, biomass at physiological maturity, p…	Fertilizer; Nitrogen; Pig slurry; Organic matter; Soil quality	Biau, A; Santiveri, F; Mijangos, I; Lloveras, J	English		10.1016/j.ejsobi.2012.08.008	WOS:000312506600008			Spain	Region		41°65'N	0°39'E	1- good (plot or town)	2002	2011	8	1-2	1	Experimental	Growing season / 1 year	Field / habitat	NO	YES	NO	NO		Inferential				YES		Maize				NO		NO
12765	Article	Crop Protection	0261-2194	ELSEVIER SCI LTD	2018	Weed density and diversity in a long-term cover crop experiment background	Cover crops (CC) are biological tools with a great potential for weed control, but the suppression level depends on the CC species and management. A 2-year study was performed in the eighth year of a long-term experiment located in Central Spain to study the effect of replacing winter fallow by barley (Hordeum vulgare L.) or vetch (Vida sativa L.), on the weed control. Moreover, two CC terminatio…	Barley; Vetch; Termination date; Seedbank; Conservation agriculture; Weed suppression	Alonso-Ayuso, M; Gabriel, JL; Garcia-Gonzalez, I; Del Monte, JP; Quemada, M	English		10.1016/j.cropro.2018.04.012	WOS:000440961000015			Spain	Region	Aranjuez				2015	2016	2	3-5	1	Experimental	Rotation	Field / habitat	NO	YES	NO	NO		Inferential	GLMM, anova			YES		Maize		Sunflower	Barley;Vetch	NO		NO
12780	Article	Agriculture Ecosystems & Environment	0167-8809	ELSEVIER	2010	Regional variation in the efficacy of Entry Level Stewardship in England	The Entry Level Stewardship scheme, introduced in 2005, is the first non-competitive, broad-uptake scheme designed to deliver simple but effective environmental management on farms throughout England. While previous analysis suggests that the benefits of the scheme at the national scale may be limited thus far, efficacy may vary on a regional basis because of spatial differences in the uptake of …	Agri-environment scheme; Farmland birds; Land management	Davey, C; Vickery, J; Boatman, N; Chamberlain, D; Parry, H; Siriwardena, G	English		10.1016/j.agee.2010.07.008	WOS:000283683700014			England	Country					2005	2008	2	1-2	area	Monitoring	2-5 years; Long term	Landscape	NO	YES	NO	NO		Inferential				NO						NO		NO
12783	Article	Flora	0367-2530	ELSEVIER GMBH	2016	Clonal growth buffers the effect of grazing management on the population growth rate of a perennial grassland herb	Grazing is an important management action to conserve biodiversity in semi-natural grasslands but it is important to understand how grazing influences the life-history components and population dynamics of plant species. In this study, we analysed effects of grazing intensity and abandonment on population dynamics of the semi-natural grassland species Knautia arvensis which is an important nectar…	Matrix projection models; LTRE analysis; Growth rate; Life-history components; Stage structure; Knautia arvensis	Johansen, L; Wehn, S; Hovstad, KA	English		10.1016/j.flora.2016.04.007	WOS:000386867900002			Norway	Region	Nord-Trøndelag county	UTM 618650E	7070496 N	1- good (plot or town)	2008	2010	3	1-2	9 - 5	On farm	2-5 years	Field / habitat	NO	YES	NO	NO		Inferential	GLMM			NO						NO		YES	Semi-natural grassland
12824	Article	Plant and Soil	0032-079X	KLUWER ACADEMIC PUBL	2000	Earthworm and enchytraeid activity under different arable farming systems, as exemplified by biogenic structures	A study was conducted in order to compare soil faunal activity in four experimental farming systems using different tillage, chemical input and crop rotation practices: A conventional system with deep-ploughing (CT), an integrated system with reduced tillage and minimum chemical input (IN), a system with reduced tillage and high chemical input (RT) and a system with minimum tillage and high chemi…	Aporrectodea rosea; conventional system; enchytraeid activity; integrated farming system; soil biogenic structures; tillage	Topoliantz, S; Ponge, JF; Viaux, P	English		10.1023/A:1026537632468	WOS:000165788200005			France	Region	Boigneville				1998	1998	1	1-2	9 - 5	Experimental	Long term	Field / habitat	NO	YES	NO	NO		Inferential				YES	Wheat				Pea	NO		NO
12856	Article	Journal of Environmental Management	0301-4797	ACADEMIC PRESS LTD- ELSEVIER SCIENCE LTD	1997	Integration of sheep production and nature conservation: Experimental management	This experiment studied the effects of sheep grazing a formerly fertilized lowland neutral grassland near Oxford in southern England at different intensities and times of year on sheep production, the flora and invertebrates. The aim was to identify regimes that enhanced species-richness while also supporting average levels of sheep production. Grazing in either winter or spring increased the num…	invertebrates; sheep production; sward height; soil seed bank; vegetation	Treweek, JR; Watt, TA; Hambler, C	English		10.1006/jema.1996.0102	WOS:A1997XE72100006			England	Region	Little Wittenha Nature Reserve, Oxfordshire				1986	1990	4	1-2	1	Experimental	Growing season / 1 year	Field / habitat	NO	YES	NO	NO		Inferential	Variance analysis	Sheep production		NO						NO		YES		not_specified
12857	Article	Agriculture		MDPI	2021	Influence of Pre-Sowing Operations on Soil-Dwelling Fauna in Soybean Cultivation	The aim of this study was to determine the effects of different pre-sowing operations on the abundance and composition of total soil fauna in soybean cultivation, with special attention to carabids as biological indicators of agroecosystem quality. The study was conducted in central Croatia with six different pre-sowing activities (cover crop, mulching, ploughing, glyphosate, fertiliser removal, …	soybean; pre-sowing soil activities; soil fauna; ground beetles; dominance; frequency	Lemic, D; Zivkovic, IP; Posaric, M; Bazok, R	English		10.3390/agriculture11060474	WOS:000665425700001			Croatia	Region	Zagreb	45°51'00''N	16°10'01''E	1- good (plot or town)	2019	2019	1		49 - 20	On farm	Growing season / 1 year	Field / habitat	NO	NO	YES	NO		Inferential	ANOVA + Tukey			YES				Soybean		NO		NO
12873	Article	Biological Conservation	0006-3207	ELSEVIER SCI LTD	2010	Restoring grassland biodiversity: Sowing low-diversity seed mixtures can lead to rapid favourable changes	We studied the effect of sowing low-diversity seed mixtures (containing 2-3 competitive grass species) on the regeneration of vegetation on croplands previously used as alfalfa fields. In four permanent plots in 10 restored fields (four with alkali and six with loess seed mixture) the cover of flowering plants was recorded and phytomass was measured between 2006 and 2008. We asked three questions…	Habitat restoration; Old field succession; Phytomass production; Short-grass steppe; Species richness; Tall-grass prairie	Torok, P; Deak, B; Vida, E; Valko, O; Lengyel, S; Tothmeresz, B	English		10.1016/j.biocon.2009.12.024	WOS:000275946400031			Hungary	Region	Hortobágy National Park	47°34'N	20°55'E		2006	2008	3	1-2	19 - 10	On farm	2-5 years	Field / habitat	NO	YES	NO	NO		Inferential	Kruskal–Wallis tests, ANOVA, NMDS			NO						NO		YES		Calcareous grassland
12881	Article	Journal for Nature Conservation	1617-1381	ELSEVIER GMBH, URBAN & FISCHER VERLAG	2016	Meadow bird conservation in Europe: Towards a continental action plan including European Russia	Since the negative trends in bird populations breeding in intensified farming systems of western Europe could be difficult to reverse, this article highlights the importance of also considering conservation measures in key-sites for grassland birds in European Russia where farming abandonment is the prevailing threat. Non-passerine bird species frequency was studied in the period 2007-2009, withi…	Meadow birds; Russia; France; Action plan; Alternative management	Broyer, J; Sukhanova, O; Mischenko, A	English		10.1016/j.jnc.2016.10.001	WOS:000390458400014			France	Country					2009	2015	7	1-2	> 50	Monitoring	2-5 years	Field / habitat	NO	YES	NO	NO		Descriptive				NO						NO		YES	Hay meadow
12925	Article	Agricultural and Food Science	1459-6067	SCIENTIFIC AGRICULTURAL SOC FINLAND	2006	Insect pests and their natural enemies on spring oilseed rape in Estonia: impact of cropping systems	To investigate the impact of different cropping systems, the pests, their hymenopteran parasitoids and predatory ground beetles present in two spring rape crops in Estonia, in 2003, were compared. One crop was grown under a standard (STN) cropping system and the other under a minimised (MIN) system. The STN system plants had more flowers than those in the MIN system, and these attracted significa…	spring oilseed rape; pollen beetles; Hymenoptera; Carabidae	Veromann, E; Tarang, T; Kevvai, R; Luik, A; Williams, I	English		10.2137/145960606777245579	WOS:000237791800006			Estonia	Region	Tartu				2003	2003	1	not_stated	4 - 2	On farm	Unclear or na	Field / habitat	NO	YES	NO	NO		Inferential	GLM			YES				Oil seed rape		NO		NO
12985	Article	Applied Soil Ecology	0929-1393	ELSEVIER	2019	Earthworms affect decomposition of soil-borne plant pathogen Sclerotinia sclerotiorum in a cover crop field experiment	Earthworms provide important ecosystem services in agricultural systems. However, little is known with regards to which extent earthworms feed on soil-borne plant fungal pathogens, thereby potentially reducing pathogen infection of crops. Using a food choice arena in the laboratory, we examined (i) whether the hardened resting structures (i.e., sclerotia) of white mould (Sclerotinia sclerotiorum …	Earthworm; Lumbricus terrestris L.; Plant pathogen control; White mould; Sclerotia; Cover crops	Euteneuer, P; Wagentristl, H; Steinkellner, S; Scheibreithner, C; Zaller, JG	English		10.1016/j.apsoil.2019.02.020	WOS:000462275800010			Austria	Region	Vienna	48°11′58.2″N	16°33′46.9″E	1- good (plot or town)	2016	2017	2	1-2	1	Experimental	Growing season / 1 year	Field / habitat	NO	YES	NO	NO		Inferential	GLMM			YES					Mustard;Oat;Pea;Radish	NO		NO
12997	Journal article	Agriculture Ecosystems & Environment	0167-8809	Elsevier	2016	Crop type, crop management and grass margins affect the abundance and the nutritional state of seed-eating carabid species in arable landscapes.	Promoting the ecosystem service of crop pest biological control requires to understand the drivers of the spatio-temporal distribution of natural enemies in agricultural landscapes. In this study, we analysed the functional role of different habitat types that are widespread in mosaics of arable farmlands for three abundant weed seed-eating carabid species (Poecilus cupreus (L.), Amara similata (…	arable land; barley; biological control agents; natural enemies; rape; spatial distribution; swede rape; wheat; ecosystem services	Labruyere, S.; Ricci, B.; Lubac, A.; Petit, S.	English		10.1016/j.agee.2016.06.037	WOS:000382592700018	20163313815		France	Region	Burgundy	47°32'N	05°02'E	1- good (plot or town)	2014	2014	1	1-2	19 - 10	On farm	Growing season / 1 year	Field / habitat	NO	YES	NO	NO		Inferential	LMM			YES	Barley;Wheat			Oil seed rape		NO		NO
13095	Article	Agriculture Ecosystems & Environment	0167-8809	ELSEVIER	2022	Microarthropod communities and their ecosystem services restore when permanent grassland with mowing or low-intensity grazing is installed	The current focus on intensification and maximizing productivity in agriculture can endanger soil biota and the ecosystem services they provide in such a way that it acts counterproductive and increases the dependence on external inputs. In this study, we aimed to identify the factors that are most limiting for the restoration of soil biota and their ecosystem services on sandy soils. To this end…	Tillage; Nature restoration; Regenerative agriculture; Disturbance effects; Food web interactions; Pesticide residues	van Eekeren, N; Jongejans, E; van Agtmaal, M; Guo, YX; van der Velden, M; Versteeg, C; Siepel, H	English		10.1016/j.agee.2021.107682	WOS:000706972600001			Netherlands	Region	Terlet	52.0567241	5.9405045	1- good (plot or town)	2019	2019	1	3-5	49 - 20	On farm	Long term	Field / habitat	NO	YES	YES	NO		Inferential	PCA, post-hoc Tukey, GLM	Decomposition of organic matter		NO						NO		YES	Extensive meadow;Intensive meadow	Extensive pasture;Intensive pasture
13448	Article	Grass and Forage Science	0142-5242	WILEY	2007	Effects of livestock breed and grazing intensity on grazing systems: 3. Effects on diversity of vegetation	Finding an optimal balance between livestock production and grazing impact on plant biodiversity is an important issue in the design of grazing systems. This paper describes a study of the effect of two levels of grazing intensity combined with different animal breeds on plant biodiversity and sward structural diversity of semi-natural grasslands conducted over 3 years in the United Kingdom (UK),…	grazing intensity; breed; vegetation diversity; structural diversity; richness; dominance; species turnover; heterogeneity	Scimone, M; Rook, AJ; Garel, JP; Sahin, N	English		10.1111/j.1365-2494.2007.00579.x	WOS:000247346400008			France; Germany; Italy; United Kingdom (UK)	Europe					2002	2004	3	3-5		Experimental	2-5 years; Growing season / 1 year	Field / habitat	NO	YES	NO	NO		Inferential	GLM			NO						NO		YES		Intensive pasture;Mesotrophic grassland;Semi-natural grassland
13487	Article	Biological Agriculture & Horticulture	0144-8765	TAYLOR & FRANCIS LTD	2016	Winter cover crop effects on soil structural stability and microbiological activity in organic farming	In a field experiment based on a five-year crop rotation (pea, potato, barley undersown with red clover, red clover and winter wheat), several soil parameters, porosity, number and biomass of earthworms, total nitrogen, organic carbon, percentage of water stable aggregates and enzymatic activity, were studied during 2013 and 2014, the first and second year, respectively, since the first rotation …	Earthworms; fluorescein diacetate hydrolysis activity (FDA); manure; organic farming; soil physical properties	de Cima, DS; Tein, B; Eremeev, V; Luik, A; Kauer, K; Reintam, E; Kahu, G	English		10.1080/01448765.2015.1130646	WOS:000381266100003			Estonia	Region	Eerika	58°22’N	26°40’E	1- good (plot or town)	2013	2014	2	1-2	1	Experimental	Rotation	Field / habitat	NO	YES	NO	NO		Inferential	GLMM, t test, Correlations			YES	Barley;Wheat		Potato		Clover;Oil seed rape;Raygrass;Rye	NO		NO
13495	Journal article	Agriculture Ecosystems & Environment	0167-8809	Elsevier	2021	Aerial invertebrate functional groups respond to landscape composition with only detritivores and predators responding to agri-environment scheme management.	Landscape-scale agricultural intensification is a major driver of biodiversity loss. Highly mobile species, such as aerial invertebrates may be disproportionately affected by land cover at large spatial scales due to their ability to disperse. Assessing the efficacy of environmentally friendly farming, such as Agri-Environment Schemes (AES), therefore, requires establishing the influence of land …	biodiversity; detritivores; ecosystem services; grasslands; herbivores; land use; landscape; landscape ecology; parasitoids; predators; species diversity; species richness; natural enemies; parasites	Arnott, A.; Emmerson, M.; Caplat, P.; Reid, N.	English		10.1016/j.agee.2021.107664	WOS:000706984200008	20210402869		Ireland	Region	County Antrim				2018	2018	1	1-2	> 50	On farm	Long term	Landscape	NO	YES	NO	NO		Inferential	GLMM, Principal Coordinates of Neighbourhood Matrix (PCNM), RDA			NO						NO		YES		Extensive pasture;Intensive pasture
13523	Article	Science of The Total Environment	0048-9697	ELSEVIER	2015	Responses of earthworms to repeated exposure to three biocides applied singly and as a mixture in an agricultural field	The study aimed at investigating effects of three differently acting biocides; the insecticide esfenvalerate, the fungicide picoxystrobin and the bactericide triclosan, applied individually and as a mixture, on an earthworm community in the field. A concentration-response design was chosen and results were analyzed using univariate and multivariate approaches. Effects on juvenile proportions were…	Soil; Strobilurin; Pyrethroid; Antimicrobial; Community; Mixture	Schnug, L; Ergon, T; Jakob, L; Scott-Fordsmand, JJ; Joner, EJ; Leinaas, HP	English		10.1016/j.scitotenv.2014.09.089	WOS:000347654900022			Norway	Region		N 59° 65′	E 10° 75′	1- good (plot or town)	2010	2011	2	1-2	4 - 2	Experimental	2-5 years; Growing season / 1 year	Field / habitat	NO	YES	NO	NO		Inferential	GLMM, PCA			YES	Barley					NO		NO
13566	Article	Journal of Pest Science	1612-4758	SPRINGER HEIDELBERG	2013	Relating Ambrosia artemisiifolia and other weeds to the management of Hungarian sunflower crops	The weed control of sunflower is a great challenge for farmers throughout the World. In Hungary, one of the greatest concerns is the pernicious weed Ambrosia artemisiifolia, which produces allergenic pollen. The main goal of this study was to identify cultural, weed-management and environmental factors determining weed species composition and the abundance of A. artemisiifolia in sunflower fields…	Agroecology; Common ragweed; Environment; Helianthus annuus; Herbicide; Redundancy analysis; Soil; Weed flora; Weed control	Pinke, G; Karacsony, P; Botta-Dukat, Z; Czucz, B	English		10.1007/s10340-013-0484-z	WOS:000323434200026			Hungary	Country					2009	2009	1	1-2	> 50	On farm	Growing season / 1 year	Field / habitat	NO	NO	YES	NO		Inferential	RDA			YES				Sunflower		NO		NO
13597	Article	Basic and Applied Ecology	1439-1791	ELSEVIER GMBH	2018	Crop management affects pollinator attractiveness and visitation in oilseed rape	Ecological intensification of agriculture implies managing ecological processes to improve performance of agricultural systems. However, impacts on relevant ecological functions such as insect pollination from other crop management factors are poorly explored. Pest insects and crop resources such as water availability can directly affect crop yields, but it is unknown if there are indirect effect…	Crop pollination; Brassica napus; Apis mellifera; Bombus; Pollen beetle; Irrigation; Nectar; Sclerotinia	Lindstrom, SAM; Klatt, BK; Smith, HG; Bommarco, R	English		10.1016/j.baae.2017.09.005	WOS:000427070700008			Sweden	Region	Kristianstad	56.016396°	14.06383°	1- good (plot or town)	2014	2014	1		1	Experimental	Growing season / 1 year	Field / habitat	NO	YES	NO	NO		Inferential	LMM - GLMM	Pollination; Yield		YES				Oil seed rape		NO		NO
13621	Journal article	Journal of Applied Ecology	1365-2664	Wiley	2019	Agri-environmental schemes promote ground-dwelling predators in adjacent oilseed rape fields: diversity, species traits and distance-decay functions.	Rising demands for agricultural products and high environmental costs of intensive agriculture reinforce the need for ecological replacements in agricultural management. In Europe, agri-environmental schemes (AES) are implemented to enhance species richness and provision of ecosystem services, but the effectiveness of different AES types and the spatial extent of possible beneficial effects are l…	agricultural products; biological control; border effects; communities; costs; diets; ecology; ecosystem services; ecosystems; effects; efficacy; fruits; herbivores; human activity; landscape; natural enemies; pest control; pitfall traps; predators; rape;	Boetzl, F. A.; Krimmer, E.; Krauss, J.; Steffan-Dewenter, I.	English		10.1111/1365-2664.13162	WOS:000454957300002	20193352768		Germany	Region	Bavaria				2016	2016	1	not_stated	49 - 20	On farm	Growing season / 1 year; Long term	Field / habitat	NO	NO	YES	YES		Inferential	LMM			YES				Oil seed rape		NO		YES		Calcareous grassland
13631	Article	Agroforestry Systems	0167-4366	SPRINGER	2019	Drivers of Psammodromus algirus abundance in a Mediterranean agroforestry landscape	Mediterranean European landscapes have been shaped by human activities for centuries, particularly by livestock and farming. Traditionally managed montado landscapes have been recognized as having a crucial role in biodiversity conservation, providing habitat complexity and thus, ecological conditions for a variety of species. Biodiversity associated with montado can only be maintained under spec…	Montado; Grazing; Shrub management; Algerian psammodromus	Fernandes, J; Petrucci-Fonseca, F; Santos-Reis, M; Rosalino, LM	English		10.1007/s10457-019-00348-w	WOS:000496024200021			Portugal	Region	Charneca do Infantado				2014	2014	1	>20	19 - 10	On farm	Long term	Landscape	NO	YES	NO	NO		Inferential	GLM, PCA			NO						NO		YES		Woodland pasture
13693	Article	Agriculture Ecosystems & Environment	0167-8809	ELSEVIER	2019	Seeded ryegrass fills the late winter 'hungry gap' but fails to enhance local population size of seed-eating farmland birds	The abundance of many seed-eating birds in lowland temperate agricultural landscapes is thought to be limited by the availability of seed-rich habitats that can sustain birds through the winter. Late winter is a period of food shortage for seed-eating farmland birds, when established conservation measures such as sown mixes of seed-bearing plants are often exhausted of seed. Previous work has sho…	Agri-environment measures; Granivorous birds; Lolium multiflorum; Lolium perenne; Winter seed food	Johnstone, I; Dodd, S; Peach, WJ	English		10.1016/j.agee.2019.106619	WOS:000500213400010			Wales	Region	North Wales				2012	2015	3	3-5	19 - 10	On farm	Growing season / 1 year	Landscape	NO	YES	NO	NO		Inferential				YES	Barley;Oat;Triticale				Raygrass	NO		NO
13699	Journal article	Zemdirbyste (Agriculture)	1392-3196	Lithuanian Research Centre for Agriculture and Forestry	2018	Changes in weed seed bank and flora as affected by soil tillage systems.	Tillage not only changes soil properties but also serves as a weed control means. Different soil tillage systems were investigated in a long-term field experiment conducted during 2003-2012 at Institute of Agriculture, Lithuanian Research Centre for Agriculture and Forestry. The experiment was carried out in a cereal-based crop rotation. The experimental design included the following tillage trea…	ploughing; rape; seed banks; species composition; swede rape; tillage; weeds	AuÅ¡kalnienÄ—, O.; KadÅ¾ienÄ—, G.; JanuÅ¡auskaitÄ—, D.; SupronienÄ—, S.	English		10.13080/z-a.2018.105.028	WOS:000440675900004	20203132443		Lithuania	Region	Dotnuva	55°23ʹ50″ N	23°51ʹ40″ E	1- good (plot or town)	2007	2012	3	1-2	1	Experimental	Long term	Field / habitat	NO	YES	NO	NO		Inferential	ANOVA			YES	Barley;Wheat			Oil seed rape	Pea	NO		NO
13718	Article	Geoderma	0016-7061	ELSEVIER SCIENCE BV	2017	Temporal dynamics of earthworm-related macroporosity in tilled and non-tilled cropping systems	Tillage influences first soil structure and then soil organisms such as earthworms, which are highly involved in the creation of soil macroporosity. This study assessed the temporal dynamics of earthworm-related macroporosity in two ploughed and one unploughed cropping systems. Three sampling dates were chosen: one month before ploughing, and one and five months after the event. Earthworm communi…	tillage; ploughing; X-ray computer tomography; macroporosity	Pelosi, C; Grandeau, G; Capowiez, Y	English		10.1016/j.geoderma.2016.12.005	WOS:000392771300019			France	Region	Versailles	48°48′N	2°08′E	1- good (plot or town)	2012	2013	2	1-2	1	Experimental	Growing season / 1 year; Immediate effect	Field / habitat	NO	YES	NO	NO		Inferential	LMM, PCA			YES	Wheat					NO		NO
13825	Journal article	Ecological Applications	1939-5582	Wiley	2019	Larval and phenological traits predict insect community response to mowing regime manipulations.	For the restoration of biodiversity in agricultural grasslands, it is essential to understand how management acts as an ecological filter on the resident species. Mowing constitutes such a filter: only species that possess functional traits enabling them to withstand its consequences can persist in the community. We investigated how the timing of mowing modulates this filtering effect for insects…	biodiversity; biological development; ecology; grasslands; growth; harvesting; hay; larvae; meadows; mowing; natural enemies; parasites; parasitoids; phenology; policy; species richness; traits	Klink, R. van; Menz, M. H. M.; Baur, H.; Dosch, O.; KÃ¼hne, I.; Lischer, L.; Luka, H.; Meyer, S.; Szikora, T.; UnternÃ¤hrer, D.; Arlettaz, R.; Humbert, J. Y.	English		10.1002/eap.1900	WOS:000474122100014	20203015903		Switzerland	Region	Swiss Plateau				2014	2015	2	1-2	19 - 10	On farm	2-5 years	Field / habitat	NO	YES	NO	NO		Inferential	GLMM			NO						NO		YES	Extensive hay meadow
13848	Article	Journal for Nature Conservation	1617-1381	ELSEVIER GMBH, URBAN & FISCHER VERLAG	2009	Whinchat Saxicola rubetra reproductive success according to hay cutting schedule and meadow passerine density in alluvial and upland meadows in France	In France, whinchat Saxicola rubetra populations now rarely breed at attitudes below 1,000 m except in flooded alluvial plains. Whinchat reproductive success, the timing of haymaking and meadow bird density were assessed in 2003 in six areas selected in three different flooded plains, in five areas from two massifs at attitudes ranging from 990 to 1,250 m, and in 2004 in six areas of three floode…	Whinchat; Territory density; Early mowing; Reproductive success; Meadow ecosystem; Conservation policy	Broyer, J	English		10.1016/j.jnc.2009.02.004	WOS:000267503500004			France	Country	Saone valley				2003	2004	2	6-10	9 - 5	On farm	2-5 years	Field / habitat	NO	YES	NO	NO		Inferential	Mann–Whitney U-tests			NO						NO		YES	Floodplain meadow
13861	Article	Sustainability		MDPI	2020	Bacterivorous Nematodes Correlate with Soil Fertility and Improved Crop Production in an Organic Minimum Tillage System	Reduced nutrient mineralization rates under minimum tillage are usually compensated by mineral fertilizer application. These, however, cannot be applied in organic farming systems. We hypothesized that an organic minimum tillage system based on frequent cover cropping and application of dead mulch would improve soil fertility and compensate for the potential negative effects of minimum tillage. T…	conservation agriculture; compost; soil quality; bio-test; macro; and micronutrients; free-living nematodes; microbial respiration; microbial biomass	Schmidt, JH; Hallmann, J; Finckh, MR	English		10.3390/su12176730	WOS:000569592700001			Germany	Region	Neu-Eichenberg	5°22'51” N	9°54'44” E	1- good (plot or town)	2010	2020	3	1-2	4 - 2	Experimental	2-5 years	Field / habitat	NO	YES	NO	NO		Inferential	linear mixed models	Soil fertility		YES	Rye;Triticale;Wheat		Potato		Clover	YES	Grass-Clover;Vetch	NO
13942	Article	Soil Science	0038-075X	LIPPINCOTT WILLIAMS & WILKINS	2010	Beneficial Effects of Organic Fertilization and No-Tillage on Fine-Textured Soil Properties Under Two Different Forage Crop Rotations	A 2-year field study was established to study the effects of tillage (conventional tillage [CT] vs. no-tillage [NT]) and fertilization (mineral fertilization vs. organic fertilization [O] with cow slurry) on a variety of physical, chemical, and biological properties of a. ne-textured soil under two different forage crop rotations (maize and ryegrass, maize and triticale + pea). Four treatments we…	Biological indicators; conservation tillage; slurry fertilization; soil enzyme activities; soil quality	Mijangos, I; Albizu, I; Garbisu, C	English		10.1097/SS.0b013e3181dd51ba	WOS:000277027400004			Spain	Region	Derio				2005	2007	2	3-5	1	Experimental	2-5 years; Rotation	Field / habitat	NO	YES	NO	NO		Inferential		Yield		YES		Maize silage				YES	Protein pea;Ryegrass;Triticale	NO
19020	Article	Agricultural Systems	0308-521X	ELSEVIER SCI LTD	2019	Agro-environmental aspects of conservation agriculture compared to conventional systems: A 3-year experience on 20 farms in the Po valley (Northern Italy)	An evaluation of the effect of the conservation agriculture (CA) on agro-environmental aspects is needed at the farm scale in intensive production systems, which are likely prone to reduce soil fertility. Here, as part of the HelpSoil LIFE + Project and involving 20 farms in the Po valley (Northern Italy), we have estimated the soil organic carbon (SOC) content, SOC stock, crop yield, biological …	Conservation agriculture; Soil organic carbon; Soil fertility; Economic profitability; Cover crop	Perego, A; Rocca, A; Cattivelli, V; Tabaglio, V; Fiorini, A; Barbieri, S; Schillaci, C; Chiodini, ME; Brenna, S; Acutis, M	English		10.1016/j.agsy.2018.10.008	WOS:000453643900009			Italy	Region	Po valley				2013	2016	3	not_stated	49 - 20	On farm	2-5 years; Long term	Farm	NO	YES	NO	NO		Inferential				YES	Sorghum;Barley;Wheat	Maize		Soybean	Clover	YES	Lucerne / Afalfa	NO
19081	Article	Journal of Applied Ecology	0021-8901	BLACKWELL PUBLISHING	2007	Direct and indirect effects of the most widely implemented Dutch agri-environment schemes on breeding waders	1. In the Netherlands, agri-environment schemes are an important tool for halting the ongoing decline of meadow birds and, in particular, waders breeding on wet meadows. The effectiveness of the main scheme, postponed mowing, is heavily debated because it does not result in higher breeding densities. Recently, agri-environmental collectives have become involved in the co-ordination of scheme appl…	agri-environment collectives; birds; effectiveness; environmental factors; farmland; grassland; groundwater level; per-clutch payment; postponed mowing	Verhulst, J; Kleijn, D; Berendse, F	English		10.1111/j.1365-2664.2006.01238.x	WOS:000243023600009			Netherlands	Region	Eempolders, Alblasserwaard/Vijfheerenlanden, Utrecht				2003	2003	1	1-2	49 - 20	On farm	2-5 years	Field / habitat	NO	YES	NO	NO		Inferential	log-linear models			NO						NO		YES	Extensive meadow;Intensive meadow
19272	Article	Ibis	0019-1019	WILEY	2014	Synergies between site protection and agri-environment schemes for the conservation of waders on lowland wet grasslands	Two conservation strategies have been put in place in Europe to address precipitous population declines of wading birds that breed on lowland wet grasslands. These are site protection and agri-environment schemes (AESs) and the two are rarely compared, or their synergy assessed. Increasingly, efforts to recover populations of previously widespread species follow a landscape-scale approach whereby…	Common Redshank; Common Snipe; designated sites; Eurasian Curlew; nature reserves; Northern Lapwing	Smart, J; Wotton, SR; Dillon, IA; Cooke, AI; Diack, I; Drewitt, AL; Grice, PV; Gregory, RD	English		10.1111/ibi.12153	WOS:000337568100007			England	Region					2009	2010	2	1-2	> 50	On farm	Long term	Landscape	NO	YES	NO	NO		Inferential	GLM, GLMM			NO						NO		YES	Lowland wet grassland
19326	Article	Polish Journal of Environmental Studies	1230-1485	HARD	2018	Long-Term Developments and Biodiversity in Carabid and Staphylinid (Coleoptera: Carabidae and Staphylinidae) Fauna during the Application of Organic Fertilizers under Agroecosystem Conditions	The aim of this work was to ascertain the influence of applying various doses of organic fertilizers on the occurrence of the Carabidae and Staphy linidae families. The research was carried out in five treatments: 1) control treatment, 2) 25 t ha(-1) of farmyard manure, 3) 50 t ha(-1) of bio-sludge, 4) 50 t ha(-1) of farmyard manure, and 5) 100 t ha(-1) of bio-sludge. Coleoptera was represented b…	agroecosystem; biodiversity; Carabidae; Staphylinidae; soil edaphon	Porhajasova, JI; Babosova, M; Noskovic, J; Ondrisik, P	English		10.15244/pjoes/77072	WOS:000434059500032			Poland	Region	Kolíňany				2001	2009	9	6-10	1	Pseudo-experimental		Field / habitat	NO	YES	NO	NO		Inferential	Kruskall-Wallis			YES	Barley	Maize	Beet	Sunflower		NO		NO
19367	Article	Applied Soil Ecology	0929-1393	ELSEVIER SCIENCE BV	1998	Effects of cereal headland treatments on the abundance and movements of three species of carabid beetles	The abundance and activity of carabid beetles in the headlands of cereal fields in the Breckland ESA, England, were monitored using pitfall traps and directional barrier traps. Uncropped wildlife strips were 6 m wide headlands left unsown and unsprayed but rotovated in autumn. Early the following spring they had significantly less vegetation than fully-sprayed headlands planted with winter wheat.…	carabid beetles; distribution; dispersal; cereal held headlands; biological control; polyphagous predators	Hawthorne, AJ; Hassall, M; Sotherton, NW	English		10.1016/S0929-1393(98)00099-7	WOS:000076034500065			England	Region	Suffolk				1991	1991	1	6-10	1	Single	Growing season / 1 year	Field / habitat	NO	YES	NO	NO		Inferential	not detailled			YES	Wheat					NO		NO
19404	Journal article	Ecological Indicators	1470-160X	Elsevier Ltd	2016	Ground beetles (Coleoptera, Carabidae) as indicators of change and pattern in the agroecosystem: longer surveys improve understanding.	Investigations concerned with ground beetle (Carabidae) dynamics in the agroecosystem have generally been limited to relatively short time periods in one crop, commonly wheat, whilst other studies have concentrated on the influence of landscape structure and non-crop habitat on beetle activity, again usually in one crop. Results of a seven-year survey at Nafferton in northern England, with record…	agriculture; arable land; coppice; density; diversity; ecology; ecosystem services; ecosystems; grasses; indicators; landscape; natural enemies; predators; requirements; rotations; structure; surveys; vegetation; wheat	Eyre, M. D.; McMillan, S. D.; Critchley, C. N. R.	English		10.1016/j.ecolind.2015.11.009	WOS:000388157800008	20163208181		United Kingdom (UK)	Region	Nafferton Farm	54°59'09''N	1°43'56''W	1- good (plot or town)	2005	2011	7	3-5	not_stated	On farm	Long term	Field / habitat	NO	YES	NO	NO		Inferential	pCCA			NO						NO		NO
19464	Article	Nature Communications	2041-1723	NATURE RESEARCH	2014	Gains to species diversity in organically farmed fields are not propagated at the farm level	Organic farming is promoted to reduce environmental impacts of agriculture, but surprisingly little is known about its effects at the farm level, the primary unit of decision making. Here we report the effects of organic farming on species diversity at the field, farm and regional levels by sampling plants, earthworms, spiders and bees in 1470 fields of 205 randomly selected organic and nonorgani…		Schneider, MK; Luscher, G; Jeanneret, P; Arndorfer, M; Ammari, Y; Bailey, D; Balazs, K; Baldi, A; Choisis, JP; Dennis, P; Eiter, S; Fjellstad, W; Fraser, MD; Frank, T; Friedel, JK; Garchi, S; Geijzendorffer, IR; Gomiero, T; Gonzalez-Bornay, G; Hector, A;	English		10.1038/ncomms5151	WOS:000338838500007		gosc_086	Austria; France; Germany; Hungary; Norway; Switzerland; United Kingdom (UK)	World					2010	2011	2	3-5	> 50	On farm	Long term	Farm	NO	YES	NO	NO		Inferential	LMM, GLMM			YES						NO		YES
19484	Article	Journal of Applied Ecology	0021-8901	WILEY	2019	Have Welsh agri-environment schemes delivered for focal species? Results from a comprehensive monitoring programme	Agri-environment schemes (AES) have been criticized for being inadequately monitored and for not delivering the expected benefits to nature. Consequently, the Welsh Government funded a comprehensive programme of monitoring of AES between 2009 and 2012. The AES assessment focused on Tir Gofal (which translates as Land in Care) but also included the Organic Farming Scheme, and monitoring focused on…	agri-environment schemes; arable land; biodiversity monitoring; farmland conservation; Glastir; Rural Development Programme; Tir Gofal; Wales	MacDonald, MA; Angell, R; Dines, TD; Dodd, S; Haysom, KA; Hobson, R; Johnstone, IG; Matthews, V; Morris, AJ; Parry, R; Shellswell, CH; Skates, J; Tordoff, GM; Wilberforce, EM	English		10.1111/1365-2664.13329	WOS:000467989500003			Wales	Country					2009	2012	4	na	> 50	Monitoring	Unclear or na	Farm; Field / habitat	NO	YES	NO	NO		Inferential	GLMM			YES						NO		YES
19763	Article	Crop Protection	0261-2194	ELSEVIER SCI LTD	2018	Is pollinator visitation of Helianthus annuus (sunflower) influenced by cultivar or pesticide treatment?	Beneficial insects, such as Apis mellifera (honey bees) and Bombus sp. (bumble bees), play important roles in the environment as pollinators, and they are directly affected by agronomical practices, such as pesticide spraying or the selection of crop cultivar. Sunflower is an important resource for these pollinators, and its yield is highly dependent on pollination. Six sunflower hybrid cultivars…	Bumble bees; Bombus sp.; Honey bees; Apis mellifera L.; Hybrid; Insecticide; Fungicide; Attractiveness	Stejskalova, M; Konradyova, V; Suchanova, M; Kazda, J	English		10.1016/j.cropro.2018.08.018	WOS:000447101600012			Czechia	Region	Prague	50°12′99.7″N	14°37′37″E	1- good (plot or town)	2015	2017	3	11-20	1	Experimental			NO	YES	YES	NO		Inferential				YES				Sunflower		NO		NO
19801	Article	Biological Conservation	0006-3207	ELSEVIER SCI LTD	2019	Exploring relationships between land use intensity, habitat heterogeneity and biodiversity to identify and monitor areas of High Nature Value farming	Understanding how species richness is distributed across landscapes and which variables may be used as predictors is important for spatially targeting management interventions. This study uses finely resolved data over a large geographical area to explore relationships between land-use intensity, habitat heterogeneity and species richness of multiple taxa. It aims to identify surrogate landscape …	Farmland biodiversity; Habitat diversity; Hedgerows; Landscape elements; Low intensity farming; Remote sensing	Maskell, LC; Botham, M; Henrys, P; Jarvis, S; Maxwell, D; Robinson, DA; Rowland, CS; Siriwardena, G; Smart, S; Skates, J; Tebbs, EJ; Tordoff, GM; Emmett, BA	English		10.1016/j.biocon.2018.12.033	WOS:000459357500004		gosc_372	Wales	Country					not_stated	not_stated	not_stated	3-5	4 - 2	Monitoring	Growing season / 1 year; Unclear or na	Landscape	NO	YES	NO	NO	Proportion in the landscape	Inferential	GAM, RDA			NO						NO		NO
19883	Article	Agriculture Ecosystems & Environment	0167-8809	ELSEVIER	2007	Organic versus conventional arable farming systems: Functional grouping helps understand staphylinid response	The response of different feeding groups of staphylinid beetles to organic management, distance to perennial boundary and landscape context was studied in 42 paired organic and conventional winter wheat fields. Management effects were found to strongly depend on feeding group. While the activity-density of predators was higher in the conventional fields, both activity-density and species richness…	staphylinidae; functional diversity; landscape context; detritivores; predators	Clough, Y; Kruess, A; Tscharntke, T	English		10.1016/j.agee.2006.05.028	WOS:000243609800029			Germany	Country					2003	2003	1	3-5	49 - 20	On farm	Unclear or na	Field / habitat	NO	YES	NO	NO		Inferential	LMM	Yield		YES	Wheat					NO		NO
22081	Article	Agriculture Ecosystems & Environment	0167-8809	ELSEVIER	2014	Hedgerows diminish the value of meadows for grassland birds: Potential conflicts for agri-environment schemes	Hay meadows and hedgerows have been declining for decades in Western Europe. Conservation policies promote their protection but agri-environmental measures for both can be implemented in the same area, possibly generating loss of efficiency. We recorded grassland passerine abundance in 99 sampling plots distributed in hay meadow habitat. Sampling plots were located across a gradient of hedgerow d…	Area sensitivity; Conservation policy; Floodplain; Fragmentation; Management; Passerine bird	Besnard, AG; Secondi, J	English		10.1016/j.agee.2014.03.014	WOS:000336821200003			France	Region	Loire river drainage				2011	2011	1	1-2	> 50	On farm	Long term	Landscape	NO	YES	NO	NO		Inferential	GLM			NO						NO		YES	Hay meadow
29033	Article	Scientific Reports	2045-2322	NATURE RESEARCH	2016	Herbicides do not ensure for higher wheat yield, but eliminate rare plant species	Weed control is generally considered to be essential for crop production and herbicides have become the main method used for weed control in developed countries. However, concerns about harmful environmental consequences have led to strong pressure on farmers to reduce the use of herbicides. As food demand is forecast to increase by 50% over the next century, an in-depth quantitative analysis of …		Gaba, S; Gabriel, E; Chadoeuf, J; Bonneu, F; Bretagnolle, V	English		10.1038/srep30112	WOS:000380206800001			France	Region	plaine et val de Sèvre				2007	2007	1	1-2	> 50	On farm	Growing season / 1 year	Field / habitat	NO	YES	NO	NO		Inferential	LMM			YES	Wheat					NO		NO
29051	Article	Agronomy	2073-4395	MDPI	2019	May the Inclusion of a Legume Crop Change Weed Composition in Cereal Fields? Example of Sainfoin in Aragon (Spain)	Onobrychis viciifolia (Scop.) (sainfoin) is promoted in the Spanish Aragon region through the Agro-Environmental Schemes (AES) since 2007 with the aim of enhancing biodiversity. Also, in other countries, the interest in this legume crop is growing due to its rusticity and beneficial effects on the soil and livestock. However, the effect of the crop on weed flora in the subsequent cereal crops has…	mowing; pasture; biodiversity; crop rotation; Lolium rigidum Gaud; Papaver rhoeas L; Bromus spp; Amaranthus retroflexus L; Polygonum aviculare L	Cirujeda, A; Mari, AI; Murillo, S; Aibar, J; Pardo, G; Sole-Senan, XO	English		10.3390/agronomy9030134	WOS:000464381900001			Spain	Region	Aragon				2011	2014	4	6-10	> 50	On farm	2-5 years; Growing season / 1 year	Field / habitat	NO	YES	NO	NO		Inferential	ANOVA, CCA, NMDS			YES	not_specified				Sainfoin	NO		NO
29060	Journal article	Journal of Applied Ecology	0021-8901	Wiley-Blackwell	2016	Tailored flower strips promote natural enemy biodiversity and pest control in potato crops.	Sown flower strips are increasingly implemented within agri-environment schemes (AES) to increase functional biodiversity and ecosystem services such as pollination or natural pest control, but their effectiveness in achieving these goals remains poorly studied. We tested the performance of experimentally sown annual flower strips specifically designed to promote natural enemies of aphids and the…	biodiversity; biological control; conservation; crop production; ecology; ecosystem services; ecosystems; efficacy; habitat management; habitats; insecticides; natural enemies; ova; pest control; pesticides; pollination; potatoes; predators; species; spec	Tschumi, M.; Albrecht, M.; Collatz, J.; Dubsky, V.; Entling, M. H.; Najar-Rodriguez, A. J.; Jacot, K.	English		10.1111/1365-2664.12653	WOS:000380065600021	20163259203		Switzerland	Region					2013	2013	1	3-5	49 - 20	On farm	Growing season / 1 year	Field / habitat	NO	YES	NO	YES		Descriptive	GLMM, GLM	Parasitism; Pest control		YES			Potato			NO		NO
29065	Article	North-western Journal of Zoology	1584-9074	UNIV ORADEA PUBL HOUSE	2014	Ecology of the field cricket (Gryllidae: Orthoptera) in farmland: the importance of livestock grazing	The field cricket Gryllus campestris used to be very common throughout Europe, but in recent decades its population has declined. We study ecology and behavior of crickets near the Odolanow, Poland, between 2009 - 2011, with emphasis on the effects of grazing of cattle and horses on insects population. We compared the number of burrows per square meter on both grazed and non-grazed areas and exam…	Gryllus campestris; behaviour; arena; burrow; biodiversity; farmland	Gawalek, M; Dudek, K; Ekner-Grzyb, A; Kwiecinski, Z; Sliwowska, JH	English			WOS:000347490700014			Poland	Region	Odolanów	51°34’N	17°40’E		2009	2011	3	not_stated	not_stated	On farm	Long term	Field / habitat	NO	YES	NO	NO		Descriptive				NO						NO		YES	not_specified	not_specified
29077	Article	Agriculture Ecosystems & Environment	0167-8809	ELSEVIER	2016	Effects of late mowing on plant species richness and seed rain in road verges and adjacent arable fields	Delaying the first date of mowing of road verges is frequently practised as a way of preserving or enhancing biodiversity. Although the effects of this management practice on plant species richness remains controversial, it has been demonstrated that it allows more species to set seed. While an integrated management of the weed flora is currently promoted in arable fields adjacent to road verges,…	Mowing regime; Berm; Embankment; Field; Standing vegetation; Seed dispersal	Chaudron, C; Chauvel, B; Isselin-Nondedeu, F	English		10.1016/j.agee.2016.03.047	WOS:000384384900022			France	Region	Centre	47°6'N	1°7'E	1- good (plot or town)	2013	2013	1		9 - 5	On farm		Farm	NO	YES	NO	NO		Inferential	LMM, GLMM			NO						NO		NO
29079	Journal article	Agronomy	2073-4395	MDPI Publishing	2021	Non-inversion tillage as a chance to increase the biodiversity of ground-dwelling spiders in agroecosystems: preliminary results.	Spiders (Araneae) create abundant and diverse assemblages in many agroecosystems, where they play a crucial role as the main group of predators and pest controllers. However, seasonal disturbance in the agricultural environment (e.g., harvesting or ploughing) affects spider assemblages. The main aim of this research was to compare assemblages of Araneae colonising cereal fields cultivated under t…	species diversity; species richness; tillage; predatory arthropods; natural enemies; triticale; wheat; barley; predators	Topa, E.; Kosewska, A.; Nietupski, M.; Trebicki, L.; Nicewicz, L.; Hajdamowicz, I.	English		10.3390/agronomy11112150	WOS:000724273200001	20210488266		Poland	Region	Tomaszkowo	53,718725	20,414701	1- good (plot or town)	2016	2016	1	6-10	4 - 2	On farm	Growing season / 1 year	Field / habitat	NO	NO	NO	NO		Inferential	GLM, NMDS, ANOSIM, DCA			YES	Barley;Triticale;Wheat					NO		NO
29080	Article	Land Degradation & Development	1085-3278	WILEY	2016	DAIRY CATTLE MANURE EFFECTS ON SOIL QUALITY: POROSITY, EARTHWORMS, AGGREGATES AND SOIL ORGANIC CARBON FRACTIONS	In the European Union, the maintenance of soil quality is a key point in agricultural policy. The effect of additions of dairy cattle (Bos taurus) manure (DCM) during a period of 11 years were evaluated in a soil under irrigated maize (Zea mays L.) monoculture. DCM was applied at sowing, at wet-weight rates of 30 or 60 Mg ha(-1) yr(-1) (30DCM or 60DCM). These were compared with a mineral-N treatm…	fertilization; Mediterranean agricultural systems; micromorphology; slaking; soil structure	Yague, MR; Domingo-Olive, F; Bosch-Serra, AD; Poch, RM; Boixadera, J	English		10.1002/ldr.2477	WOS:000387374900008			Spain	Region	Tallada d’Empordà	42°03′ 02″ N	03° 03′ 37″ E	1- good (plot or town)	2002	2012	10	not_stated	1	Experimental	Growing season / 1 year	Field / habitat	NO	YES	NO	NO		Inferential				YES		Maize				NO		NO
29081	Article	Soil & Tillage Research	0167-1987	ELSEVIER SCIENCE BV	2018	Soil fertility after 10 years of conservation tillage in organic farming	It has become commonplace to consider ploughing as an agricultural practice that destroys soil fertility. Organic farmers have traditionally used the plough to till their soil and control weeds. However, there is a growing interest in adopting tillage practices without ploughing to preserve long-term soil fertility and in the hope, subsequently, of increasing crop yields. The aim of this paper is…	Conservation tillage; Organic farming; Soil fertility; Wheat; Roots	Peigne, J; Vian, JF; Payet, V; Saby, NPA	English		10.1016/j.still.2017.09.008	WOS:000414816800020			France	Region	Thil	45°49′9.44″N	5°2′2.62″E	1- good (plot or town)	2015	2015	1	1-2	1	Experimental	Long term	Field / habitat	NO	YES	NO	NO		Inferential				YES	Wheat					NO		NO
29102	Article	Agriculture Ecosystems & Environment	0167-8809	ELSEVIER SCIENCE BV	2009	Effects of crop diversification and low pesticide inputs on bird populations on arable land	This 6-year experimental study measured the response of bird populations and abundance to combinations of mixed cropping and low pesticide regimes associated with a commercial crop rotation. The results show a rapid and sustained population increase among a wide range of bird species, in contrast to local regional trends for the same species. Seventy percent of the increase occurred within the fi…	Farmland birds; Landscape heterogeneity; Crop rotations; Bird densities; Sustainable farming	Henderson, IG; Ravenscroft, N; Smith, G; Holloway, S	English		10.1016/j.agee.2008.08.014	WOS:000261964100020			United Kingdom (UK)	Region	Bedfordshire				2001	2005	4	11-20	4 - 2	Experimental; On farm	Rotation	Field / habitat; Landscape	NO	YES	NO	NO	Proportion in the landscape	Descriptive	GLM, territory analysis			YES	Wheat			Oil seed rape	Pea	NO		NO
29149	Article	Ecological Research	0912-3814	WILEY	2014	Factors affecting Common Quail's Coturnix coturnix occurrence in farmland of Poland: is agriculture intensity important?	Over the last four decades, the majority of European farmland birds have shown marked population declines attributed to the intensification of agriculture. The Common Quail is a widespread farmland breeder across most of Europe. Its populations have shown marked decline, particularly pronounced at the end of the previous century. Ongoing agriculture intensification may be the factor responsible f…	Agriculture; Climate; CORINE Land Cover; GAM; Habitat selection; NDVI; Species' distribution models	Kosicki, JZ; Chylarecki, P; Zduniak, P	English		10.1007/s11284-013-1093-2	WOS:000330641500003			Poland	Country					2000	2009	10	1-2	> 50	Monitoring	Long term	Landscape	NO	YES	YES	NO		Inferential	PCA, GAM			NO						NO		NO
29162	Article	Gesunde Pflanzen	0367-4223	SPRINGER	2019	Microsegregation in Maize Cropping- a Chance to Improve Farmland Biodiversity	The need to preserve and enhance biodiversity in agricultural landscapes is widely accepted. In the case of maize, there is achance to combine production and biodiversity in the same field by microsegregation: wildflowers are sown between the future maize rows after harvest of the last main crop. These wildflower strips provide flowers and vegetation structure within fields and favour biodiversit…	Yield; Intercropping; Strip-till; Wildflower mixture; Farmland bird	von Redwitz, C; Glemnitz, M; Hoffmann, J; Brose, R; Verch, G; Barkusky, D; Saure, C; Berger, G; Bellingrath-Kimura, S	English		10.1007/s10343-019-00457-7	WOS:000467477300002			Germany	Region					2016	2017	2	3-5	4 - 2	Experimental	Growing season / 1 year	Field / habitat	NO	YES	NO	NO		Inferential	GLM	Yield		YES		Maize				NO		NO
29171	Article	Journal of Applied Ecology	0021-8901	WILEY-BLACKWELL	2014	Control of the toxic plant Colchicum autumnale in semi- natural grasslands: effects of cutting treatments on demography and diversity	<list list-type=1 id=jpe12217-list-0001> Semi-natural grasslands are important habitats for the conservation of biodiversity in Europe. High population densities of toxic Colchicum autumnale in these grasslands may cause problems for livestock and the marketing of hay. Consequently, farmers may either intensify grassland management to reduce C. autumnale in the fodder or abandon the land; both pr…	biodiversity; dormancy; extensive grassland management; grassland weed; LTRE; matrix population models; MRPP; population dynamics	Winter, S; Jung, LS; Eckstein, RL; Otte, A; Donath, TW; Kriechbaum, M	English		10.1111/1365-2664.12217	WOS:000332835600025			Austria; Germany	Region					2008	2011	4	1-2	19 - 10	Experimental	2-5 years	Field / habitat	NO	YES	NO	NO		Inferential	multiresponse permutation procedures, ANOVA			NO						NO		YES	not_specified
29190	Article	Plant Ecology	1385-0237	SPRINGER	2014	Cattle foraging habits shape vegetation patterns of alluvial year-round grazing systems	Year-round grazing with robust cattle is increasingly used as a near-natural tool for the restoration of structurally diverse grassland ecosystems in Western and Central Europe. The aim of this study was to evaluate the general success of year-round grazing and to analyze the interplay between emerging vegetation structures, grazing patterns and abiotic environmental conditions. In summer 2010 ve…	Floodplain restoration; Fodder quality; Grassland restoration; Nature development projects; Plant diversity; Vegetation structures	Gilhaus, K; Stelzner, F; Holzel, N	English		10.1007/s11258-013-0287-6	WOS:000330995100003			Germany	Region	Hamm				2010	2010	1	1-2	49 - 20	On farm	Long term	Field / habitat	NO	YES	NO	NO		Inferential	ANOVA	Production quality		NO						NO		YES	Floodplain meadow
29211	Journal article	Journal of Applied Ecology	0021-8901	BLACKWELL SCIENCE LTD	1996	Effects of cultivation techniques and methods of straw disposal on predation by Pterostichus melanarius (Coleoptera: Carabidae) upon slugs (Gastropoda: Pulmonata) in an arable field.	Interactions between the polyphagous carabid predator Pterostichus melanarius and slugs were investigated from July to September 1992, before and after harvesting a rape crop in the southern UK. The experimental site comprised a long-term field study of the effects of different forms of cultivation (ploughing vs. non-inversion tillage), and methods of straw disposal (baling vs. incorporation of c…	agricultural entomology; biology; ecology; effects; ELISA; fatty oil plants; fields; natural enemies; oil plants; pests; pitfall traps; plant pests; predators; prey; rape; swede rape; tillage	Symondson, W. O. C.; Glen, D. M.; Wiltshire, C. W.; Langdon, C. J.; Liddell, J. E.	English		10.2307/2404945	WOS:A1996VQ85000009	19971102263		United Kingdom (UK)	Region					1991	1992	1	>20	1	Experimental	Growing season / 1 year	Field / habitat	NO	YES	NO	NO				Predation		YES	Barley			Oil seed rape		NO		NO
29222	Journal article	Agriculture Ecosystems & Environment	0167-8809	Elsevier	2019	Gradients in abundance and diversity of ground dwelling arthropods as a function of distance to tree rows in temperate arable agroforestry systems.	Ground dwelling arthropods present in agricultural systems regulate multiple ecosystem services (ES), such as nutrient and carbon cycling and biological pest control. The presence of semi-natural landscape features, such as the tree component of agroforestry systems (AFS), can contribute to functional agrobiodiversity and optimize the delivery of such ES in agricultural landscapes. In temperate A…	agroforestry; agroforestry systems; alley cropping; biodiversity; biological control; carbon cycle; cereals; cycling; detritivores; ecosystem services; ecosystems; farming systems; landscape; maize; natural enemies; pest control; predators; predatory arth	Pardon, P.; Reheul, D.; Mertens, J.; Reubens, B.; Frenne, P. de; Smedt, P. de; Proesmans, W.; Vooren, L. van; Verheyen, K.	English		10.1016/j.agee.2018.10.017	WOS:000468247500013	20193430551		Belgium	Region					2015	2015	1	1-2	9 - 5	On farm	Long term	Field / habitat	NO	YES	NO	YES		Inferential	GLMM			YES	Barley;Wheat	Maize	Potato			NO		NO
29258	Article	Australian Journal of Soil Research	0004-9573	CSIRO PUBLISHING	2007	Burning crop residues under no-till in semi-arid land, Northern Spain - effects on soil organic matter, aggregation, and earthworm populations	Stubble burning has traditionally been used in semi- arid land for pest and weed control, and to remove the excess of crop residues before seeding in no- tillage systems. We compared differences in soil properties in a long- term ( 10 years) tillage trial on a carbonated soil in semi- arid north- east Spain under no- tillage with stubble returned and stubble burnt, with the conventional tillage s…	conservation tillage; stubble burning; aggregate stability; Mediterranean soils	Virto, I; Imaz, MJ; Enrique, A; Hoogmoed, W; Bescansa, P	English		10.1071/SR07021	WOS:000249693500004			Spain	Region	Olite	42°27'29''N	1°41'10''W	1- good (plot or town)	2004	2004	1	1-2	1	Experimental	Long term		NO	YES	NO	NO		Inferential	ANOVA			YES	Barley					NO		NO
29295	Article	Grass and Forage Science	0142-5242	WILEY	2013	Effects of spreading species-rich green hay on the botanical composition of an agriculturally improved hay meadow in northern England	The technique of enhancing species diversity by spreading species-rich green hay following turf scarification was tested in a semi-improved meadow site in Cumbria, UK. Botanical assessments were carried out in May 2008 (prior to treatment), May and October 2009, and May 2010. Both total species-richness (number of species per m2) and the richness and aggregate cover of positive indicator species …	restoration; species diversity; grassland; vegetation; spreading green hay	Kirkham, FW; Bhogal, A; Chambers, BJ; Dunn, RM; Tallowin, JRB	English		10.1111/j.1365-2494.2012.00895.x	WOS:000318042000005			England	Region	Cumbria	54°27'N	2°34'W		2008	2010	3	1-2	1	Experimental	2-5 years; Immediate effect	Field / habitat	YES	NO	NO	NO		Inferential	ANOVA			NO						NO		YES	Semi-improved meadow
29297	Article	Agriculture Ecosystems & Environment	0167-8809	ELSEVIER	2012	What do we lack in agri-environment schemes? The case of farmland birds in Estonia	Among 66 Estonian farms, representing three subsidy types, birds (especially Sylvia communis and Saxicola rubetra) were more abundant in organic farms that received the largest subsidies and were typically situated in structurally diverse landscapes with a high share of grasslands. Vertical landscape elements most clearly promoted species richness of breeding birds and S. communis. However, among…	Agri-environmental subsidies; Estonia; EU policy; Farmland birds; Habitat quality	Elts, J; Lohmus, A	English		10.1016/j.agee.2012.04.023	WOS:000306720100009			Estonia	Country	Jõgeva and Tartu County, Võru County and Saare County				2006	2009	4	3-5	49 - 20	On farm	2-5 years	Farm	NO	NO	YES	NO		Inferential	GLM			NO						NO		NO
29308	Article	Biodiversity and Conservation	0960-3115	SPRINGER	2017	Factors driving population recovery of the greater horseshoe bat (Rhinolophus ferrumequinum) in the UK: implications for conservation	Although populations of many bat species appear to be recovering in some European countries, the extrinsic and intrinsic factors driving these increases have not yet been assessed. Disentangling the benefits of conservation management from other factors such as climate change is a crucial step for improving evidence-based conservation strategies. We used the greater horseshoe bat (Rhinolophus fer…	Agri-environment schemes; Climate change; Density-dependence; Landscape characteristics; Light pollution; Population trend	Froidevaux, JSP; Boughey, KL; Barlow, KE; Jones, G	English		10.1007/s10531-017-1320-1	WOS:000401422200007			England; Wales	Country					1997	2014	18	na	area	Monitoring	Long term	Landscape	NO	NO	YES	NO	Proportion in the landscape	Inferential	GLM			NO						NO		NO
29316	Article	Restoration Ecology	1061-2971	BLACKWELL SCIENCE INC	2000	The role of white clover in the loss of diversity in grassland habitat restoration	A: field experiment was designed to recreate a species-rich mesotrophic grassland community of conservation worth. Trifolium repens (white clover) was observed to increase significantly in both frequency and abundance in sown plots grazed by cattle, but not in plots cut in June and subsequently grazed by cattle. In both these treatments permanent quadrats containing clover patches were found to b…	Trifolium repens; habitat creation; decline of diversity; cutting intensity; sowing density	Warren, JM	English		10.1046/j.1526-100x.2000.80044.x	WOS:000089328600015			Scotland	Region	Craibstone Estate				1994	1998	5	1-2	1	Experimental	2-5 years; Growing season / 1 year	Field / habitat	NO	NO	YES	NO		Inferential	ANOVA			NO						NO		YES		not_specified
29359	Article	Applied Soil Ecology	0929-1393	ELSEVIER	2004	Effect of agricultural management on soil nematode trophic structure in a Mediterranean cereal system	In the context of agrarian practices in organic agriculture, the use of organic amendments is considered a way to restore biodiversity in the edaphic environment. However, large differences may exist among the different organic amendments, according to their nature and degree of decomposition. The aim of this work was to compare the effects on the nematofauna of organic compost and conventional m…	fertilization; organic amendment; crop rotation; organic agriculture; Mediterranean environment	Garcia-Alvarez, A; Arias, M; Diez-Rojo, MA; Bello, A	English		10.1016/j.apsoil.2004.06.002	WOS:000225529200001			Spain	Region	Toledo				2000	2002	3	1-2	1	Experimental	Rotation	Field / habitat	NO	YES	NO	NO		Inferential	ANOVA			YES	Barley;Wheat				Vetch	NO		NO
29362	Article	Biodiversity and Conservation	0960-3115	SPRINGER	2005	Agri-environment schemes and butterflies: the utilisation of 6 m grass margins	The utilisation of 6 m countryside stewardship scheme (CSS) grass margins by butterflies was studied at two farms in Essex between 1997 and 2000. The aim of the study was to establish whether grass margins in cereal fields, as set up and managed under CSS guidelines, would be beneficial to common farmland butterflies. Eight 6 m grass margins (total length 3492 m) and two control sections (no marg…	agri-environment schemes; butterflies; countryside Stewardship Scheme; field margins; grassland	Field, RG; Gardiner, T; Mason, CF; Hill, J	English		10.1007/s10531-004-2125-6	WOS:000229939500012			England	Region	Essex				1997	2000	4	6-10	4 - 2	On farm	2-5 years	Field / habitat	NO	YES	NO	NO		Inferential	Mann–Whitney U-test			YES						NO		NO
29387	Article	Journal of Ornithology	0021-8375	SPRINGER	2015	Effects of breeding habitat and field margins on the reproductive performance of Skylarks (Alauda arvensis) on intensive farmland	Field margin management is a common measure employed in Europe to support farmland bird populations. In this study we found and analysed 237 nests of the Skylark Alauda arvensis in the Netherlands over a period of 6 years to determine the effects of arable field margins and breeding crop on nest-level reproductive success. Additionally, the effect of field margins on predation was investigated an…	Agri-environment; Conservation; Nestling condition; Passerine; Predation; Reproduction	Kuiper, MW; Ottens, HJ; van Ruijven, J; Koks, BJ; de Snoo, GR; Berendse, F	English	Dutch	10.1007/s10336-015-1159-8	WOS:000356447100001			Netherlands	Region					2007	2012	6	na	area	Monitoring	Long term	Landscape	NO	YES	NO	NO		Inferential	GLMM			NO						NO		NO
29438	Article	Archives of Environmental Contamination and Toxicology	0090-4341	SPRINGER VERLAG	1992	A DOSE-EFFECT RELATIONSHIP FOR THE EFFECT OF DELTAMETHRIN ON A LINYPHIID SPIDER POPULATION IN WINTER-WHEAT	The relationship between application rate and effect of deltamethrin (Decis(R)) on a linyphiid spider population was studied in relation to ambient physical factors. A field experiment using five application rates and a control was conducted in winter wheat plots. The aim was to determine application rates that allowed for determination of negative as well as positive effects of physical factors …		AKKERHUIS, GAJMJO; VANDERVOET, H	English		10.1007/BF00213309	WOS:A1992GU99500016			Netherlands	Region	Wageningen				1989	1989	1	11-20	1	Experimental	Immediate effect	Field / habitat	YES	YES	NO	NO		Inferential				YES	Wheat					NO		NO
29499	Journal article	Proceedings of the National Academy of Sciences of the United States of America	0027-8424	National Academy of Sciences	2021	A multitaxa assessment of the effectiveness of agri-environmental schemes for biodiversity management.	Agri-environmental schemes (AES) aim to restore biodiversity and biodiversity-mediated ecosystem services in landscapes impoverished by modern agriculture. However, a systematic, empirical evaluation of different AES types across multiple taxa and functional groups is missing. Within one orthogonal design, we studied sown flowering AES types with different temporal continuity, size, and landscape…	species richness; biodiversity; species diversity; ecosystem services; flowering; grasslands; habitats; natural enemies; natural grasslands; parasitoids; pollinators; trophic levels; DNA barcoding; nature conservation; landscape ecology; parasites	Boetzl, F. A.; Krauss, J.; Heinze, J.; Juffa, J.; KÃ¶nig, S.; Krimmer, E.; Prante, M.; Martin, E. A.; Steffan-Dewenter, I.; Holzschuh, A.; Hoffmann, H.	English		10.1073/pnas.2016038118	WOS:000627429100037	20220016986		Germany	Region	Würzburg				2016	2018	3	1-2	49 - 20	On farm	2-5 years; Growing season / 1 year	Landscape	NO	YES	NO	NO		Inferential	ANOVA, LM, LMM, NMDS			NO						NO		NO
29519	Article	Ecological Research	0912-3814	WILEY	2019	Abundance of weeds and seeds but not of arthropods differs between arable habitats in an extensive Mediterranean farming system	Agricultural intensification has profoundly affected European farmlands in the last decades, and their associated biodiversity has undergone a widespread decline. Although largely considered by farmers to be a threat to crop productivity, weeds and arthropods are key factors in farmland ecosystems and provide multiple ecosystem services. We analyze variations between three arable habitats-cereals…	agricultural intensification; cereals; fallows; homogenization; vegetation structure	Tarjuelo, R; Morales, MB; Arribas, L; Traba, J	English		10.1111/1440-1703.12029	WOS:000484665500007			Spain	Region	Valdetorres del Jarama	40°40'N	3°25'W	1- good (plot or town)	2013	2013	1	1-2	49 - 20	On farm	2-5 years	Field / habitat	NO	YES	NO	NO		Inferential	LM			YES	not_specified					NO		NO
29528	Article	Ecology	0012-9658	WILEY	2001	Effect of land disturbance and stress on species traits of ground beetle assemblages	In this paper we test whether the morphology and life traits of species (in our case ground beetles of the family Carabidae) can be related to the main underlying axes of environmental variability of their habitats. Sites were selected a priori to maximize two gradients: land use as a general measure of disturbance characterized by an index of land management, and habitat adversity or stress as c…	agricultural systems; body size; carabid beetles; disturbance; functional groups; habitat templet; land management; life traits; multivariate analysis; stress; three-table analysis	Ribera, I; Doledec, S; Downie, IS; Foster, GN	English			WOS:000168135100017			Scotland	Country					1995	1997	3	3-5	> 50	On farm	Growing season / 1 year	Landscape	NO	YES	NO	NO		Inferential	PCA, RLQ			YES	Barley;Wheat		Beet	Oil seed rape		YES		YES
29531	Article	Biological Conservation	0006-3207	ELSEVIER SCI LTD	2015	Behavioural response to anthropogenic habitat disturbance: Indirect impact of harvesting on whinchat populations in Switzerland	Harvesting often results in the destruction of both, the nest and the surrounding habitat of ground-nesting farmland birds. While the direct effect of harvesting on nest loss and productivity is well investigated, the behavioural responses of parent birds to harvest events remain ambiguous, though they might have profound consequences for farmland bird populations. The progressive harvest of fiel…	Farmland birds; Grassland ecology; Mowing; Productivity; Re-nesting; Within-season dispersal	Gruebler, MU; Schuler, H; Spaar, R; Naef-Daenzer, B	English		10.1016/j.biocon.2015.02.031	WOS:000355061300007			Switzerland	Region	Lower Engadin	46°50'N	10°23'E	2 - medium (region)	2002	2005	2	>20		On farm	Long term	Field / habitat	NO	YES	NO	NO		Inferential	GLMM			NO						NO		YES	not_specified
29532	Article	Insect Conservation and Diversity	1752-458X	WILEY	2020	Using Malaise traps to assess aculeate Hymenoptera associated with farmland linear habitats across a range of farming intensities	The intensification of farming practices, along with the loss and fragmentation of semi-natural habitats within agricultural areas, has contributed significantly to insect decline worldwide including flower-visiting aculeate Hymenoptera. In this study aculeate Hymenoptera were collected using bi-directional Malaise traps placed along farmland linear habitats across a range of farming intensities.…	Bi-directional Malaise traps; biodiversity; farm hedgerows; farm watercourses; farming intensity; social wasps (Vespinae); wild bees (Apidae)	Volpato, A; Ahmed, KSD; Williams, CD; Day, MF; O'Hanlon, A; Ruas, S; Rotches-Ribalta, R; Mulkeen, C; Huallachain, DO; Gormally, MJ	English		10.1111/icad.12383	WOS:000529729300002			Ireland	Region	County Sligo				2018	2018	1	6-10	19 - 10	On farm	Unclear or na	Field / habitat	NO	YES	NO	NO		Inferential	Kolmogorov–Smirnov test, Mann–Whitney U			NO						NO		NO
29546	Article	Biological Conservation	0006-3207	ELSEVIER SCI LTD	2009	Do meadow birds profit from agri-environment schemes in Dutch agricultural landscapes?	Since 1992 the European Union helps member states to reverse the loss of biodiversity in agricultural landscapes by the financial support of agri-environment schemes. Long-term studies investigating the effects of these schemes are an essential prerequisite for the development of an effective policy to restore biodiversity on farmland. In Dutch meadow landscapes almost all agri-environment scheme…	Agri-environment schemes; European policy; Haematopus ostralegus; Limosa limosa; Time series; Tringa totanus; Vanellus vanellus	Breeuwer, A; Berendse, F; Willems, F; Foppen, R; Teunissen, W; Schekkerman, H; Goedhart, P	English		10.1016/j.biocon.2009.07.020	WOS:000272100100016			Netherlands	Country					1990	2002	5	1-2	> 50	Monitoring	Long term	Field / habitat	YES	YES	NO	NO		Inferential	GLM			NO						NO		YES	not_specified
29558	Article	Biological Conservation	0006-3207	ELSEVIER SCI LTD	2016	Evaluating conservation tools in Polish grasslands: The occurrence of birds in relation to agri-environment schemes and Natura 2000 areas	To halt the decline of biodiversity in European farmland, two major tools are available: the Natura 2000 network and agri-environment schemes (AES). We investigated the effect of these two measures on local species richness, single species occurrence and beta diversity of grassland birds in Poland. We counted birds on AES parcels (with less intensive grassland management) and control parcels, bot…	AES; CAP; Farmland birds; Grazing; Mowing; Special Protection Areas	Zmihorski, M; Kotowska, D; Berg, A; Part, T	English		10.1016/j.biocon.2015.12.007	WOS:000369456300018			Poland	Country					2013	2014	2	1-2	> 50	On farm	Long term	Field / habitat	NO	YES	NO	NO		Inferential	GAMM			NO						NO		YES	not_specified	not_specified
29611	Journal article	Landscape Ecology	0921-2973	Kluwer Academic Publishers	2002	Grassland ecotopes of the upper Meuse as references for habitats and biodiversity restoration: a synthesis.	The river valley of the French upper Meuse and its floodplain, constitutes a relatively natural ecosystem which still contains many endangered species of high conservation value. For example, several birds (Crex crex and Numenius arquata) as well as plant species (Gratiola officinalis, Inula britannica, Teucrium scordium, Ranunculus lingua and Mentha pulegium) which have declined seriously in Fra…	biodiversity; botanical composition; cutting; endangered species; fertilizers; flooding; floodplains; grassland management; grasslands; grazing; habitats; hydrology; meadows; nature conservation; plant communities; species richness; wetlands	Grevilliot, F.; Muller, S.	English		10.1023/A:1015225609385	WOS:000176041000003	20023109505		France	Region	upper Meuse				1993	1995	Not_stated	not_stated	> 50	On farm	2-5 years	Field / habitat	NO	YES	YES	NO		Descriptive				NO						NO		YES	Extensive meadow;Floodplain meadow;Hay meadow;Marshy meadow	Extensive pasture
29618	Journal article	Journal of Applied Entomology	0931-2048	Blackwell Publishing	2008	Linyphiid spider populations in sustainable wheat-clover bi-cropping compared to conventional wheat-growing practice.	Linyphiid web densities in wheat-clover bi-crop systems where winter wheat was grown in an under-storey of white clover were compared with web densities estimated in conventional wheat-growing systems. The web densities in the wheat-clover bi-crop systems were on average between 200 and 250 webs per square-metre when the densities peaked, while the estimated average web density peak levels under …	food chains; intercropping; mathematical models; natural enemies; population density; predators; predatory arthropods; wheat	Gravesen, E.	English		10.1111/j.1439-0418.2008.01303.x	WOS:000257491800005	20083214220		Denmark	Region		9°34'E	56°30'N	1- good (plot or town)	1995	1997	3	1-2	1	Experimental	2-5 years	Field / habitat	NO	YES	NO	NO		Inferential	ANOVA, SEM			YES	Wheat				Clover	NO		NO
29629	Article	Biological Conservation	0006-3207	ELSEVIER SCI LTD	2012	The effectiveness of conservation measures to enhance nest survival in a meadow bird suffering from anthropogenic nest loss	The main reason for meadow bird declines is supposed to be the intensification of grassland management with earlier first harvest dates and more frequent harvests, resulting in high nest destruction rates. To increase productivity of meadow bird populations in intensified grassland areas a delay of mowing date and individual nest protection measures have been proposed. However, for ground-nesting…	Grassland ecology; Individual nest protection; Mowing regime; Reproductive success; Saxicola rubetra; Whinchat	Gruebler, MU; Schuler, H; Horch, P; Spaar, R	English		10.1016/j.biocon.2011.12.019	WOS:000301814300022			Switzerland	Region	Inner-Alpine Engadine valley	46°50'N	10°23'E	2 - medium (region)	2002	2006	3	6-10	not_stated	Monitoring	Long term	Field / habitat	NO	YES	YES	NO		Inferential	GLM			NO						NO		YES	Extensive meadow;Intensive meadow
29662	Journal article	Journal of Elementology	1644-2296	Polish Society for Magnesium Research	2016	Impact of tillage systems on chemical, biochemical and biological composition of the soil.	The influence of reduced tillage (RT) on the biochemical properties of soil and crops has been studied thoroughly worldwide. In contrast, we lack regular results on long-term (more than 20 years) RT and especially no-till (NT) impact on the composition of soil and main crops in semi-humid subarctic climate of the Baltic States. For this reason, investigations were carried out at the Research Stat…	beta-fructofuranosidase; biochemistry; biomass; chiselling; climate; enzyme activity; enzymes; no-tillage; phosphorus; ploughing; population density; potassium; reduced tillage; soil chemical properties; soil enzymes; soil fauna; soil invertebrates; soil	Romaneckas, K.; AviÅ¾ienytÄ—, D.; BoguÅ¾as, V.; Å arauskis, E.; Jasinskas, A.; Marks, M.	English		10.5601/jelem.2015.20.2.923	WOS:000376796700016	20163164976		Lithuania	Region		54°52′N	23°49′E	1- good (plot or town)	2009	2012	3	1-2	1	Experimental	2-5 years	Field / habitat	NO	YES	NO	NO		Inferential	ANOVA			YES	Wheat					NO		NO
29665	Article	European Journal of Agronomy	1161-0301	ELSEVIER	2021	Over winter cover crops provide yield benefits for spring barley and maintain soil health in northern Europe	A three-year field experiment investigated the potential yield benefits and soil effects from over winter cover crops in Scotland, U.K. Brassica composition of cover crops significantly increased the grain yield and grain nitrogen (N) concentration of the following spring barley crop. The increased yield with cover crops was out-weighed by increased costs and thus without subsidy (Ecological Focu…	Soil management; Soil fauna; Profitability; Spring barley; Subsidy payments	Holland, J; Brown, JL; MacKenzie, K; Neilson, R; Piras, S; McKenzie, BM	English		10.1016/j.eja.2021.126363	WOS:000695178300007			United Kingdom (UK)	Region	Dundee	56.486°N	3.140°W	1- good (plot or town)	2015	2017	3	1-2	1	Experimental	2-5 years	Field / habitat	NO	YES	NO	NO		Inferential	LMM	Yield		YES	Barley					NO		NO
29729	Article	Agriculture		MDPI	2021	Weed Densities in Perennial Flower Mixtures Cropped for Greater Arable Biodiversity	The cropping of perennial wildflower mixtures to produce biomass for use in biogas plants is one option for breaking maize's dominance as a bioenergy feedstock. The aim of this study was to investigate the development of weeds in commercially produced perennial wildflower mixtures. Weed control during the establishment of perennial wildflower mixtures is very difficult to manage and raises the is…	northeast Germany; agricultural diversity; vegetation monitoring; reduced tillage; field experiment; energy crops; renewable energy	Tamms, L; de Mol, F; Glemnitz, M; Gerowitt, B	English		10.3390/agriculture11060501	WOS:000665456600001			Germany	Region					2014	2017	3	1-2	4 - 2	Experimental	2-5 years	Field / habitat	NO	YES	NO	NO		Inferential	anova, LMM			NO						NO		NO
29752	Journal article	Biological Conservation	0006-3207	Elsevier Ltd	2022	Artificial temporary non-crop habitats support parasitoids on arable land.	Non-crop habitats are important to support biodiversity and ecosystem services in agricultural landscapes. Whereas perennial and managed non-crop habitats have known benefits, temporary non-crop patches within arable fields (field defects) have been poorly studied. We created artificial field defects (unsown patches) in oilseed rape (Brassica napus L.) fields and evaluated their effects on parasi…	habitats; rape; arable land; parasitoids; natural enemies; crop growth stage; flowers; sowing; ripening; senescence; species composition; species richness; biodiversity; insect pests; plant pests; biological control agents; biological control; parasites;	GonzÃ¡lez, E.; Å trobl, M.; JanÅ¡ta, P.; Hovorka, T.; Kadlec, T.; Knapp, M.	English		10.1016/j.biocon.2021.109409	WOS:000729020900003	20220256030		Czechia	Region					2018	2018	1	1-2	9 - 5	Experimental	Growing season / 1 year	Field / habitat	NO	YES	NO	NO		Inferential	GLMM, NMDS			YES				Oil seed rape		NO		NO
29814	Article	Agricultural and Food Science	1459-6067	SCIENTIFIC AGRICULTURAL SOC FINLAND	2011	Composition of weed flora in spring cereals in Finland - a fourth survey	The weed flora in conventionally and organically grown spring cereals was investigated in southern and central Finland during 2007-2009. The survey was conducted in 16 regions, 283 farms and 595 fields (72 organically cropped and 523 conventionally cropped fields, of which 503 were treated with herbicides). The occurrence of weeds was assessed in late July-early August. Altogether 148 weed specie…	weeds; spring cereals; biodiversity; conventional farming; organic farming; crop protection; seedbank; Elymus repens; Viola arvensis; Galium spurium	Salonen, J; Hyvonen, T; Jalli, H	English			WOS:000297736300006			Finland	Country					2007	2009	3	1-2	> 50	On farm	Unclear or na	Field / habitat	NO	YES	NO	NO		Inferential				YES	not_specified					YES	not_specified	NO
29816	Article	Geoderma	0016-7061	ELSEVIER	2002	Long-term dynamics and interrelationships of soil Collembola and microorganisms in an arable landscape following land use change	An arable landscape (150 ha) comprising a broad variety of soil types had been cultivated conventionally for many years. A small section had been intensively managed (hops), while another had been used as grassland. For 2 years at the beginning of our study, all arable land was cultivated with cereals only. After that, management was changed to integrated or organic farming, grassland or fallow l…	agricultural soils; sod biota; Collembola; modeling; regression trees; sampling strategy	Filser, J; Mebes, KH; Winter, K; Lang, A; Kampichler, C	English		10.1016/S0016-7061(01)00104-5	WOS:000173148400004			Germany	Region					1991	1997	2	3-5	1	On farm	Long term	Field / habitat	YES	YES	NO	NO		Inferential				YES	Rye;Wheat	Maize	Potato	Sunflower	Clover;Lupin	NO		NO
29866	Article	Weed Research	0043-1737	WILEY-BLACKWELL PUBLISHING, INC	2009	Effects of pre- and post-emergence weed harrowing on annual weeds in peas and spring cereals	P>To assess the effects of timing and frequency of weed harrowing on weed abundance and crop yield, different pre- and post-emergence weed harrowing sequences were applied to spring cereals and peas in field experiments performed during 2003 and 2004 in Sweden. Post-emergence harrowing was performed at crop growth stages 2-3 and 5-6 true leaves respectively. The best weed control was obtained by …	Avena sativa; Chenopodium album; Galeopsis spp; oats; organic farming; Pisum sativum; Polygonum lapathifolium; Sinapis arvensis; timing; Triticum aestivum; mechanical weed control; wheat	Lundkvist, A	English		10.1111/j.1365-3180.2009.00718.x	WOS:000267742800010			Sweden	Country					2003	2004	2	1-2	9 - 5	Experimental		Field / habitat	NO	NO	NO	NO		Inferential		Yield		YES	Oat;Wheat				Pea	NO		NO
29892	Article	Applied Ecology and Environmental Research	1589-1623	CORVINUS UNIV BUDAPEST	2018	EFFECT OF CROP ROTATION AND TILLAGE SYSTEM ON THE WEED INFESTATION AND YIELD OF SPRING WHEAT AND ON SOIL PROPERTIES	A field experiment was conducted to evaluate the effect of crop rotation and tillage system on the yield and weed infestation of spring wheat as well as on the chemical properties of soil and number of earthworms. The first experimental factor was the cropping system: 1) crop rotation A: pea - spring wheat - durum wheat, 2) crop rotation B: pea - spring barley - spring wheat, 3) cereal monocultur…	cropping system; earthworms; organic carbon; soil tillage; weeds	Wozniak, A; Soroka, M	English		10.15666/aeer/1603_30873096	WOS:000435780500069			Poland	Region		51°18'10"N	23°36'45"E		2015	2017	3	1-2	1	Experimental	Growing season / 1 year	Field / habitat	NO	YES	NO	NO		Inferential	ANOVA			YES	Barley;Wheat				Pea	NO		NO
29923	Article	Communications in Soil Science and Plant Analysis	0010-3624	TAYLOR & FRANCIS INC	2013	Effects of Nutrient Supply and Soil Tillage on the Weeds in Maize	The soil tillage study was carried out in Keszthely in 2006-2008. The study included different cultivation methods: no-till drill, disk tillage, conventional tillage (plowing), and five nitrogen (N) fertilizer rates. The bifactorial trial was arranged in a split-plot design with four replications. Crop rotation: winter wheat-winter wheat-maize-maize. Weeds were not killed before the investigation…	Competition; maize; nutrient supply; soil tillage; weeds	Lehoczky, E; Kismanyoky, A; Nemeth, T	English		10.1080/00103624.2013.745212	WOS:000322303100055			Hungary	Region	Keszthely				2006	2008	not_stated	not_stated	not_stated	Experimental	2-5 years	Field / habitat	NO	YES	NO	NO		Inferential	no details about analyses made (years pooled or averaged ?)			YES		Maize				NO		NO
29979	Article	Biologia	0006-3088	SPRINGER	2016	A faunistic study on Carabidae and Scarabaeidae in alfalfa fields from Central Greece	This paper presents a study of the composition of Carabidae and Scarabaeidae among other surface-active Coleoptera along with their seasonal fluctuation, species richness and relative abundance in three alfalfa hay fields from Kopais Valley (Greece) over a period of systematic samplings (June 2008 to May 2010). Field A was cut monthly (about 4 times per year) and field B bimonthly (3 times), alth…	alfalfa; surface-active Coleoptera; relative abundance; species composition; species richness; seasonal fluctuation	Badieritakis, EG; Fantinou, AA; Emmanouel, NG	English		10.1515/biolog-2016-0150	WOS:000391882600009			Greece	Region	Kopais Valley	38°23'51.68''N	23°5'23.87''E	1- good (plot or town)	2008	2010	2	>20	4 - 2	On farm	Growing season / 1 year	Field / habitat	NO	YES	NO	NO		Descriptive	none			NO						YES	Lucerne / Alfalfa	NO
29992	Article	Soil Biology & Biochemistry	0038-0717	PERGAMON-ELSEVIER SCIENCE LTD	2016	Understanding the legacy effect of previous forage crop and tillage management on soil biology, after conversion to an arable crop rotation	The soil ecosystem provides a habitat for numerous and diverse fauna which hold a pivotal role driving decomposition and nutrient cycling. However, changing land use or management can alter population dynamics, changing soil biology within the system. The implementation of different field management can improve soil fertility, whilst natural variations in plant species growth and root system may …	Wheat; Barley; Tillage; Decomposers; Earthworms; Community structure	Crotty, FV; Fychan, R; Sanderson, R; Rhymes, JR; Bourdin, F; Scullion, J; Marley, CL	English		10.1016/j.soilbio.2016.08.018	WOS:000388775400024			Wales	Region	Aberystwyth	52°25'59''N	4°1'26''W	1- good (plot or town)	2013	2014	2	1-2	1	Experimental	Rotation	Field / habitat	YES	YES	NO	NO		Inferential	SNK, NMDS			YES	Barley;Wheat					YES	Chicory;Clover;Ryegrass	NO
40019	Journal article	Journal of Elementology	1644-2296	Polish Society for Magnesium Research	2020	Effect of soil compaction and different soil tillage systems on chemical properties of soil and presence of earthworms in winter oilseed rape fields.	The research objective has been to assess the impact of soil compaction and reduced tillage on changes in the chemical properties of soil, and on the number and biomass of earthworms in soil cropped with two varieties of winter oilseed rape. The experimental factors were: soil compaction before sowing the crops (with and without soil compaction) and 4 tillage systems (U-1 ploughing tillage - the …	soil compaction; soil types; tillage; ploughing; biomass; carbon; minimum tillage; organic carbon; soil chemical properties; soil pH; sowing; winter; soil invertebrates; soil fauna; rape; reduced tillage; soil organic matter; phosphorus; potassium; magnes	Orzech, K.; ZaÅ‚uski, D.	English		10.5601/jelem.2019.24.2.1874	WOS:000517815800003	20203237755		Poland	Region	Bałcyny	53°36′ N	19°51′ E	1- good (plot or town)	2008	2012	3	1-2	1	Experimental	Rotation	Field / habitat	NO	YES	NO	NO		Inferential				YES				Oil seed rape		NO		NO
40021	Journal article	Soil Biology &amp; Biochemistry	0038-0717	Elsevier Ltd	2008	Long-term organic farming fosters below and aboveground biota: implications for soil quality, biological control and productivity.	Organic farming may contribute substantially to future agricultural production worldwide by improving soil quality and pest control, thereby reducing environmental impacts of conventional farming. We investigated in a comprehensive way soil chemical, as well as below and aboveground biological parameters of two organic and two conventional wheat farming systems that primarily differed in fertiliz…	agricultural production; arthropod pests; biological activity in soil; biological control; chemical control; cycling; farmyard manure; fertilizers; herbicides; insect pests; mineralization; natural enemies; nitrogen; organic carbon; organic farming; pest	Birkhofer, K.; Bezemer, T. M.; Bloem, J.; Bonkowski, M.; Christensen, S.; Dubois, D.; Ekelund, F.; Fliessbach, A.; Gunst, L.; Hedlund, K.; MÃ¤der, P.; Mikola, J.; Robin, C.; SetÃ¤lÃ¤, H.; Tatin-Froux, F.; Putten, W. H. van der; Scheu, S.	English		10.1016/j.soilbio.2008.05.007	WOS:000259341500031	20083248367		Switzerland	Region					2005	2005	1	1-2	4 - 2	Experimental	Long term	Field / habitat	NO	YES	NO	NO		Inferential	PCA, DCA	Pest control; Yield		YES	Wheat					NO		NO
40024	Journal article	Zemdirbyste (Agriculture)	1392-3196	Lithuanian Research Centre for Agriculture and Forestry	2010	Soil physical properties and earthworms as affected by soil tillage systems, straw and green manure management.	Conventional tillage is not only high energy and labour consuming process, but it can also have a negative impact on soil properties. The objective of this study was to determine the influence of different tillage systems: deep conventional ploughing (CP) at 23-25 cm depth, shallow ploughing (SP) at 10-12 cm depth, shallow loosening with a chisel cultivator and disc harrows (SL) at 8-10 cm depth,…	aggregates; biomass; bulk density; catch crops; chiselling; clay loam soils; crops; deep ploughing; green manures; harrowing; humus; loosening; Luvisols; no-tillage; particle size distribution; resistance to penetration; rotary cultivation; sandy loam soi	BoguÅ¾as, V.; KairytÄ—, A.; JodaugienÄ—, D.	English			WOS:000283825100001	20103367004		Lithuania	Region					2003	2004	2	1-2	1	Monitoring	2-5 years	Field / habitat	NO	YES	YES	NO		Inferential	GLM			YES	Barley					NO		NO
40025	Journal article	Scientific Papers - Series A, Agronomy	2285-5785	University of Agronomic Sciences and Veterinary Medicine of Bucharest	2019	Influence of NO-tillage practices and green manure treatment on soil biota of the ordinary chernozem in the southern zone of the Republic of Moldova.	Statistical parameters of the biological properties of ordinary chernozem under different land management in the southern zone of the Republic of Moldova have been elaborated. The number of Lumbricidae family and total invertebrates in conditions of no-tillage and vetch as a green manure increased on average by 3.0-6.0 and by 2.2-2.5 times respectively compared with plowing. The base mass of inve…	green manures; soil types; biomass; biota; Chernozems; fertilizers; growth rate; land management; manures; microorganisms; no-tillage; oxidoreductases; peroxidase; ploughing; soil biology; tillage; vegetation; microbial biomass	Senicovscaia, I.; Cerbari, V.	English				20203545190		Moldova	Region	Larga Noua				2015	2018	4	not_stated	1	Experimental	2-5 years	Field / habitat	NO	YES	NO	NO		Descriptive				YES					Vetch	NO		NO
40027	Journal article	Research Journal of Agricultural Science	2066-1843	Agroprint	2011	Influence of the management system of soil and plant culture on earthworms (Oligochaeta: Lumbricidae) in conditions of Banat Plain.	In this paper there are exposed the results of the research aiming to establish the effect of some different systems of soil tillage on earthworms, in this case considering the classic system and the no-till system, in maize (Zea mays L.) and soybean (Glycine hispida (Mnch)) cultures. The research has as goal to study the earthworms under aspect of numerical and biomass dynamics in field experime…	biomass; Chernozems; maize; nitrogen content; no-tillage; phosphorus; population density; potassium; soil chemical properties; soil fertility; soil management; soil pH; soil physical properties; soil types; soyabeans; sustainability	Iordache, M.; Gaica, I.; Borza, I.	English				20113375090		Romania	Region	Banat plain				not_stated	not_stated	not_stated	not_stated	not_stated	Experimental	Growing season / 1 year	Field / habitat	NO	YES	NO	NO		Descriptive	ANOVA for other parameter			YES		Maize		Soybean		NO		NO
40036	Journal article	Plant, Soil and Environment	1214-1178	Czech Academy of Agricultural Sciences	2014	Yield and quality of spring wheat and soil properties as affected by tillage system.	The objective of this study was to analyze the effect of tillage systems and nitrogen fertilization on the grain yield and quality of spring wheat and on selected chemical and biological properties of soil. The first order factor was the tillage system: (1) conventional (CT) - shallow ploughing and harrowing after harvest of the previous crop, and pre-winter ploughing; (2) reduced (RT) - only a c…	application rates; crop quality; crop yield; glyphosate; harrowing; herbicides; nitrogen content; nitrogen fertilizers; no-tillage; organic carbon; phosphorus; ploughing; soil chemical properties; tillage; wheat	WoÅºniak, A.; Gos, M.	English		10.17221/7330-PSE	WOS:000335368400001	20143310201		Poland	Region	Lublin	51°18'12''N	23°36'50''E	1- good (plot or town)	2009	2011	2	1-2	1	Experimental	Growing season / 1 year	Field / habitat	NO	YES	NO	NO		Inferential	ANOVA			YES	Wheat					NO		NO
40039	Journal article	Scientific Papers - Series A, Agronomy	2285-5785	University of Agronomic Sciences and Veterinary Medicine of Bucharest	2013	Restoration of biota in arable chernozems by green manuring and perennial grasses.	The status of biota of old-arable chernozems in conditions of the green manure and perennial grasses applications has been evaluated statistically. Two experimental sites located in the central and southern zone of the Republic of Moldova have been tested by biological indicators during 2010-2012. The application of vetch as a green manure and grassesand-legumes created conditions for the improve…	Chernozems; diversity; green manures; lucerne; soil biology; soil quality	Senicovscaia, I.	English				20143069937		Moldova	Country					2010	2012	3	1-2	4 - 2	On farm	2-5 years	Field / habitat	NO	YES	NO	NO		Descriptive	no statistical 2-2 comparison or modelling			NO						YES	Lucerne / Alfalfa;Ryegrass;Sainfoin;Vetch	NO
40045	Journal article	Zemdirbyste (Agriculture)	1392-3196	Lithuanian Research Centre for Agriculture and Forestry	2017	The effect of non-chemical weed control on soil biological properties in a spring oilseed rape crop.	The current study was aimed to establish the effects of non-chemical weed control methods on the activity of soil enzymes and abundance of earthworms in an organically grown spring oilseed rape crop in the soil with a regular (23-25 cm) and thickened (45-50 cm) humus layers. A field experiment was conducted during the 2013-2015 period at Aleksandras Stulginskis University on a Calc(ar)i-Endohypog…	beta-fructofuranosidase; correlation analysis; crop density; cultural control; dry matter; enzyme activity; enzymes; humus; Luvisols; mechanical methods; meteorological factors; organic farming; physical control; population density; rape; roots; row spaci	VeliÄka, R.; MockeviÄienÄ—, R.; MarcinkeviÄienÄ—, A.; PupalienÄ—, R.; KriauÄiÅ«nienÄ—, Z.; ButkeviÄienÄ—, L. M.; Kosteckas, R.; ÄŒekanauskas, S.	English		10.13080/z-a.2017.104.014	WOS:000403091200002	20173384887		Lithuania	Region		54°53′ N	23°50′E	1- good (plot or town)	2013	2015	3	1-2	1	Experimental	Growing season / 1 year	Field / habitat	NO	YES	NO	NO		Inferential				YES				Oil seed rape		NO		NO
40047	Journal article	British Journal of Entomology and Natural History	0952-7583	British Entomological and Natural History Society	2019	Temporal changes in earthworm populations in agricultural field margins at Jealott's hill, 2012-2014.	Earthworm populations in four field margins established in 2008 (tussocky grass, 90:10% grassy-wild flowers, 80:20% grass:wild flowers, and a naturally regenerated control) were monitored during the spring to early summer of 2012, 2013 and 2014. Fourteen species were recorded. For the first two years the control and/or the tussocky grass margins had the highest species richness, number and biomas…	biodiversity; biomass; ecosystems; grasses; hedges; monitoring; ploughing; pollinators; populations; predators; rain; soil; soil biology; soil fauna; soil fertility; soil invertebrates; sowing; species diversity; species richness; summer; natural enemies	Sims, I.; Dodso, A.; Clarke, C.; Hoyle, F. E.; Clemitshaw, K. C.	English				20219949814		United Kingdom (UK)	Region	Berkshire				2012	2013	3	3-5	1	Single	Long term	Field / habitat	NO	YES	NO	NO		Inferential				YES	Wheat	Maize silage		Oil seed rape		NO		NO
40048	Journal article	Soil Systems	2571-8789	MDPI AG	2020	The change of pH value and Octolasion cyaneum Savigny earthworms' activity under stubble crops after spring triticale continuous cultivation.	The changes of pH value followed by various agricultural practices are crucial for biotic components of soil, along with other environmental factors, like temperature and moisture content. In this paper, the earthworms population in triticale continuous cultivation was monitored. Their presence associated with various agrotechnical methods (e.g., stubble crops maintained as mulch, mineral fertili…	soil pH; soil chemical properties; triticale; continuous cropping; distribution; cereals; catch crops; vegetation; cropping systems; sustainability; case studies; buckwheat; mustard; crops	Kliszcz, A.; PuÅ‚a, J.	English		10.3390/soilsystems4030039	WOS:000578929700001	20220239039		Poland	Region		50.085264 N	19.833110 E	1- good (plot or town)	2019	2019	1		1	Experimental	Growing season / 1 year	Field / habitat	NO	YES	NO	NO		Inferential	Wilcoxon			YES	Wheat					NO		NO
40054	Journal article	Research Journal of Agricultural Science	2066-1843	Agroprint	2011	Exploitation of different food sources by earthworms (Oligochaeta: Lumbricidae) in conditions of Banat Plain.	The research presented in this paper aimed to study the way how some elements of agricultural technology (chemical and organic fertilisation) influence the earthworm abundance in soil, organisms which are great bioindicators of soil fertility. The goal of the paper was rigorously observe the changes appeared in earthworm abundance in order to enunciate the effect of different agricultural technol…	biological activity in soil; biological indicators; Chernozems; plains; population density; soil chemical properties; soil fertility; soil physical properties	Iordache, M.; Gaica, I.; Borza, I.	English				20113375091		Romania	Region	Banat plain				not_stated	not_stated	not_stated	not_stated	1	Experimental	Growing season / 1 year	Field / habitat	NO	YES	NO	NO		Inferential	anova			YES	Oat					NO		NO
40056	Journal article	Soil Biology &amp; Biochemistry	0038-0717	Pergamon Press	2004	Peat amendment and production of different crop plants affect earthworm populations in field soil.	A field experiment was conducted to study the effects of peat amendment and crop production system on earthworms. The experiment was established on a field previously cultivated with oats and with silt as the main soil type. Perennial crops strawberry, timothy and caraway, and annual crops rye, turnip rape, buckwheat, onion and fiddleneck were cultivated with conventional methods. All the crops w…	buckwheat; caraway; microbial flora; oats; onions; peat; rye; silty soils; soil amendments; soil organic matter; soil types; strawberries; turnips; microbial biomass	Kukkonen, S.; PalojÃ¤rvi, A.; RÃ¤kkÃ¶lÃ¤inen, M.; Vestberg, M.	English		10.1016/j.soilbio.2003.10.017	WOS:000220010000004	20043042327		Finland	Country		628250 N	258600 E	1- good (plot or town)	1999	2001	2	1-2	1	Experimental	Growing season / 1 year	Field / habitat	YES	NO	NO	NO		Inferential				YES	Rye				Clover;Phacelia;Turnip rape	NO		NO
40081	Journal article	SodininkystÄ— ir DarÅ¾ininkystÄ—	0236-4212	Lietuvos Sodininkystes ir Darzininkystes Institutas (Lithuanian Institute of Horticulture)	2005	Development of technology for ecological growing of vegetables and food potatoes.	In an experiment conducted in Lithuania during 1998-99, green manure chopping and incorporation into the topsoil (10-cm layer) was conducted. The highest amount of soil fractions smaller than 10 mm was obtained when the greatest proportion of the soil mulched with green manure was concentrated in furrows. Soil crushing index reached 78.85 in mulched soil and 82.8% in unmulched soil. Soil crushing…	aggregate density; aquatic animals; aquatic organisms; arthropod pests; carrots; chemical control; clods; crop residues; crop yield; furrows; green manures; insect control; insect pests; introduced species; mulching; pest control; pests; physical control;	BareiÅ¡is, R.	English	Lithuanian			20063014230		Lithuania	Country					1998	1999	1	not_stated	not_stated		Growing season / 1 year	Field / habitat	NO	NO	NO	NO			no information			YES			Potato			NO		NO
40141	Journal article	Ecology and Evolution	2045-7758	Wiley	2021	Ant community composition and functional traits in new grassland strips within agricultural landscapes.	Ongoing intensification and fragmentation of European agricultural landscapes dramatically reduce biodiversity and associated functions. Enhancing perennial noncrop areas holds great potential to support ecosystem services such as ant-mediated pest control. To study the potential of newly established grassland strips to enhance ant diversity and associated functions, we used hand collection data …	biodiversity; grasslands; species diversity; habitats; species richness; biological control; ecosystem services; fragmentation; pest control; landscape; natural enemies	Scharnhorst, V. S.; Fiedler, K.; Frank, T.; Moser, D.; Rabl, D.; Brandl, M.; Hussain, R. I.; Walcher, R.; Maas, B.	English		10.1002/ece3.7662	WOS:000653752900001	20210326386		Austria	Region					2019	2019	1	3-5	9 - 5	On farm	Growing season / 1 year	Field / habitat	NO	NO	NO	YES		Inferential	GLS, GLM, PERMANOVA	Predation		YES	not_specified					NO		NO
40161	Journal article	Agriculture Ecosystems & Environment	0167-8809	Elsevier	2020	Seed predation intensity and stability in agro-ecosystems: role of predator diversity and soil disturbance.	Seed predation by arthropods can contribute in regulating population and community dynamics of weeds. While the role of insects, and especially ground beetles (Coleoptera: Carabidae) as seed predators in crop fields is well studied, the drivers of predation stability and the relationships between species diversity and predation are less understood. The aims of the study were: (1) to unveil the di…	biodiversity; biological control; communities; conservation; conservation tillage; ecosystem services; ecosystems; effects; natural enemies; pitfall traps; predation; predators; relationships; seed predation; seeds; soil; soil disturbance; species diversi	Lami, F.; Boscutti, F.; Masin, R.; Sigura, M.; Marini, L.	English		10.1016/j.agee.2019.106720	WOS:000500217500011	20203078052		Italy	Region	Udine				2017	2018	2	1-2	49 - 20	On farm	Long term	Field / habitat	NO	YES	NO	NO		Inferential	LMM	Seed predation		YES	Sorghum;Barley;Wheat	Maize		Soybean	Vetch	NO		NO
40165	Journal article	Annals of Applied Biology	0003-4746	Wiley-Blackwell	2015	Irrigation effects on arthropod communities in Mediterranean cereal agro-ecosystems.	Agricultural intensification has strongly affected the environment in recent decades. Intensification by irrigation is a common transformation worldwide, particularly in Mediterranean countries, but its effects on biodiversity have rarely been studied. We evaluated the effects of farming system and habitat structure on arthropod abundance, richness, diversity and species composition in irrigated …	farming systems; intensification; irrigation; natural enemies; rain; species composition; species diversity; species richness; wheat	PÃ©rez-Fuertes, O.; GarcÃ­a-Tejero, S.; PÃ©rez Hidalgo, N.; Mateo-TomÃ¡s, P.; Olea, P. P.	English		10.1111/aab.12223	WOS:000359062900008	20153280939		Spain	Region	Leon	42°33 N	5°31 W	2 - medium (region)	not_stated	not_stated	not_stated	not_stated	49 - 20	On farm		Landscape	NO	YES	NO	NO		Inferential	GLMM, PCA, RDA			YES	Wheat					NO		NO
40310	Journal article	Agronomy	2073-4395	MDPI Publishing	2022	Species-enriched grass-clover mixtures can promote bumblebee abundance compared with intensively managed conventional pastures.	Land use intensification has led to serious declines in biodiversity, including in forage production systems for dairy cows. Agri-environmental schemes, such as enriching grasslands in floral species, were shown to be an effective tool to promote biodiversity in higher trophic levels. Here, we studied an innovative pasture-based dairy production system with floral-species-enhanced temporary grass…	grasses; pastures; dairy industry; species richness; grasslands; crop mixtures; species diversity; flowers; grazing; permanent grasslands; agricultural land; ecosystem services	Beye, H.; Taube, F.; Lange, K.; Hasler, M.; KluÃŸ, C.; Loges, R.; DiekÃ¶tter, T.	English		10.3390/agronomy12051080	WOS:000802669500001	20220235034		Germany	Region	Lindhof experimental farm of Kiel University	54°28'N	9°58'E	1- good (plot or town)	2019	2019	1	1-2	1	On farm	Rotation	Field / habitat	NO	YES	NO	NO		Inferential	GLMM	Yield		NO						YES	Burnet;Caraway;Chicory;Grass-clover;Ryegrass;Trefoil	YES		Intensive pasture
40321	Journal article	Biological Conservation	0006-3207	Elsevier Ltd	2011	Landscape elements as potential barriers and corridors for bees, wasps and parasitoids.	Habitat loss and fragmentation in agricultural landscapes lead to severe declines of abundance and richness of many insect species in the remaining isolated semi-natural habitats. We analysed possible barrier effects of large hedges and corridor effects of narrow grass strips that were hypothesized to affect foraging and dispersal of hymenopterans. We selected calcareous grasslands in the vicinit…	dispersal; ecology; foraging; grasslands; habitat destruction; habitats; natural enemies; parasites; parasitoids; social insects; species diversity; species richness	Krewenka, K. M.; Holzschuh, A.; Tscharntke, T.; Dormann, C. F.	English		10.1016/j.biocon.2011.03.014	WOS:000292661100005	20113205535		Germany	Region	Göttingen				2007	2007	1	1-2	19 - 10	On farm	Long term	Landscape	NO	YES	NO	NO		Inferential	LMM			NO						NO		NO
40351	Journal article	Journal of Animal Ecology	0021-8790	Blackwell Publishing	2007	Interaction diversity within quantified insect food webs in restored and adjacent intensively managed meadows.	We studied the community and food-web structure of trap-nesting insects in restored meadows and at increasing distances within intensively managed grassland at 13 sites in Switzerland to test if declining species diversity correlates with declining interaction diversity and changes in food-web structure. We analysed 49 quantitative food webs consisting of a total of 1382 trophic interactions invo…	food webs; grassland management; grasslands; habitats; hosts; meadows; mortality; natural enemies; nesting; parasites; parasitoids; predators; predatory insects; prey; restoration ecology; species diversity; species richness; trophic levels	Albrecht, M.; Duelli, P.; Schmid, B.; MÃ¼ller, C. B.	English		10.1111/j.1365-2656.2007.01264.x	WOS:000249088900020	20073248713		Switzerland	Region	Swiss lowland				2003	2004	2	1-2	9 - 5	On farm	Long term	Field / habitat; Landscape	NO	NO	NO	YES		Inferential	GLM			NO						NO		YES	Extensive meadow
40356	Journal article	Agriculture Ecosystems & Environment	0167-8809	Elsevier	2022	Arthropod overwintering in agri-environmental scheme flowering fields differs among pollinators and natural enemies.	Arthropod diversity in agricultural landscapes is important to maintain numerous ecosystem services. Most arthropods, however, need shelter habitats for overwintering embedded in agricultural landscapes. Habitats created by perennial agri-environmental schemes (AES) such as flowering fields can provide such overwintering places in addition to nesting sites and food resources. However, it is uncle…	pollinators; natural enemies; species diversity; wheat; species richness; soil disturbance; species composition; habitats; ecosystem services	Boetzl, F. A.; Krimmer, E.; Holzschuh, A.; Krauss, J.; Steffan-Dewenter, I.	English		10.1016/j.agee.2022.107890	WOS:000790163200001	20220090362		Germany	Region	Würzburg				2016	2016	1	>20	49 - 20	On farm	2-5 years; Growing season / 1 year; Long term	Field / habitat	NO	YES	NO	NO		Inferential	PERMANOVA, NMDS, GAMM, GLMM			YES	Wheat					NO		NO
40361	Journal article	Agriculture Ecosystems & Environment	0167-8809	Elsevier	2016	Spill-over of pest control and pollination services into arable crops.	In order to make agriculture more sustainable it is important to enhance the natural processes supporting crop production, including pollination and pest control. The distance over which these services are delivered into the crop (referred to as spill-over) sets limitations on biodiversity mediated agriculture sustainability. We assess how pest control of aphids on wheat (Rhopalosiphum padi) and …	arthropod pests; crop yield; ecosystem services; honey bees; insect pests; natural enemies; pests; plant pests; pollination; pollinators; rape; social insects; species diversity; species richness; swede rape; wheat	Woodcock, B. A.; Bullock, J. M.; McCracken, M.; Chapman, R. E.; Ball, S. L.; Edwards, M. E.; Nowakowski, M.; Pywell, R. F.	English		10.1016/j.agee.2016.06.023	WOS:000382592700002	20163313799		England	Region					2014	2014	1	6-10	not_stated	On farm	2-5 years	Field / habitat	NO	NO	YES	YES		Inferential	GLMM	Pest control; Pollination		YES	Wheat					NO		NO
40365	Journal article	Agriculture Ecosystems & Environment	0167-8809	Elsevier	2022	Annual flower strips and honeybee hive supplementation differently affect arthropod guilds and ecosystem services in a mass-flowering crop.	Intensively managed agricultural landscapes have degraded the provisioning of diverse and continuous forage and shelter habitats for arthropods and weakened the delivery of ecosystem services such as insect crop pollination and biological pest control. In response, farmers are incentivised to sow flower strips along field margins to counteract resource bottlenecks. Yet, it is poorly understood ho…	climate; climate change; crops; ecosystem services; ecosystems; honey bees; natural enemies; pest control; pollination; pollinators; predators; social insects; weather; faba beans	Raderschall, C. A.; Lundin, O.; Lindström, S. A. M.; Bommarco, R.	English		10.1016/j.agee.2021.107754	WOS:000783468000010	20220005010		Sweden	Region	Skåne,				2018	2018	1	6-10	19 - 10	On farm	Growing season / 1 year	Field / habitat	NO	YES	YES	YES		Inferential	LMM	Pest control; Pollination		YES					Faba bean	NO		NO
40366	Journal article	Ecology and Evolution	2045-7758	Wiley	2018	Annual flower strips support pollinators and potentially enhance red clover seed yield.	Ecological intensification provides opportunity to increase agricultural productivity while minimizing negative environmental impacts, by supporting ecosystem services such as crop pollination and biological pest control. For this we need to develop targeted management solutions that provide critical resources to service-providing organisms at the right time and place. We tested whether annual st…	arthropod pests; crop yield; flowers; insect pests; natural enemies; nectar; pests; plant pests; pollination; pollinators; species richness	RundlÃ¶f, M.; Lundin, O.; Bommarco, R.	English		10.1002/ece3.4330	WOS:000444946300019	20193450608		Sweden	Region					2009	2010	2	3-5	> 50	On farm	Growing season / 1 year	Field / habitat	NO	YES	NO	YES		Inferential	GLMM	Pest control; Yield		YES					Clover	NO		NO
40377	Journal article	Basic and Applied Ecology	1439-1791	Elsevier GmbH	2021	Attractiveness of sown wildflower strips to flower-visiting insects depends on seed mixture and establishment success.	Establishing wildflower strips has been suggested as an effective measure to promote pollination services, pest control or general insect biodiversity, but little is known about the integration of these different objectives when selecting flower seed mixtures. In ten agricultural landscapes in the Netherlands, we established a wildflower strip (0.4 - 4.9 ha) with half of each strip sown with a mi…	seed mixtures; pollinators; species richness; species diversity; flowers; pollination; beneficial insects; natural enemies; establishment; habitats; vegetation; beneficial arthropods	Scheper, J.; Bukovinszky, T.; Huigens, M. E.; Kleijn, D.	English		10.1016/j.baae.2021.08.014	WOS:000704762500002	20220224735		Netherlands	Region					2013	2014	2	3-5	19 - 10	On farm	2-5 years; Growing season / 1 year	Landscape	NO	YES	NO	NO		Inferential	LMM, GLMM			NO						NO		NO
40400	Journal article	Agriculture Ecosystems & Environment	0167-8809	Elsevier	2017	The benefits of hedgerows for pollinators and natural enemies depends on hedge quality and landscape context.	Ecological intensification advocates the harnessing of regulating and supporting ecosystem services to promote more sustainable food production, and this relies on effective management of non-cropped habitats. Hedgerows are an important component of the landscape in many farming systems across the world, management of which provides a potential mechanism to enhance ecological intensification. Her…	habitats; hedgerow plants; hedgerow trees; natural enemies; pollination; pollinators; species diversity; trees; woody plants	Garratt, M. P. D.; Senapathi, D.; Coston, D. J.; Mortimer, S. R.; Potts, S. G.	English		10.1016/j.agee.2017.06.048	WOS:000408597800040	20173283544		England	Region					2014	2014	1	3-5	19 - 10	On farm	Long term	Field / habitat; Landscape	NO	YES	NO	NO		Inferential	LMM, GLMM			YES	Wheat					NO		NO
40428	Journal article	Journal of Animal Ecology	0021-8790	Wiley-Blackwell	2013	The importance of landscape and spatial structure for hymenopteran-based food webs in an agro-ecosystem.	Understanding the environmental factors that structure biodiversity and food webs among communities is central to assess and mitigate the impact of landscape changes. Wildflower strips are ecological compensation areas established in farmland to increase pollination services and biological control of crop pests and to conserve insect diversity. They are arranged in networks in order to favour hig…	agricultural land; animal ecology; beneficial arthropods; beneficial insects; beneficial organisms; biodiversity; biological control; biological control agents; communities; compensation; conservation; control; ecology; ecosystems; environmental factors;	Fabian, Y.; Sandau, N.; Bruggisser, O. T.; Aebi, A.; Kehrli, P.; Rohr, R. P.; Naisbit, R. E.; Bersier, L. F.	English		10.1111/1365-2656.12103	WOS:000326036800011	20133384772		Switzerland	Region		46° 52′ N	06° 56′ E	2 - medium (region)	2008	2008	1	na	19 - 10	Experimental; On farm	Growing season / 1 year	Field / habitat; Landscape	NO	YES	NO	NO		Inferential	RDA, CCA, GLMM, Pearson correlation matrix			NO						NO		NO
40431	Journal article	Basic and Applied Ecology	1439-1791	Elsevier GmbH	2012	Realising multiple ecosystem services based on the response of three beneficial insect groups to floral traits and trait diversity.	Beneficial insects in agro-ecosystems provide humans with many invaluable ecosystem services including crop pollination and pest control. The creation of wildflower strips has emerged as a key tool to conserve beneficial insect groups in these systems. Yet, the efficacy of these schemes in delivering multiple ecosystem services is usually limited by our poor understanding of how plant species com…	beneficial arthropods; beneficial insects; beneficial organisms; biological control agents; corolla; ecosystem services; flowers; natural enemies; parasites; parasitoids; pollinators	Campbell, A. J.; Biesmeijer, J. C.; Varma, V.; WÃ¤ckers, F. L.	English		10.1016/j.baae.2012.04.003	WOS:000309571900008	20123359615		United Kingdom (UK)	Region	Yorkshire				2009	2009	1	6-10	1	Experimental	Growing season / 1 year	Field / habitat	NO	YES	NO	NO		Inferential	GLM			NO						NO		NO
40518	Journal article	Journal of Economic Entomology	0022-0493	Oxford University Press	2016	Functionality of selected aromatic Lamiaceae in attracting pollinators in Central Spain.	Planting floral margins in agricultural landscapes has been shown to increase the abundance of pollinators in agro-ecosystems. However, to create efficient margins, it is necessary to use attractive, not weedy native plants with different blooming periods to prolong the availability of floral resources. Six native perennial plants of the Lamiaceae with different blooming periods were studied in a…	entomology; field experimentation; field tests; flowering date; flowers; honey bees; landscape; phenology; pollinators; relationships; sage; species; variety trials; weeds	Barbir, J.; Azpiazu, C.; Badenes-PÃ©rez, F. R.; FernÃ¡ndez-Quintanilla, C.; Dorado, J.	English		10.1093/jee/tow004		20173017647		Spain	Region	Arganda del Rey, Madrid	40°19'N	3°29' W	1- good (plot or town)	2012	2013	2	>20	1	Experimental	Growing season / 1 year	Field / habitat	NO	YES	NO	NO		Inferential	LMM			YES	Barley					NO		NO
40568	Journal article	Ochrana Rostlin	0862-8645		1997	Effect of liquid fertilizer (UAN) combined with deltamethrin on beneficial arthropods in spring barley.	The effects of UAN (urea and ammonium nitrate, at 100 litres/ha) or deltamethrin (0.05%) alone, and in combination, on beneficial arthropods in spring barley were investigated during 1994 in the Czech Republic. The highest abundance of spiders (Araneae) and beetles (Carabidae) was observed on the control plot, followed by the UAN-treated plot, the combined treatment plot, and the deltamethrin-tre…	agricultural entomology; barley; beneficial arthropods; beneficial organisms; cereals; chemical control; deltamethrin; insecticides; nontarget effects; pesticides; urea fertilizers; pyrethroids	Pekar, S.	English				19981103525		Czechia		Prague-Ruzyne	50°06'N	14°15'E		not_stated	not_stated	1	3-5	1	Single		Field / habitat	NO	YES	NO	NO		Descriptive	anova			YES	Barley					NO		NO
40768	Journal article	Journal of Applied Entomology	0931-2048		1996	Non-target insects in unsprayed cereal edges and aphid dispersal to the adjacent crop.	In a study in the Netherlands in 1992 and 1993, 6-m wide edges of a winter wheat crop were not sprayed with herbicides and insecticides to investigate the impact on the abundance of insects inhabiting the upper parts of the crop and on farmland flowers. To this end, a total of 19 fields was sampled using sweep nets. It was demonstrated that the number of insect groups as well as the insect densit…	agricultural entomology; arthropod pests; behaviour; biology; cereals; dispersal; ecology; fields; herbicides; insect pests; insecticides; natural enemies; nontarget effects; pests; plant pests; predators; weeds; wheat	Snoo, G. R. de; Leeuw, J. de	English		10.1111/j.1439-0418.1996.tb01642.x		19961108750		Netherlands	Region					1992	1993	2	1-2	19 - 10	On farm	Growing season / 1 year	Field / habitat	NO	YES	NO	NO		Inferential				YES	Wheat					NO		NO
40786	Journal article	Gesunde Pflanzen	0367-4223	Springer Berlin	2012	Effect of jasmonic application on economically insect pests and yeald in spring wheat.	Field trials were conducted in spring wheat to observe effects of jasmonic acid (JA) on aphids, thrips and wheat blossom midge (WBM). Two spring wheat varieties (Triso and Kadrilj) were sprayed twice, with two concentrations of JA plus control. Wheat pests and associated natural enemies (Coccinellidae, Empididae and Aphelinidae) were surveyed by direct count and sweep net methods. Thrips larvae a…	arthropod pests; biological control; biological control agents; cultural control; insect pests; natural enemies; pest control; pests; plant pests; wheat	El-Wakeil, N. E.; Volkmar, C.	English		10.1007/s10343-012-0278-x		20123406241		Germany	Region	Halle				2009	2009	1	6-10	1	Experimental	Immediate effect	Field / habitat	YES	YES	NO	NO		Inferential	anova	Pest control; Yield		YES	Wheat					NO		NO
40811	Journal article	Journal of Applied Ecology	0021-8901		1991	The effects on beneficial arthropods of the exclusion of herbicides from cereal crop edges.	The arthropod faunas of herbicide-treated (mecoprop, bromoxynil and ioxynil) and untreated headland plots of a spring wheat crop were compared in a replicated within-field experiment in England, UK, in 1988. Unsprayed headland plots had more weed species, higher weed densities, greater weed biomass and a greater percentage weed cover. They supported significantly greater densities of non-target a…	agricultural entomology; arthropod pests; beneficial arthropods; Beneficial insects; beneficial organisms; Bromoxynil; Cereals; control; effects; fields; herbicides; Insect pests; integrated control; Ioxynil; mecoprop; natural enemies; Nontarget effects;	Chiverton, P. A.; Sotherton, N. W.	English		10.2307/2404223		19921161779		England	Region					1988	1988	1	3-5	1	Experimental	Growing season / 1 year	Field / habitat	NO	YES	NO	NO		Inferential		Predation		YES	Wheat					NO		NO
40963	Journal article	Journal of Applied Ecology	1365-2664	Wiley	2020	Pest control potential of adjacent agri-environment schemes varies with crop type and is shaped by landscape context and within-field position.	Increasing natural pest control in agricultural fields is an important aim of ecological intensification. Combined effects of landscape context and local placement of agri-environmental schemes (AES) on natural pest control and within-field distance functions of natural pest control agents have rarely been addressed but might affect the distribution of biocontrol providers. Importantly, it is cur…	plant pests; pest control; crop yield; insect pests; agricultural land; rotations; rape; predation; parasitoids; species richness; pests; arthropod pests; swede rape; natural enemies; parasites	Boetzl, F. A.; Schuele, M.; Krauss, J.; Steffan-Dewenter, I.	English		10.1111/1365-2664.13653	WOS:000534066200001	20203532783		Germany	Region					2017	2017	1	6-10	49 - 20	On farm	2-5 years; Growing season / 1 year; Long term	Field / habitat; Landscape	NO	YES	NO	YES		Inferential	GLMM, PERMANOVA	Pest control; Predation; Yield		YES	not_specified			Oil seed rape		NO		NO
40965	Journal article	Agro Sur	0304-8802	Facultad de Ciencias Agrarias, Universidad Austral de Chile	2018	Creating productive diverse grassland for multi-ecosystem services: an example of agri-environment schemes policies driven by science in United Kingdom.	In order to devise new agri-environment schemes to enhance biodiversity and ecosystem services, i.e., the benefits people obtain from ecosystems, an experiment was established by Rothamsted Research and the Centre for Ecology and Hydrology in Devon (UK), funded by the Department for Environment, Food and Rural Affairs (DEFRA), to develop and test simple, widely available, low-cost seed mixes unde…	biodiversity; cutting; ecosystem services; grassland management; grasslands; grazing; pollination; pollinators; seed mixtures; species richness	Beaumont, D. A.; Griffith, B. A.; Dunn, R. M.; Orr, R. J.; Rivero, M. J.; Woodcock, B.; Pywell, R.; Tallowin, J. R. B.	English				20193337615		United Kingdom (UK)	Region	Devon				Not_stated	Not_stated	Not_stated	not_stated	not_stated	Experimental	2-5 years	Field / habitat	NO	YES	YES	NO			Not_stated	Yield		NO						NO		YES	Improved hay meadow
40969	Journal article	Journal of Applied Ecology	1365-2664	Wiley	2022	Strip intercropping of wheat and oilseed rape enhances biodiversity and biological pest control in a conventionally managed farm scenario.	Conventional agriculture in the global north is typically characterized by large monocultures, commonly managed with high levels of pesticide or fertilizer input and mechanization. Strip intercropping, that is, diversifying cropland by growing strips of different crops using conventional machinery, may be a viable strategy to promote natural predator diversity and associated biological pest contr…	wheat; rape; intercropping; strip cropping; intercrops; species diversity; predatory arthropods; predatory insects; insect pests; plant pests; parasitism; insect communities; biological control agents; swede rape; crops; predators; natural enemies; arthro	AlarcÃ³n-Segura, V.; Grass, I.; Breustedt, G.; Rohlfs, M.; Tscharntke, T.	English		10.1111/1365-2664.14161	WOS:000773884500001	20220276451		Germany	Region					2019	2019	1	1-2	4 - 2	On farm	Growing season / 1 year	Farm; Field / habitat	NO	YES	NO	NO		Inferential	GLMM	Pest control		YES	Wheat			Oil seed rape		NO		NO
40974	Journal article	Agronomy Research	1406-894X	Estonian Research Institute of Agriculture	2017	Soil tillage and crop rotation differently affect biodiversity and species assemblage of ground beetles inhabiting winter wheat fields.	This paper continues studies on ground beetles (Carabidae) in differently managed winter wheat (Triticum aestivum) fields in Latvia. The main task of those studies was to assess how different soil tillage regimes (ploughing and non-inverse tillage) and different pre-crops winter wheat and spring rapeseed (Brassica napus) affect assemblage and biodiversity of ground beetles in winter wheat fields.…	arthropod pests; biodiversity; insect pests; pests; plant pests; rotations; tillage; wheat; winter wheat	Gailis, J.; Turka, I.; Ausmane, M.	English				20173199325		Latvia	Region		56°30’39.38’’N	23°41’30.15’’E	1- good (plot or town)	2013	2013	1	>20	1	Experimental	Growing season / 1 year	Field / habitat	NO	YES	NO	NO		Descriptive; Inferential		weed control		YES	Wheat					NO		NO
40977	Journal article	Biocontrol Science and Technology	0958-3157	Taylor & Francis	2020	Does vegetation complexity within intensive agricultural landscape affect rove beetle (Coleoptera: Staphylinidae) assemblages?	Increasing agricultural biodiversity can significantly affect many beneficial arthropods including rove beetles. They are important organisms in a wide range of habitats including agricultural and can be valuable agents in biological control. In this preliminary study we looked into how a floristically rich habitat for rove beetles functions in comparison to an adjacent maize crop which provides …	beneficial arthropods; biodiversity; biological control; effects; flowering; habitats; maize; natural enemies; parasites; parasitoids; pest control; predators; sowing; species richness	Twardowski, J. P.; Gruss, I.; Hurej, M.	English		10.1080/09583157.2019.1695101	WOS:000498735600001	20203124422		Poland	Region	Pągów	51°8′34.54′′N	17°38′13.27′′E	1- good (plot or town)	2013	2014	2	6-10	not_stated	On farm	Growing season / 1 year	Field / habitat	NO	YES	NO	YES		Inferential	GLM, RDA			YES		Maize				NO		NO
40982	Journal article	Journal of Applied Ecology	1365-2664	Wiley	2021	Organic farming supports lower pest infestation, but fewer natural enemies than flower strips.	Agricultural intensification has led to dramatic losses of species and associated ecosystem services. In the European Union, agri-environment schemes (AESs) have been developed to mitigate these challenges. There are two opposing AES strategies, targeting either production or non-production areas. Organic farming focuses on production and conservation on the same land-use area, whereas flower str…	organic farming; plant pests; natural enemies; crop yield; biological control agents; winter wheat; wheat; insect pests; predatory arthropods; biological control; insect control; pest control; cultural control; integrated pest management; pests; arthropod	Török, E.; Zieger, S.; Rosenthal, J.; Földesi, R.; Gallé, R.; Tscharntke, T.; Batáry, P.	English		10.1111/1365-2664.13946		20210432663		Germany	Region					2016	2016	1	1-2	49 - 20	On farm	Unclear or na	Field / habitat	NO	YES	NO	YES		Inferential	GLMM			YES	Spelt;Wheat					NO		NO
40984	Journal article	Agriculture Ecosystems & Environment	0167-8809	Elsevier	2014	Organic vs. conventional farming dichotomy: does it make sense for natural enemies?	As an alternative to conventional farming, organic farming is considered a promising type of production to meet the challenges of modern agriculture. In particular, organic farming is assumed to favour the biological control of pests by their natural enemies and, therefore, is considered a possible way to reduce the use of pesticides. Effects of organic vs. conventional farming on insects natural…	arthropod pests; biological control agents; farming systems; insect pests; natural enemies; organic farming; pests; plant pests; tillage; wheat	Puech, C.; Baudry, J.; Joannon, A.; Poggi, S.; Aviron, S.	English		10.1016/j.agee.2014.05.002	WOS:000339700200006	20143287465	gosc_357	France	Region	Brittany				2012	2012	1	6-10	> 50	On farm	Growing season / 1 year	Field / habitat	NO	YES	NO	NO		Inferential	random forests models, GLMM			YES	Wheat					NO		NO
40986	Journal article	Journal of Insect Conservation	1366-638X	Springer	2022	The impact of reduced tillage and distance to field margin on predator functional diversity.	Introduction: Agricultural intensification results in biodiversity loss through land conversion and management practices which negatively impact arthropods. The abundance and diversity of ground-dwelling predators, e.g. ground beetles (Coleoptera: Carabidae) and spiders (Araneae), are negatively affected by soil disturbances such as tillage. Reducing soil disturbances can potentially conserve art…	reduced tillage; species diversity; predatory insects; natural enemies; pitfall traps; soil disturbance; tillage; no-tillage; habitats; heterogeneity; wheat; barley; predators	Jacobsen, S. K.; Sigsgaard, L.; Johansen, A. B.; Thorup-Kristensen, K.; Jensen, P. M.	English		10.1007/s10841-022-00370-x	WOS:000741304200001	20220272917		Denmark	Region		55.26°N	11.33°E	1- good (plot or town)	2018	2019	2	1-2	19 - 10	On farm	Long term	Field / habitat	NO	YES	NO	NO		Inferential	GLMM, LM			YES	Barley;Wheat					NO		NO
40989	Journal article	Bulletin of Entomological Research	0007-4853	Cambridge University Press	2011	Crop and field boundary influences on the activity of a wide range of beneficial invertebrate groups on a split conventional/organic farm in northern England.	Activity of 12 beneficial invertebrate groups was assessed in 2005 and 2006 on a farm in northern England split into conventional and organic management halves, using pitfall and pan traps set in both crops and field boundaries. Management, crop and boundary structure influences on invertebrate activity were assessed, as was the relationship between crop and boundary type. Classification of crop …	beneficial arthropods; beneficial insects; beneficial organisms; boundaries; clovers; grasses; natural enemies; organic farming; parasites; parasitoids; peas; weeds	Eyre, M. D.; Leifert, C.	English		10.1017/S0007485310000398	WOS:000288089300002	20113087802		England	Region	Northumberland				2005	2006	2	3-5	9 - 5	On farm		Field / habitat	NO	YES	NO	NO		Inferential	PCA, RDA			YES	Barley;Wheat		Potato	Oil seed rape	Beans	YES	Grass-Clover;Ryegrass	NO
40992	Journal article	Journal of Applied Ecology	0021-8901	Wiley-Blackwell	2011	Mixed effects of organic farming and landscape complexity on farmland biodiversity and biological control potential across Europe.	Organic farming in Europe has been shown to enhance biodiversity locally, but potential interactions with the surrounding landscape and the potential effects on ecosystem services are less well known. In cereal fields on 153 farms in five European regions, we examined how the species richness and abundance of wild plants, ground beetles and breeding birds, and the biological control potential of …	agricultural land; biodiversity; biological control; cereals; ecosystem management; ecosystem services; farming systems; landscape; natural enemies; organic farming; pitfall traps; predation; species richness; wild plants	Winqvist, C.; Bengtsson, J.; Aavik, T.; Berendse, F.; Clement, L. W.; Eggers, S.; Fischer, C.; Flohre, A.; Geiger, F.; Liira, J.; PÃ¤rt, T.; Thies, C.; Tscharntke, T.; Weisser, W. W.; Bommarco, R.	English		10.1111/j.1365-2664.2010.01950.x	WOS:000290587100009	20113186805	gosc_187	Estonia; Germany; Netherlands; Sweden	Europe					2007	2007	1	3-5	> 50	On farm	Unclear or na	Field / habitat; Landscape	NO	YES	NO	NO		Inferential	LMM	Pest control		YES	Barley;Rye;Triticale;Wheat					NO		NO
40993	Journal article	Agriculture Ecosystems & Environment	0167-8809	Elsevier	2015	Optimizing arthropod predator conservation in permanent grasslands by considering diversity components beyond species richness.	Grasslands host large parts of Europe's agricultural arthropod diversity. Considering the adverse effects of ongoing land use changes on many grassland taxa, there is an urgent need to establish measures that allow for optimizing the conservation of permanent grassland habitats and their climatic, environmental and ecological benefits. Here, data from 42 permanent grasslands were used to quantify…	arthropod communities; biodiversity; endangered species; fertilizers; grassland management; grasslands; grazing intensity; harvesting; insect communities; landscape; natural enemies; optimization; permanent grasslands; population density; predators; speci	Birkhofer, K.; DiekÃ¶tter, T.; Meub, C.; StÃ¶tzel, K.; Wolters, V.	English		10.1016/j.agee.2015.05.014	WOS:000362049800009	20153360082		Germany	Region	Schwäbische Alb, Hainich-Dün, Schorfheide-Chorin				2008	2008	1	1-2	49 - 20	On farm	Long term	Landscape	NO	YES	NO	NO		Inferential	distance-based linear models			NO						NO		YES	not_specified	not_specified
40998	Journal article	Basic and Applied Ecology	1439-1791	Elsevier GmbH	2010	Persistent negative effects of pesticides on biodiversity and biological control potential on European farmland.	During the last 50 years, agricultural intensification has caused many wild plant and animal species to go extinct regionally or nationally and has profoundly changed the functioning of agro-ecosystems. Agricultural intensification has many components, such as loss of landscape elements, enlarged farm and field sizes and larger inputs of fertilizer and pesticides. However, very little is known ab…	adverse effects; arthropod pests; biodiversity; biological control; biological control agents; ecosystem services; farms; fungicides; insect control; insect pests; insecticides; intensification; natural enemies; nontarget organisms; organic farming; pest	Geiger, F.; Bengtsson, J.; Berendse, F.; Weisser, W. W.; Emmerson, M.; Morales, M. B.; Ceryngier, P.; Liira, J.; Tscharntke, T.; Winqvist, C.; Eggers, S.; Bommarco, R.; PÃ¤rt, T.; Bretagnolle, V.; Plantegenest, M.; Clement, L. W.; Dennis, C.; Palmer, C.;	English		10.1016/j.baae.2009.12.001	WOS:000276757400001	20103136188	gosc_020	Estonia; France; Germany; Ireland; Netherlands; Poland; Spain; Sweden	Europe					2007	2007	1	3-5	> 50	On farm		Farm; Field / habitat	NO	YES	NO	NO		Inferential	GLMM, PCA	Pest control		YES	Rye;Triticale;Wheat					NO		NO
40999	Journal article	Agriculture Ecosystems & Environment	0167-8809	ELSEVIER	1998	The effect of different farming systems on epigeic arthropods: a five-year study on the rove beetle fauna (Coleoptera: Staphylinidae) of winter wheat.	The susceptibility of staphylinids to extensification practices in agriculture was studied in winter wheat in four farming systems on the same farm near GÃ¶ttingen, Germany, for a period of 5 years. The systems differed in application of fertilizer and pesticides in methods of soil cultivation and in crop rotation. The most common staphylinid species (Tachyporus hypnorum, Oxytelus inustus, Lestev…	agricultural entomology; beneficial arthropods; beneficial insects; beneficial organisms; cereals; diversity; extensive farming; farming systems; fauna; fertilizers; insecticides; natural enemies; pesticides; ploughing; tillage; weeds; wheat	Krooss, S.; Schaefer, M.	English		10.1016/S0167-8809(98)00093-0	WOS:000074291700004	19981107540		Germany	Region	Göttingen				1990	1994	5	not_stated	1	On farm	Growing season / 1 year	Field / habitat	NO	YES	NO	NO		Inferential	Wilcoxon			YES	Wheat					NO		NO
41002	Journal article	Agricultural and Forest Entomology	1461-9555	Blackwell Science	2003	Diversity and abundance of the coleopteran fauna from organic and conventional management systems in southern England.	Studies of the epigeal coleopteran fauna on five pairs of organic and conventional farms were carried out between May and July 1994 in southern England using pitfall trapping. A total of 27 749 individuals and 140 species were identified. Overall, abundance of Coleoptera was greatest on organically managed farms. Ground beetles (Coleoptera: Carabidae) and staphylinid beetles (Col. Staphylinidae) …	biological control agents; fauna; insect communities; natural enemies; predators; predatory insects; species diversity; species richness	Shah, P. A.; Brooks, D. R.; Ashby, J. E.; Perry, J. N.; Woiwod, I. P.	English		10.1046/j.1461-9563.2003.00162.x	WOS:000183017500007	20033028326		England	Region					1994	1994	1	3-5	49 - 20	On farm	Unclear or na	Farm	NO	YES	NO	NO		Inferential	anova			YES	not_specified					NO		NO
41003	Journal article	Agriculture Ecosystems & Environment	0167-8809	Elsevier	2018	Overwintering of pollen beetles and their predators in oilseed rape and semi-natural habitats.	Semi-natural habitats (SNH) maintain high levels of biodiversity and ecosystem functioning within agroecosystems. While management recommendations for SNH to promote biodiversity and optimize natural pest control, have mostly focused on improving food resources for predators, overwintering conditions have hitherto received less attention. The success of conservation biological control is often ha…	biodiversity; biological control; bulk density; colonization; conservation; ecology; ecosystems; forests; grasslands; guidelines; habitat management; habitats; hedges; meadows; natural enemies; overwintering; pest control; pests; pollen; predators; rape;	Sutter, L.; Amato, M.; Jeanneret, P.; Albrecht, M.	English		10.1016/j.agee.2018.06.030	WOS:000443664900029	20183306943		Switzerland	Region					2014	2014	1	6-10	49 - 20	On farm	Growing season / 1 year	Field / habitat	NO	YES	NO	NO		Inferential	LMM			YES				Oil seed rape		NO		YES	not_specified
41011	Journal article	Journal of Applied Ecology	1365-2664	Wiley	2019	Landscape configuration, organic management, and within-field position drive functional diversity of spiders and carabids.	Agricultural management intensity and landscape heterogeneity act as the main drivers of biodiversity loss in agricultural landscapes while also determining ecosystem services. The trait-based functional diversity approach offers a way to assess changes in community functionality across agroecosystems. We focused on carabids and spiders, because they are an important component of crop field biodi…	biodiversity; biological control; border effects; ecosystem services; ecosystems; effects; environmental degradation; feeding; funnel traps; herbivores; hunting; landscape; natural enemies; organic farming; pest control; policy; predators; species composi	Gallé, R.; Happe, A. K.; Baillod, A. B.; Tscharntke, T.; BatÃ¡ry, P.	English		10.1111/1365-2664.13257	WOS:000454957300007	20193352773		Germany	Country					2013	2013	1	3-5	49 - 20	On farm	Unclear or na	Field / habitat	NO	YES	NO	NO		Inferential	LMM, RLQ			YES	Wheat					NO		NO
41017	Journal article	Journal of Applied Ecology	0021-8901	Blackwell Publishing	2004	Reduced numbers of generalist arthropod predators after crop management.	Generalist arthropod predators act as natural enemies of insect pests in agro-ecosystems. Crop management activities may cause a reduction in arthropod densities, either directly through mortality and emigration, or indirectly through habitat disruption. Our aim was to quantify direct mortality caused by mechanical crop treatments. For some treatments, we also quantified emigration and other indi…	arthropod pests; biological control agents; cutting; habitats; insect pests; manual weed control; mortality; natural enemies; pests; ploughing; population density; predators; predatory arthropods; reproduction; survival; tillage; weeds	Thorbek, P.; Bilde, T.	English		10.1111/j.0021-8901.2004.00913.x		20043098412		Denmark	Region	Horsens				1999	2001	1	1-2	4 - 2	Experimental	Immediate effect	Field / habitat	NO	NO	YES	NO		Inferential	ANOVA			YES	Barley;Oat;Wheat					YES	Clover-grass	NO
41019	Journal article	Agriculture Ecosystems & Environment	0167-8809	Elsevier	2019	Sown wildflower strips as overwintering habitat for arthropods: effective measure or ecological trap?	Wildflower strips (WFS) are increasingly commonly adopted measures to promote biodiversity in agro-ecosystems. While their effectiveness in providing floral and other food resources for pollinators and natural enemies has been relatively well studied, much less is known about the value of different types of WFS as overwintering habitat for different functional arthropod groups. Here, we examined …	adverse effects; biodiversity; biological control; cropping systems; ecology; effects; efficacy; emergence; habitats; natural enemies; overwintering; ploughing; pollinators; traps; wheat; wild flowers; wild plants	Ganser, D.; Knop, E.; Albrecht, M.	English		10.1016/j.agee.2019.02.010	WOS:000468248200013	20193435941		Switzerland	Region					2016	2017	2	3-5	19 - 10	On farm	2-5 years	Field / habitat; Landscape	NO	YES	NO	NO		Inferential	GLMM			YES	Wheat					NO		NO
41020	Journal article	Agriculture Ecosystems & Environment	0167-8809	Elsevier Ltd	2013	Response of ground beetle (Coleoptera, Carabidae) communities to changes in agricultural policies in Sweden over two decades.	Agricultural intensification has been recognized as an important driver of declines in biodiversity and ecosystem services. Changes in agricultural policy aims to mitigate these declines, but little is known about actual outcome of large scale changes in agricultural policy on communities of service-providing organisms. Two data sets containing captures of ground beetles (Carabidae) collected at …	agricultural policy; arthropod pests; biological control agents; ecosystem services; environmental factors; insect pests; land use; natural enemies; pests; plant pests	Rusch, A.; Bommarco, R.; Chiverton, P.; Ã–berg, S.; Wallin, H.; Wiktelius, S.; Ekbom, B.	English		10.1016/j.agee.2013.05.014	WOS:000322859600007	20133296460		Sweden	Region	Uppsala	59°51'N	17°38'E	1- good (plot or town)	1980	2010	not_stated	not_stated	19 - 10	On farm	Long term	Landscape	YES	NO	NO	NO		Inferential	LM, ANOVA, RDA			YES	Barley;Oat;Wheat					NO		NO
41028	Journal article	Journal of Crop Improvement	1542-7528	Taylor & Francis	2016	Short-term effects of conversion to direct seeding mulch-based cropping systems on macro-fauna and weed dynamics.	Agroecosystem biodiversity could provide essential services such as pest control. One approach currently used to promote ecosystem services in agricultural systems is to reduce tillage and increase plant diversity. In this study, we assessed the short-term effects of conversion from reduced tillage (RT) to direct seeding mulch-based cropping systems (DMC) on the dynamics of arthropods (detritivor…	biodiversity; biological control; biological control agents; chlorfenethol; conservation; control; cover crops; cropping systems; crops; detritivores; direct sowing; ecosystem services; ecosystems; effects; farming systems; maize; natural enemies; pest co	Kulagowski, R.; Riggi, L.; Chailleux, A.	English		10.1080/15427528.2015.1113222		20163097169		France	Region	Oraison	43°N	5°E	1- good (plot or town)	2012	2012	1	not_stated	4 - 2	Experimental	Growing season / 1 year	Field / habitat	NO	NO	YES	NO		Inferential				YES	Sorghum	Maize			Lentil;Faba bean;Fenugreek;Oat;Pea;Radish;Soybean;Vetch	NO		NO
41031	Journal article	Agriculture Ecosystems & Environment	0167-8809	Elsevier	2018	Farming system and landscape characteristics differentially affect two dominant taxa of predatory arthropods.	Despite the role generalist predators may play in biological regulation, the influence of landscape composition in shaping their assemblages remains little studied, especially when landscape interacts with local factors. In this study, we investigated the effects of farming systems along gradients in landscape elements on the structure and composition of carabid and spider assemblages. Twenty pai…	community ecology; farming systems; habitats; landscape ecology; natural enemies; organic farming; predators; predatory arthropods; predatory insects; species composition; species richness; wood	Djoudi, E. A.; Marie, A.; Mangenot, A.; Puech, C.; Aviron, S.; Plantegenest, M.; Pétillon, J.	English		10.1016/j.agee.2018.02.031	WOS:000431936200011	20183165567		France	Region					2013	2013	1	6-10	49 - 20	Experimental	Unclear or na	Field / habitat; Landscape	NO	YES	NO	NO	Proportion in the landscape	Inferential	GLMM, NMDS, ANOSIM, PERMANOVA			YES	Wheat					NO		NO
41033	Journal article	Zemdirbyste (Agriculture)	1392-3196	Lithuanian Research Centre for Agriculture and Forestry	2019	The effect of farming system and management practices on surface-dwelling soil macrofauna.	Whereas contemporary agriculture reduces invertebrate diversity, organic farming is expected to minimize this negative influence. In this study, we compared communities of surface-dwelling soil macrofauna from the fields farmed conventionally and organically over the last 15 years in the crop rotation with winter oilseed rape and winter wheat. A statistically higher number of specimens were caugh…	organic farming; farming systems; soil fauna; rape; wheat; winter wheat; rotations; harrowing; hoeing; winter; swede rape	ChmelÃ­k, V.; Å arapatka, B.; MacHaÄ, O.; Mikula, J.; LaÅ¡ka, V.; Tuf, I. H.	English		10.13080/z-a.2019.106.037	WOS:000496257100001	20203272388		Czechia	Region	Uhříněves	50°2ʹ13.002″ N	14°37ʹ1.956″ E	1- good (plot or town)	2010	2014	5	3-5	1	Experimental	Long term	Field / habitat	NO	YES	NO	NO		Inferential	Chi2 + PCA			YES	Wheat			Oil seed rape		NO		NO
41037	Journal article	Oecologia	0029-8549	Springer Berlin	2014	Management intensity at field and landscape levels affects the structure of generalist predator communities.	Agricultural intensification is recognised as a major driver of biodiversity loss in human-modified landscapes. Several agro-environmental measures at different spatial scales have been suggested to mitigate the negative impact of intensification on biodiversity and ecosystem services. The effect of these measures on the functional structure of service-providing communities remains, however, larg…	biodiversity; community ecology; habitat selection; intensification; natural enemies; organic farming; population density; predators; rotations; species richness; ecosystem services	Rusch, A.; Birkhofer, K.; Bommarco, R.; Smith, H. G.; Ekbom, B.	English		10.1007/s00442-014-2949-z	WOS:000338202600020	20143244013		Sweden	Region					2011	2011	1	1-2	19 - 10	On farm	Unclear or na	Field / habitat	NO	YES	NO	NO		Inferential	GLMM, SIMPER, NMDS			YES	Barley					NO		NO
41044	Journal article	Agricultural Sciences	2156-8553	Scientific Research Publishing	2013	Age of grassy strips influences biodiversity of ground beetles in organic agro-ecosystems.	The following investigations were conducted to evaluate grassy strips of different age for organic arable fields. From September 2009 to October 2010, adult ground beetles were sampled by pitfall traps in three grassy strips (2, 4, and 9 years old), their adjacent cropping areas, their field edges, and a control field (age 0) in Schleswig-Holstein, northern Germany. Carabid assemblages were simil…	arable land; arthropod pests; biodiversity; insect pests; organic farming; pests; pitfall traps; plant pests; species richness	Mazhar Ranjha; Irmler, U.	English		10.4236/as.2013.45030		20133209930		Germany	Region					2009	2010	1		4 - 2	On farm	2-5 years; Long term	Field / habitat	NO	YES	NO	YES		Inferential	ANOVa, DCA			YES						NO		NO
41047	Journal article	Ecological Engineering	0925-8574	Elsevier Ltd	2020	Promoting generalist predators of crop pests in alley cropping agroforestry fields: farming system matters.	Developing agroecological practices that enhance biological control of crop pests is a major issue for the transition of agriculture towards sustainable and biodiversity-friendly systems. AgroEcological infrastructure (AEI) are devoted to the support of ecosystem service providers, although they have mixed effects on natural enemies of crop pests. In temperate regions, alley cropping agroforestry…	natural enemies; alley cropping; farming systems; biological control agents; predatory insects; weeds; seeds; insect pests; plant pests; cropping systems; organic farming; species richness; habitats; cereals; predators; arthropod pests; pests	Boinot, S.; MÃ©ziÃ¨re, D.; Poulmarc'h, J.; Saintilan, A.; Lauri, P. E.; Sarthou, J. P.	English		10.1016/j.ecoleng.2020.106041	WOS:000596374600011	20203556482		France	Region	Gers				2017	2017	1	3-5	19 - 10	On farm	Unclear or na	Field / habitat	NO	YES	NO	YES		Inferential	GLMM			YES	Barley;Wheat					NO		NO
41049	Journal article	Biotechnologie, Agronomie, Société et Environnement	1370-6233	Les Presses Agronomiques de Gembloux	2018	Effect of intercropping narrow-leafed lupin with spring triticale on the abundance and diversity of rove beetles.	Description of the subject. Intercropping is a kind of polyculture, growing two or more crops together. This practice should improve pest management mainly by increasing predator diversity. It was hypothesized that the intercropping of narrow-leafed lupin with spring triticale would increase the number and diversity of rove beetles compared to monocultures of the aforementioned crops. Objectives.…	crops; habitats; intercropping; intercrops; natural enemies; parasites; predators; predatory insects; species diversity; species richness; triticale	Gruss, I.; Twardowski, J. P.; Hurej, M.; Kozak, M.	English	French		WOS:000454320300003	20193038031		Poland	Region	Lower Silesia	51.166903N	17.097462 E	1- good (plot or town)	2010	2012	3	11-20	1	Experimental	Growing season / 1 year	Field / habitat	NO	YES	NO	NO		Inferential	mixed models + CCA			YES	Triticale				Lupin	NO		NO
41057	Journal article	Landscape Ecology	0921-2973	Springer	2015	Do farming practices affect natural enemies at the landscape scale?	Farming practices are rarely considered in the description of agricultural landscapes. However, the variety of cropping systems creates a particular kind of heterogeneity which can strongly affect the diversity of species living in agro-ecosystems, and consequently the ecosystem services they provide. In this study, we investigate the effects of landscape composition and configuration of organic …	descriptions; ecosystem services; landscape; natural enemies; parasites; parasitoids; species diversity	Puech, C.; Poggi, S.; Baudry, J.; Aviron, S.	English		10.1007/s10980-014-0103-2	WOS:000347284600010	20153065825	gosc_377	France	Region	Brittany				2012	2013	2	6-10	> 50	On farm	Unclear or na	Field / habitat; Landscape	NO	YES	NO	NO	Proportion in the landscape	Inferential	path modeling (PLS-PM) analyses			YES	Wheat					NO		NO
41063	Journal article	Journal of Research and Applications in Agricultural Engineering	1642-686X	PrzemysÅ‚owy Instytut Maszyn Rolniczych (PIMR), BranÅ¼owy OÅ›rodek Informacji Naukowej, Technicznej i Ekonomicznej	2017	Evaluation of the diversity of invertebrates assemblages in spring wheat cultivated in different crop production systems.	The aim of the study was to evaluate the diversity of invertebrate groups in spring wheat cultivated in different crop production systems. The field experiment was established in 1994 in experimental plot at Agricultural Experimental Station of IUNG-PIB KÄ™pa in Osiny. The research was conducted in 2014-2016 on spring wheat fields in organic, conventional and integrated systems. At designated poi…	organic farming; pitfall traps; species diversity; wheat	Radzikowski, P.; Stalenga, J.; Feledyn-Szewczyk, B.	English				20183099308		Poland	Region	Osiny				2014	2016	3	not_stated	not_stated	On farm	Long term	Field / habitat	NO	YES	NO	NO		Descriptive; Inferential	anova			YES	Wheat					NO		NO
41077	Journal article	Biological Conservation	0006-3207	Elsevier	2007	The representation and functional composition of carabid and staphylinid beetles in different field boundary types at a farm-scale.	At a lowland farm in the UK, hedgerow, degraded hedgerow and fence field boundary types were sampled for overwintering carabid and staphylinid beetles. Distinct beetle assemblages were evident and the structural and botanical characteristics of the boundary types were good explanatory factors of the differences. Each field boundary type supported unique species not found elsewhere; nine species w…	arthropod pests; biodiversity; biological control; fences; hedges; insect communities; insect control; insect pests; natural enemies; overwintering; pest control; pests; plant pests; population density; species richness; wildlife conservation	Griffiths, G. J. K.; Winder, L.; Holland, J. M.; Thomas, C. F. G.; Williams, E.	English		10.1016/j.biocon.2006.09.016		20073059888		United Kingdom (UK)	Region	Devon				1999	1999	1	not_stated	19 - 10	On farm	Unclear or na	Farm; Field / habitat	NO	YES	NO	NO		Inferential	CCA, anova			NO						NO		NO
41078	Journal article	Agriculture Ecosystems & Environment	0167-8809	Elsevier	2017	Effects of field margin type and landscape composition on predatory carabids and slugs in wheat fields.	Semi-natural vegetation can affect the colonization of crop fields by invertebrates as a source habitat and by the supplementation of resources. Such effects have been studied at the scale of field margins or at the wider landscape scale, but rarely in combination. Variation in their response to local and landscape factors between crop pests and their natural enemies can have consequences for bio…	biological control; biological control agents; landscape; natural enemies; pest control; pests; plant pests; predators; predatory insects; species composition; species richness; wheat	Fusser, M. S.; Pfister, S. C.; Entling, M. H.; Schirmel, J.	English		10.1016/j.agee.2017.06.030	WOS:000408597800020	20173283524		Germany	Region	Rhineland-Palatinate				2014	2014	1	1-2	19 - 10	On farm	Unclear or na	Field / habitat; Landscape	NO	NO	YES	YES		Inferential	LMM, PERMANOVA			YES	Wheat					NO		NO
41079	Journal article	Agriculture Ecosystems & Environment	0167-8809	Elsevier	2019	Distribution of overwintering invertebrates in temperate agroforestry systems: implications for biodiversity conservation and biological control of crop pests.	The dramatic decline of invertebrates at a global scale is mainly driven by habitat loss, agricultural intensification and urbanization. Alley cropping agroforestry is a land use practice in which arable crops are grown between tree rows. In such systems, understory vegetation strips (UVS) develop in the tree rows, providing habitats undisturbed by soil tillage. We investigated whether UVS are ma…	agricultural policy; agroforestry; agroforestry systems; alley cropping; biodiversity; biological control; communities; conservation; control; ecological disturbance; ecology; habitats; land use; landscape; natural enemies; overwintering; pest control; pe	Boinot, S.; Poulmarc'h, J.; MÃ©ziÃ¨re, D.; Lauri, P. Ã‰.; Sarthou, J. P.	English		10.1016/j.agee.2019.106630	WOS:000500213400020	20193436093		France	Region	Restinclières Estate						1	not_stated	9 - 5	On farm	Long term	Field / habitat	NO	YES	NO	NO		Inferential	GLMM			YES	Barley;Wheat					NO		NO
41095	Journal article	Plant Protection Science	1212-2580	Czech Academy of Agricultural Sciences	2013	Diversity of carabid beetles (Coleoptera: Carabidae) under three different control strategies against European corn borer in maize.	We compared three control strategies against European corn borer (Ostrinia nubilalis Hubner) in maize with respect to carabid beetles, beneficial epigeal arthropods. The impact of the focal treatment (insect resistant Bt maize MON 810) was compared with conventionally farmed and Trichogramma-treated plots at two sites (Prague-RuzynÄ› and Ivanovice na HanÃ©) in the Czech Republic, replicated in th…	arthropod pests; biological control; biological control agents; genetic engineering; genetic transformation; genetically engineered organisms; insect control; insect pests; maize; natural enemies; pest control; pest resistance; pests; plant pests; species	Kocourek, F.; Saska, P.; Å˜ezÃ¡Ä, M.	English		10.17221/78/2012-PPS	WOS:000320854000006	20133324192		Czechia	Country					2002	2004	3	6-10	4 - 2	Experimental	Growing season / 1 year	Field / habitat	NO	NO	YES	NO		Inferential				YES		Maize				NO		NO
41099	Journal article	Agriculture Ecosystems & Environment	0167-8809	Elsevier	2022	Flower strips, crop management and landscape composition effects on two aphid species and their natural enemies in faba bean.	Wildflower strips and biodiversity-friendly management are promoted as ways of enhancing biodiversity and natural pest control in agroecosystems. Their efficacy for providing resources and shelters for natural enemies has been well studied, but little is known about how wildflower strip efficacy is mediated by local field management and landscape composition. In this study, we explored the effect…	faba beans; crop management; landscape; insect pests; plant pests; natural enemies; cropping systems; parasitoids; arthropod pests; pests; parasites	Serée, L.; Chiron, F.; Valantin-Morison, M.; Barbottin, A.; Gardarin, A.	English		10.1016/j.agee.2022.107902	WOS:000790009100004	20220108661		France	Region					2019	2020	2	3-5	49 - 20	On farm	Growing season / 1 year	Field / habitat; Landscape	NO	YES	NO	NO		Inferential	GLMM, LMM	Parasitism; Pest control		YES					Faba bean	NO		NO
41110	Journal article	Agriculture Ecosystems & Environment	0167-8809	Elsevier	2022	Undestroyed winter cover crop strip in maize fields supports ground-dwelling arthropods and predation.	Intensification of agriculture, with landscape simplification and reduction of natural habitats, is known to contribute to the decline of arthropods. Implementation of agroecological practices and infrastructures in current cropping systems is expected to mitigate this biodiversity loss and provide pest regulation through natural enemies. The aim of this study was to assess the efficiency of an u…	predation; plant pests; natural enemies; biodiversity; border effects; conservation; cover crops; cropping systems; environmental degradation; habitats; landscape; maize; monitoring; pest control; species composition; arthropod pests; predatory arthropods	Triquet, C.; Roume, A.; Tolon, V.; Wezel, A.; Ferrer, A.	English		10.1016/j.agee.2021.107783		20220004977		France	Region	Auvergne Rhône-Alpes				2019	2020	2	3-5	19 - 10	On farm	Growing season / 1 year	Field / habitat	NO	YES	NO	YES		Inferential	GLMM	Predation		YES		Maize				NO		NO
41117	Journal article	Romanian Agricultural Research	1222-4227	National Agricultural Research and Development Institute	2015	Toxicity of neem and Pyrethrum products applied alone and in combination with different organic products to some predators and their population density.	The trial was conducted with spring forage pea (Pisum sativum L.) during the period 2011-2013 in the experimental field of the Institute of Forage Crops, Bulgaria. We studied the effect of three insecticides - NeemAzal T/SÂ®, Pyrethrum FS EC (biological insecticides) and Nurele D Chlorcyrine 550 EC (synthetic pyrethroid) applied alone and in combination with growth regulators - Polyversum (biolog…	azadirachtin; botanical insecticides; natural enemies; nontarget effects; organic farming; peas; plant growth regulators; population density; predators; predatory insects; pyrethroid insecticides	Nikolova, I.; Georgieva, N.; Tahsin, N.	English			WOS:000364434200034	20153412738		Bulgaria	Region					2011	2013	3	6-10	1	Experimental	Growing season / 1 year	Field / habitat	YES	YES	NO	NO		Inferential	anova			YES					Pea	NO		NO
41152	Journal article	Insect Conservation and Diversity	1752-458X	Wiley-Blackwell	2014	Community variability in aphid parasitoids versus predators in response to agricultural intensification.	Agricultural intensification (AI) is a great threat to biodiversity and its negative effects on species richness of different communities have been repeatedly shown. The effects of AI on community composition and variability, however, are important for assessing the predictability of community responses, but have rarely been studied simultaneously and across different taxonomic groups. In this st…	biodiversity; natural enemies; parasites; parasitoids; predators; species composition; species richness; wheat; winter wheat	Gagic, V.; Hänke, S.; Thies, C.; Tscharntke, T.	English		10.1111/icad.12037	WOS:000332761900001	20143133159		Germany	Region					2008	2008	1	not_stated	9 - 5	On farm	Unclear or na	Field / habitat	NO	YES	NO	NO		Inferential	NMDS, SIMPER, PERMANOVA			YES						NO		NO
41174	Journal article	Pesticidi i Fitomedicina	1820-3949	Institute of Pesticides and Environmental Protection	2015	Systems of organic farming in spring vetch II: biological response of Aeolothrips intermedius Bagnall and Coccinella septempunctata L.	The effects of four systems of organic farming of spring vetsch on Aeolothrips intermedius Bagnall (Thysanoptera: Aeolothripidae) and Coccinella septempunctata L. (Coleoptera: Coccinellidae) population density and the toxicity of several products on predatory insects were studied. The variants were: Control (without using any biological products); combined treatment with Polyversum (biological fo…	azadirachtin; biological control agents; botanical insecticides; natural enemies; non-wood forest products; organic farming; plant growth regulators; predators; predatory insects	Nikolova, I.; Georgieva, N.	English		10.2298/PIF1503147N		20163245569		Bulgaria	Region					2012	2014	3	not_stated	not_stated	Experimental	Immediate effect	Field / habitat	YES	YES	NO	NO		Inferential				NO						YES	Vetch	NO
41186	Journal article	Agriculture Ecosystems & Environment	0167-8809	Elsevier	2015	Agricultural management reduces emergence of pollen beetle parasitoids.	Natural enemies such as predatory arthropods and parasitoids have the potential to suppress pest species and provide the ecosystem service biological control. When predicting the potential of biological control in agriculture it is important to give evidence on how agricultural management influence the abundance and functions of the natural enemies. In this study we examined whether managements p…	arthropod pests; biological control agents; ecosystem services; insect pests; insecticides; natural enemies; parasites; parasitoids; pests; plant pests; rape; swede rape; tillage	Hanson, H. I.; Smith, H. G.; Hedlund, K.	English		10.1016/j.agee.2015.03.001		20153193978		Sweden	Region	Scania	55°42'N	13°11'E	1- good (plot or town)	2010	2010	1	1-2	49 - 20	On farm	2-5 years	Field / habitat	NO	YES	NO	NO		Inferential	GLMM			YES				Oil seed rape		NO		NO
41212	Journal article	Crop Protection	0261-2194	Elsevier Ltd	2021	Sustainability of strategies for Ostrinia nubilalis management in northern Italy: potential impact on beneficial arthropods and aflatoxin contamination in years with different meteorological conditions.	The European corn borer (ECB), Ostrinia nubilalis HÃ¼bner (Lepidoptera: Crambidae), is a key pest of maize (Zea mays L.). In Northern Italy, larvae of the 2nd generation may damage cobs and kernels and the feeding activity can promote the proliferation of aflatoxigenic fungi, such as Aspergillus flavus, the major producer of aflatoxin B1 (AFB1). During 2017-2018, the efficacy of two strategies to…	biological control agents; insect pests; maize; sustainability; beneficial arthropods; aflatoxins; beneficial insects; biological control; chemical control; chlorantraniliprole; crop yield; damage; diamide insecticides; drought; effects; entomopathogenic	Magagnoli, S.; Lanzoni, A.; Masetti, A.; Depalo, L.; Albertini, M.; Ferrari, R.; Spadola, G.; Degola, F.; Restivo, F. M.; Burgio, G.	English		10.1016/j.cropro.2020.105529	WOS:000614127700010	20210135193		Italy	Region	Bologna province				2017	2018	2	1-2	4 - 2		Growing season / 1 year	Field / habitat	YES	YES	NO	NO		Inferential	ancova, anova	Pest control		YES		Maize				NO		NO
41213	Journal article	Crop Protection	0261-2194		1985	The effects of pesticides and crop rotation on the soil-inhabiting fauna of sugar-beet fields. Part I: the crop and macroinvertebrates.	The effects of 2 insecticidal treatments (granular aldicarb applied in the seed furrow at 0.8 or 1.2 kg a.i./ha and an overall spray with gamma-HCH (lindane) at 1 kg a.i./ha), herbicide and crop rotation on pest attack of sugarbeet seedlings and on pest and predator populations were studied in a 3-year field trial in the United Kingdom. In continuous plots without insecticide, seedling establishm…	agricultural entomology; Aldicarb; chemical control; chloridazon; control; crops; cultural control; fields; habitats; HCH; herbicides; host plants; hosts; insecticides; Lindane; Natural enemies; nontarget effects; pests; phenmedipham; plant pests; root cr	Thornhill, W. A.; Edwards, C. A.	English		10.1016/0261-2194(85)90046-8		19860531779		England	Region					1977	1979	3	1-2	1	Experimental	Growing season / 1 year	Field / habitat	NO	YES	NO	NO		Inferential		Yield		YES	Wheat		Beet			NO		NO
41218	Journal article	Agricultural and Forest Entomology	1461-9555	Wiley-Blackwell	2013	Does the presence of grassy strips and landscape grain affect the spatial distribution of aphids and their carabid predators?	We investigated, over the course of 2 years, the spatial distribution and abundance of two species of aphid, Metopolophium dirhodum and Sitobion avenae, and predatory species of carabid. This was undertaken in 24 wheat fields in 'coarse-grain' and 'fine-grain' landscapes in western France. A greater percentage of the latter landscape was covered by hedgerows and grassland and the total area cover…	arthropod pests; biological control; effects; grasslands; hedges; landscape; natural enemies; overwintering; pests; plant pests; predators; spatial distribution; wheat	Al-Hassan, D.; Georgelin, E.; Delattre, T.; Burel, F.; Plantegenest, M.; Kindlmann, P.; Butet, A.	English		10.1111/j.1461-9563.2012.00587.x	WOS:000313885500003	20133054652		France	Region		48°36'N	1°32'W	2 - medium (region)	2009	2010	2	3-5	49 - 20	On farm	Growing season / 1 year	Landscape	NO	YES	NO	YES		Inferential	GLMM			YES	Wheat					NO		NO
41230	Journal article	Agriculture Ecosystems & Environment			1989	The ground beetle and spider fauna of managed and unimproved upland pasture.	Carabidae and spiders were sampled in 1985-86 by pitfall trapping in improved upland grassland and unimproved grass and heather moorland in Northumberland, England. The aim of the study was to gain a preliminary idea of some effects of upland management on the dominant groups of epigeal polyphagous predatory arthropods. Unimproved sites had a much more diverse fauna and a larger catch of both gro…	agricultural entomology; biology; chlorpyrifos; ecology; effects; Fauna; Grasslands; insecticides; natural enemies; nontarget effects; pastures; predators; predatory arthropods	Luff, M. L.; Rushton, S. P.	English				19891130908		Britain	Region					1985	1986	2	1-2	19 - 10	On farm	Growing season / 1 year	Field / habitat	NO	YES	NO	NO		Inferential	PCA			NO						NO		YES	Extensive meadow;Intensive meadow
41233	Journal article	Research Journal of Agricultural Science	2066-1843	Banat's University of Agricultural Science and Veterinary Medicine	2015	Impact of application of organic fertilizers on biodiversity and spatial structure of families Coleoptera in southwestern part of the Slovak Republic.	The aim of this work was to evaluate the dynamics of the occurrence of families of order Coleoptera, during the years 2005 and 2006, on the locality KolÃ­Åˆany, by the earth traps method, which were exposed in the five treatments with application of organic fertilizers: 1st treatment- control variant; 2nd treatment - 25 t.ha)-1) of the manure; 3rd treatment - 50 t.ha)-1) of biosludge; 4th treatme…	organic fertilizers; biodiversity; maize; habitats	PorhajaÅ¡ovÃ¡, J.; NoskoviÄ, J.; RakovskÃ¡, A.; BaboÅ¡ovÃ¡, M.; ÄŒeryovÃ¡, T.	English				20203507715		Slovakia	Region	Kolíňany				2005	2006	2	6-10	1	Experimental	Growing season / 1 year	Field / habitat	NO	YES	NO	NO		Descriptive				YES		Maize silage	Beet	Sunflower		NO		NO
41276	Journal article	Journal of Plant Protection Research	1427-4345	Instytut Ochrony RoÅ›lin (Institute of Plant Protection)	2006	An effect of strip-management on carabid beetles (Col., Carabidae) in sugar beet crop.	The attractiveness of uncultivated (weedy) and cultivated strips (planted with a mixture of flowering plants) and the adjacent sugarbeet crop to Carabidae was studied in 1999-2000, at the Experimental Research Station near WrocÅ‚aw, Poland. Results showed that greater plant abundance and their diversity on weedy strips had a positive effect on the number of carabid beetles. Also, more carabid spe…	arthropod pests; insect pests; mustard; pests; plant pests; species diversity; sugarbeet; weeds	Twardowski, J. P.; Hurej, M.; Jaworska, T.	English				20063158453		Poland	Region	Pawłowice				1999	2000	2	11-20	1	Experimental	Growing season / 1 year	Field / habitat	NO	YES	YES	NO		Inferential	ANOVA			YES			Beet			NO		NO
41291	Journal article	Journal of Applied Ecology	0021-8901		1991	The effect of cereal and grass management on staphylinid (Coleoptera) assemblages in south-west Ireland.	The effects of different cereal and grass management regimes on summer staphylinid assemblages were examined in hay meadows, lightly grazed pastures, silage fields, spring cereals and winter cereals with routine pesticide application in 1986 in the south-west of the Irish Republic. Pitfall traps and a D-vac suction sampler were used. Large differences in the staphylinid populations were observed …	agricultural entomology; beneficial arthropods; Beneficial insects; beneficial organisms; biology; Cereals; crops; Dimethoate; effects; fields; Fodder crops; fodder plants; fungicides; Grasses; insecticides; natural enemies; nontarget effects; pesticides;	Good, J. A.; Giller, P. S.	English		10.2307/2404209		19921161767		Ireland	Region					1986	1986	1	not_stated	49 - 20	On farm	Growing season / 1 year	Field / habitat	NO	NO	YES	NO		Inferential	DCA			YES	Barley;Oat;Wheat					YES	not_specified	YES	not_specified	Extensive pasture
41308	Journal article	Journal of Applied Ecology	0021-8901		1984	The influence of weeds and farmyard manure on the activity of Carabidae and other ground-dwelling arthropods in a sugar beet crop.	Pitfall traps were used in the Irish Republic to investigate the effects of weeds and the application of farmyard manure on arthropod activity in sugarbeet crops, with special attention to the activity of predators during the seedling stage of the crop. The most marked increases in species richness and abundance accompanied the establishment of weeds, well after sowing, on plots that were not tre…	agricultural entomology; beneficial arthropods; beneficial insects; beneficial organisms; biology; control; crops; distribution; effects; farmyard manure; fields; habitats; manures; natural enemies; parasites; PARASITOIDS; pest control; predators; predato	Purvis, G.; Curry, J. P.	English		10.2307/2403053		19850526888		Ireland	Region					1979	1979	1	3-5	1	Experimental	Growing season / 1 year	Field / habitat	NO	YES	NO	NO		Descriptive; Inferential	stats only on a few results			YES			Beet			NO		NO
41327	Journal article	Agricultural and Forest Entomology	1461-9555	Blackwell Publishing	2006	Effects of reduced pesticide dosages on carabids (Coleoptera: Carabidae) in winter wheat.	The effects of reduced insecticide and herbicide dosages on total dry mass of carabids and their generic components were examined using fenced pitfall traps in winter wheat fields on three farms in Southern Zealand, Denmark. The estimated total dry mass of carabids increased by 25% when the pesticides were reduced to one fourth of the normal application rates. At reduced dosages, the activity of …	application rates; beneficial organisms; chemical control; nontarget effects; nontarget organisms; pesticides; pests; plant pests; wheat; winter wheat	Navntoft, S.; Esbjerg, P.; Riedel, W.	English		10.1111/j.1461-9555.2006.00282.x	WOS:000236018000007	20063055893		Denmark	Region	Southern Zealand				1998	1999	2	6-10	9 - 5	On farm	Growing season / 1 year	Field / habitat	NO	YES	NO	NO		Inferential	GLMM			YES	Wheat					NO		NO
41343	Journal article	Journal of Applied Ecology	0021-8901	Blackwell Publishing	2008	Beneficial links for the control of aphids: the effects of compost applications on predators and prey.	Polyphagous predators, such as spiders and beetles, perform a fundamental ecosystem service as regulators of agricultural pests, particularly aphids. They are most effective when they colonize the crop before the pest has reached its exponential growth phase. However, this is also when predators find themselves in a state of near-starvation. Predator numbers can be enhanced by applications of dif…	arthropod pests; biological control agents; composts; cultural control; ecosystem services; insect control; insect pests; natural enemies; nontarget organisms; pest control; pests; plant pests; population density; predators; predatory arthropods; predator	Bell, J. R.; Traugott, M.; Sunderland, K. D.; Skirvin, D. J.; Mead, A.; Kravar-Garde, L.; Reynolds, K.; Fenlon, J. S.; Symondson, W. O. C.	English		10.1111/j.1365-2664.2008.01479.x		20083267928		United Kingdom (UK)	Region	Wellesbourne, Warwickshire				2005	2005	1	3-5	1	Experimental	Growing season / 1 year	Field / habitat	NO	YES	NO	NO		Inferential		Yield		YES	Wheat					NO		NO
41347	Journal article	Crop Protection	0261-2194		1999	Plant protection in spring cereal production with reduced tillage. II. Pests and beneficial insects.	In five field experiments in Norway run for four years (1994-97), the infestation of pests and the activity of carabids and staphylinids were compared in autumn ploughed and reduced tillage (no-tillage or spring harrowing) plots. Differences were generally most evident in experiments with no-tillage. Weed cover was denser in reduced tillage, and could explain much of the differences. The agromyzi…	agricultural entomology; arthropod pests; beneficial arthropods; beneficial insects; beneficial organisms; cereals; ecology; insect pests; natural enemies; no-tillage; pests; plant pests; predators; predatory insects; reduced tillage; tillage; weeds	Andersen, A.	English		10.1016/S0261-2194(99)00071-X		20001106654		Norway	Country					1994	1997	4	11-20	9 - 5	Experimental	Growing season / 1 year	Field / habitat	NO	YES	NO	NO		Inferential	ANOVA	Pest control; Yield		YES	Barley;Oat;Wheat					NO		NO
41372	Journal article	Basic and Applied Ecology	1439-1791	Elsevier GmbH	2021	Semiochemicals and habitat manipulation to support green lacewing activity to reduce aphid infestations in agroecosystems.	Conservation biological control (CBC) is a promising tool for ecological intensification that aims to establish resilient natural enemy populations that contribute to pest management with reduced use of pesticides and at the same time support native biodiversity in agroecosystems. Yet the impact of natural enemies in CBC is often limited due to missing resources such as food, habitat, and hiberna…	biological control agents; biological control; natural enemies; plant pests; semiochemicals; barley; infestation; insect pests; overwintering; parasitism; parasitoids; survival; habitats; crop damage; insect control; pest control; pests; arthropod pests;	ThÃ¶ming, G.; Knudsen, G. K.	English		10.1016/j.baae.2021.01.004	WOS:000620976100004	20220051200		Norway	Region					2015	2018	4	not_stated	4 - 2	Experimental	Growing season / 1 year	Field / habitat	NO	YES	NO	NO		Inferential	GLMM, GEE	Pest control		YES	Barley					NO		NO
41394	Journal article	Entomologia Experimentalis et Applicata	0013-8703	KLUWER ACADEMIC PUBL	1992	Pitfall trap catches of and aphid predation by Pterostichus melanarius and Pterostichus madidus in insecticide treated and untreated potatoes.	Aphids were counted in situ and carabid populations were assessed by pitfall trapping during 1983-85 in potato fields in Scotland treated with demeton-S-methyl or untreated. Macrosiphum euphorbiae was the most abundant aphid. Nineteen species of carabids were trapped but the fauna was dominated by Pterostichus melanarius and P. madidus. Pitfall trap catches of these carabids were variable but gen…	agricultural entomology; arthropod pests; beneficial arthropods; Beneficial insects; beneficial organisms; biology; chemical control; control; crops; Demeton-S-methyl; effects; fields; Insect pests; insecticides; natural enemies; nontarget effects; pests;	Dixon, P. L.; McKinlay, R. G.	English		10.1111/j.1570-7458.1992.tb01595.x	WOS:A1992JF46100008	19931168021		Scotland	Region					1983	1985	3	11-20	1	Experimental	Growing season / 1 year	Field / habitat	YES	YES	NO	NO		Inferential	anova			YES			Potato			NO		NO
41406	Journal article	Environmental Entomology	0046-225X	Entomological Society of America	2009	Responsiveness of arthropod herbivores and their natural enemies to modified weed management in corn.	Alteration of weed flora as consequence of the deployment of genetically modified herbicide-tolerant crops may affect higher trophic levels in agrosystems. A 4-yr study is being conducted in Spain to investigate interrelations between weeds and associated arthropods in corn fields. In a first step, the work aimed to detect the most responsive arthropods to weed management changes. To identify the…	arthropod pests; chemical control; genetically engineered organisms; glyphosate; herbicide resistance; insect pests; maize; natural enemies; nontarget effects; nontarget organisms; parasites; parasitoids; pests; plant pests; population dynamics; predators	Albajes, R.; Lumbierres, B.; Pons, X.	English		10.1603/022.038.0349	WOS:000266655800049	20103029846		Spain	Region	Lleida	41.36°N	0.36°E	1- good (plot or town)	2006	2007	2	6-10	1	Experimental	Growing season / 1 year	Field / habitat	NO	YES	NO	NO		Inferential				YES		Maize				NO		NO
41425	Journal article	Agricultural and Forest Entomology	1461-9555	Wiley	2018	Annual variation of oilseed rape habitat quality and role of grassy field margins for seed eating carabids in arable mosaics.	Promoting the weed seed predation service by carabids requires an understanding of the spatio-temporal distribution of carabid species during the cropping season. In the present study, we analyzed the spatio-temporal dynamics of three abundant seed-eating carabid species in oilseed rape (OSR) and its adjacent habitat (cereal crop or grassy field margin) with four indicators: activity density, nut…	arthropod pests; habitats; identification; indicators; monitoring; natural enemies; nutritional state; pests; plant pests; predation; rape; seed predation; seeds; swede rape; weeds	Labruyere, S.; Petit, S.; Ricci, B.	English		10.1111/afe.12250	WOS:000429089600012	20183264991		France	Region		47°32′N	05°02′E	2 - medium (region)	2014	2014	1	11-20	19 - 10	On farm	Growing season / 1 year	Field / habitat	NO	YES	NO	YES		Inferential				YES	Barley;Wheat			Oil seed rape		NO		NO
41428	Journal article	Scientific Reports	2045-2322	Nature Publishing Group	2016	Use of slow-release plant infochemicals to control aphids: a first investigation in a Belgian wheat field.	Using infochemicals to develop a push-pull strategy in pest control is a potential way to promote sustainable crop production. Infochemicals from plant essential oils were mixed with paraffin oil for slow release in field experiments on wheat to control the population density of cereal aphids and to enhance their natural enemies. (Z)-3-Hexenol (Z3H) attracted Metopolophum dirhodum and Sitobion av…	application methods; arthropod pests; biological control; chemicals; control; controlled release; crop production; essential oils; extracts; field experimentation; field tests; garlic; insect pests; natural enemies; pest control; pests; plant extracts; po	Zhou HaiBo; Chen LongSheng; Liu Yong; Chen JuLian; Francis, F.	English		10.1038/srep31552	WOS:000381516500001	20183061906		Belgium	Region	Gembloux	50 °33″ N	4 °42″ E	1- good (plot or town)	2011	2011	1	6-10	1	Experimental		Field / habitat	NO	YES	NO	NO		Inferential	ANOVA + Tukey			YES	Wheat					NO		NO
41442	Journal article	Agricultural and Forest Entomology	1461-9555	Wiley-Blackwell	2016	Effects of weed harrowing frequency on beneficial arthropods, plants and crop yield.	Weed harrowing is an alternative to herbicides but it may have negative effects on epigaeic arthropods. We assessed the effects of frequent (four) versus two harrowings during the growing season on the density and diversity of generalist arthropods and the weed flora. Collection by flooding was used to estimate arthropod densities, after collection of weeds and crop for biomass estimation. The pr…	adverse effects; arthropod pests; beneficial arthropods; beneficial organisms; biodiversity; biological control; biomass; collection; crop yield; crops; effects; estimation; fauna; flooding; harrowing; herbicides; natural enemies; organic farming; pestici	Navntoft, S.; Kristensen, K.; Johnsen, I.; Jensen, A. M. M.; Sigsgaard, L.; Esbjerg, P.	English		10.1111/afe.12134	WOS:000367939200007	20163052281		Denmark	Region					2004	2005	2	1-2	19 - 10	Experimental	Growing season / 1 year	Field / habitat	NO	YES	NO	NO		Inferential		Yield		YES	Wheat					NO		NO
41487	Journal article	Annals of Applied Biology	0003-4746	Blackwell Publishing	2006	Recolonisation and distribution of spiders and carabids in cereal fields after spring sowing.	Generalist predators are important for pest suppression during pest establishment because they may occur in the crop before and during pest arrival. However, different crop management practices can have a negative effect on predator populations. If so, there is a need for recolonisation by the predators to the crop fields. An important pest in Sweden is the bird cherry-oat aphid, Rhopalosiphum pa…	arthropod pests; barley; biological control agents; geographical distribution; insect pests; natural enemies; oats; pests; plant pests; predators; predatory arthropods; predatory insects; prey	Ã–berg, S.; Ekbom, B.	English		10.1111/j.1744-7348.2006.00088.x	WOS:000240745900012	20073052431		Sweden	Region	Uppsala				2003	2003	1	3-5	9 - 5	On farm	Immediate effect	Farm	YES	NO	NO	NO		Inferential				YES	Barley;Oat					NO		NO
41504	Journal article	Journal of Applied Ecology	0021-8901	Blackwell Science	2001	Aggregation and temporal stability of carabid beetle distributions in field and hedgerow habitats.	Understanding the spatial dynamics of insect distributions in farmland can provide insights into their ecological requirements and potential for management. Identifying the scale, location and persistence of species' aggregations is an important step towards understanding the factors driving population distributions. This study examined how different carabid species were distributed in field and …	aggregation; arable land; beneficial arthropods; beneficial insects; beneficial organisms; habitats; natural enemies; predators; predatory insects; spatial distribution; temporal variation; wildlife conservation	Thomas, C. F. G.; Parkinson, L.; Griffiths, G. J. K.; Fernandez Garcia, A.; Marshall, E. J. P.	English		10.1046/j.1365-2664.2001.00574.x		20013050445		United Kingdom (UK)	Region	Bristol				1999	1999	1	6-10	1	Single	Growing season / 1 year	Field / habitat	NO	YES	NO	NO		Inferential				YES	Barley					NO		NO
41515	Journal article	Agriculture Ecosystems & Environment	0167-8809	Elsevier	2015	Higher-tier agri-environment scheme enhances breeding densities of some priority farmland birds in England.	Agri-environment schemes (AES) are the main policy mechanism available to reverse the widespread losses of farmland biodiversity across Europe. Previous examples of AES enhancing the abundance of farmland birds have been restricted to targeted species recovery programmes, often with bespoke habitat management and high levels of advisory support for landowners. Here, we tested whether standard hig…	agricultural land; animal breeding; biodiversity; diet; environment; habitat management; habitats; natural enemies; population decrease; population density; predator control; predators; reproductive efficiency; reproductive performance	Bright, J. A.; Morris, A. J.; Field, R. H.; Cooke, A. I.; Grice, P. V.; Walker, L. K.; Fern, J.; Peach, W. J.	English		10.1016/j.agee.2015.01.021	WOS:000352745500009	20153136255		England	Country					2008	2011	2	1-2	> 50	On farm	2-5 years	Farm	NO	YES	NO	NO		Inferential	GLMM			NO						NO		NO
41545	Journal article	Journal of Applied Ecology	0021-8901	Wiley-Blackwell	2016	The influence of crop tiller density on the breeding performance of a cereal-nesting specialist.	In the pursuit of maximizing agricultural yields and profits, crop management under intensive agriculture has reduced the heterogeneity of crop sward structure within fields. Several farmland bird specialists that nest within arable crops have undergone marked population declines during recent periods of agricultural intensification. Understanding the mechanisms that link crop sward structure to …	agricultural land; border effects; cereals; conservation; crop management; cropping systems; ecology; effects; landscape; maize; natural enemies; population dynamics; predation; productivity; relationships; reproduction; seeds; sowing; survival; tillers;	Setchfield, R. P.; Peach, W. J.	English		10.1111/1365-2664.12704		20163327116		United Kingdom (UK)	Region					2010	2013	4	>20	49 - 20	Experimental	Growing season / 1 year	Field / habitat	NO	YES	NO	NO		Inferential				YES	Barley;Oat;Wheat					NO		NO
41548	Journal article	Ibis (London)	0019-1019	Blackwell Publishing	2007	Nest success of Lapwings Vanellus vanellus on organic and conventional arable farms in the Netherlands.	Increasing agricultural intensification has put farmland bird populations under great stress. Although organically managed farms tend to have higher densities of farmland birds than conventionally managed holdings, differences in crop management may also lead to differences in breeding success. With the use of agrochemicals prohibited on organic farms, weeds are controlled using mechanical method…	arable farming; crop management; intensification; nesting; nests; organic farming; population density; predation	Kragten, S.; Snoo, G. R. de	English		10.1111/j.1474-919X.2007.00702.x	WOS:000250011800007	20083002197		Netherlands	Region					2005	2006	2	na	49 - 20	On farm	Unclear or na	Farm	NO	YES	NO	NO		Inferential				YES						NO		NO
41558	Journal article	Ecological Indicators	1470-160X	Elsevier Ltd	2012	Different bioindicators measured at different spatial scales vary in their response to agricultural intensity.	Ecologically, potential bioindicator taxa operate at different scales within agricultural ecosystems, and thereby provide a means to investigate the influence of changing management practice on biological diversity at different scales within the agro-ecosystem. Surveys of grassland plant species at field level, parasitoid Hymenoptera at the field and farm scale, and bird populations and habitats …	agricultural land; animal housing; animal production; biodiversity; botanical composition; domestic animals; ecology; ecosystems; effects; grasslands; habitats; indicator species; landscape; livestock; livestock farming; models; monitoring; natural enemie	McMahon, B. J.; Anderson, A.; Carnus, T.; Helden, A. J.; Kelly-Quinn, M.; Maki, A.; Sheridan, H.; Purvis, G.	English		10.1016/j.ecolind.2012.01.013	WOS:000303284500072	20123116321		Ireland	Country					2007	2009	2	1-2	> 50	On farm	Long term	Farm; Landscape	NO	YES	NO	NO		Inferential	GLMM			NO						NO		YES		Extensive pasture;Intensive pasture
41574	Journal article	Ibis (London)	0019-1019	Wiley-Blackwell	2015	Management of modern agricultural landscapes increases nest predation rates in Black-tailed Godwits Limosa limosa.	Effective conservation of endangered species requires a solid understanding of the demographic causes of population change. Bird populations breeding on agricultural grasslands have declined because their preferred habitat of herb-rich meadows has been replaced by grassland monocultures. The timing of agricultural activities in these monocultural grasslands is critical, as they often coincide wit…	agricultural land; grasses; grasslands; habitat management; habitats; landscape; meadows; monoculture; mowing; natural enemies; nests; predation; predators; survival	Kentie, R.; Both, C.; Hooijmeijer, J. C. E. W.; Piersma, T.	English		10.1111/ibi.12273	WOS:000356700500016	20153253561		Netherlands	Region	Friesland	52°57'N	5°27'E	2 - medium (region)	2007	2012	5	1-2	1	Monitoring	Growing season / 1 year	Field / habitat	NO	YES	NO	NO		Inferential	GLMM			NO						NO		YES	Extensive meadow;Intensive meadow
41576	Journal article	Journal of Applied Ecology	0021-8901	Wiley-Blackwell	2013	Intensified agricultural use of grasslands reduces growth and survival of precocial shorebird chicks.	Intensification of agricultural use of grassland habitats has been linked to the declines of many farmland bird species, several of whom have been in decline for multiple decades despite agri-environmental schemes. In the Netherlands, where most grasslands have been transformed into well-drained monocultures managed for maximal dairy production, schemes that aim to protect nests from agricultural…	agricultural land; chicks; conservation; dairy industry; ecology; grasslands; groundwater; growth rate; habitats; meadows; mowing; natural enemies; predation; recruitment; survival	Kentie, R.; Hooijmeijer, J. C. E. W.; Trimbos, K. B.; Groen, N. M.; Piersma, T.	English		10.1111/1365-2664.12028		20133056714		Netherlands	Region	Friesland	52°55'N	5°25'E	2 - medium (region)	2004	2010	7	1-2	1	Monitoring	Growing season / 1 year	Field / habitat	NO	YES	NO	NO		Inferential	linear models using generalized least-squares			NO						NO		YES	Extensive meadow;Intensive meadow
41587	Journal article	Agriculture Ecosystems & Environment	0167-8809	Elsevier	2014	Utilisation of agri-environment scheme habitats to enhance invertebrate ecosystem service providers.	The impact of habitat management (project-managed, farmer-managed or organic), quantity (proportion of uncropped land) and spatial configuration of habitats (arranged as strips or blocks) on the density and biomass of invertebrate functional groups was studied at the farm (100-ha block) and plot scale. At the farm scale, invertebrate abundance and biomass per unit area of uncropped land, responde…	biomass; ecosystem services; habitat management; habitats; natural enemies; parasites; parasitoids; population density; predators; predatory insects; seeds	Holland, J. M.; Storkey, J.; Lutman, P. J. W.; Birkett, T. C.; Simper, J.; Aebischer, N. J.	English		10.1016/j.agee.2013.10.025		20143148156		England	Region					2008	2010	3		49 - 20	On farm	2-5 years	Field / habitat	NO	YES	NO	NO		Inferential	GLMM			YES						YES		NO
41589	Journal article	Agriculture Ecosystems & Environment	0167-8809	Elsevier	2010	Variation in arthropod abundance in barley under varying sowing regimes.	Managing arthropod populations on farmland for conservation purposes, such as food resources for declining farmland birds, requires information on the way distributions vary between crop types, for example under varying sowing regimes. In this study arthropods were sampled during one summer from fields of winter-sown and spring-sown barley. The relative timing of crop development had a strong inf…	arthropod pests; barley; herbicides; insect pests; natural enemies; pests; plant pests; population density; predators; predatory arthropods; seasonal abundance; seasonal variation; sowing date	Douglas, D. J. T.; Vickery, J. A.; Benton, T. G.	English		10.1016/j.agee.2009.09.002		20093338843		Scotland	Region	Aberdeenshire				2004	2004	1	3-5	49 - 20	On farm	Growing season / 1 year	Farm	NO	YES	NO	NO		Inferential				YES	Barley					NO		NO
41595	Journal article	Biological Control	1049-9644	Elsevier Ltd	2018	Perennial fallow strips support biological pest control in spring cereal in Northern Europe.	Fallow strips are promoted through agri-climate-environment schemes to enhance farmland biodiversity, but their effects on biodiversity-mediated ecosystem services remain poorly studied in different cropping systems. The effects of fallow strips on biological control of bird cherry-oat aphids in spring barley were examined in a field experiment in Finland in 2014-2016. Two types of sown perennial…	agricultural land; arthropod pests; barley; biodiversity; biological control; cereals; conservation; control; cropping systems; ecology; ecosystem services; ecosystems; effects; fallow; field experimentation; field tests; growth; habitat management; habit	Toivonen, M.; Huusela-Veistola, E.; Herzon, I.	English		10.1016/j.biocontrol.2018.02.015		20183275202		Finland	Region	Helsinki				2014	2016	3	6-10	4 - 2	Experimental	2-5 years	Field / habitat	NO	NO	YES	YES		Inferential		Pest control		YES	Barley					NO		NO
41607	Journal article	Journal of Applied Ecology	0021-8901	Blackwell Publishing	2005	Stubble height affects the use of stubble fields by farmland birds.	In the UK, overwintered stubbles are important foraging habitats for farmland birds, many of which are of current conservation concern. Maximizing the value of stubbles for farmland birds has largely focused on increasing food abundance but has ignored other aspects of foraging behaviour, such as predator avoidance and vigilance. A study was conducted during 2003-2004, in central England, to inve…	biodiversity; foraging; habitats; height; natural enemies; overwintering; pests; plant pests; predation; predators; predatory birds; seeds; species diversity; stubble; topping; vertebrate pests; wheat	Butler, S. J.; Bradbury, R. B.; Whittingham, M. J.	English		10.1111/j.1365-2664.2005.01027.x	WOS:000229581100006	20053103057		England	Region					2003	2004	1	6-10	49 - 20	On farm	Immediate effect	Field / habitat	NO	YES	NO	NO		Inferential				YES	Wheat					NO		NO
41615	Journal article	Biological Control	1049-9644	Elsevier Ltd	2020	Nest-boxes for raptors as a biological control system of vole pests: high local success with moderate negative consequences for non-target species.	Biological control of rodents in agricultural areas, increasing avian predator abundance by nest-box provisioning, has been proposed during the last decades in several regions around the world as an alternative to the widespread use of anticoagulant rodenticides (AR) to protect crops. However these experiences have often lacked a "Before-After-Control-Impact" (BACI) experimental design providing …	predators; biological control; clear felling; control methods; fruit trees; lucerne; natural enemies; nontarget organisms; plantations; small mammals; biological control agents; population density; plant pests; nontarget effects; monitoring; cereals; pred	Paz Luna, A.; Bintanel, H.; ViÃ±uela, J.; VillanÃºa, D.	English		10.1016/j.biocontrol.2020.104267	WOS:000536505300010	20203262945		Spain	Region	Navarra	42°57'N	1° 26'O	2 - medium (region)	2011	2014	3	1-2	9 - 5	On farm	2-5 years	Field / habitat	NO	YES	NO	NO		Inferential	General Linear Models	Pest control		YES	not_specified					YES	Lucerne / Afalfa	NO
41733	Journal article	Agriculture Ecosystems & Environment	0167-8809	Elsevier Science B.V.	2001	Effects of management on seed predation in wildflower strips in northern Switzerland.	Wild flower strips have been introduced to increase biodiversity in intensively used arable land in central Europe. Some wild flower strips are mown or harrowed to maintain species diversity. Management and associated changes in vegetation structure may affect seed predation which is a key factor in plant population dynamics. The aims of the present work were to (1) assess the magnitude and spati…	arable land; biodiversity; cherries; environmental management; harrowing; mowing; plant communities; seed predation; weeds; wild plants; wild relatives	Kollmann, J.; Bassin, S.	English		10.1016/S0167-8809(00)00202-4	WOS:000166968600005	20013025959		Switzerland	Region	Klettgau	8°27'E	47°40'N	1- good (plot or town)	1999	1999	1	1-2	4 - 2	Experimental	Growing season / 1 year	Field / habitat	NO	YES	NO	NO		Inferential	Kruskal–Wallis test + Mann–Whitney test	Seed predation		NO						NO		NO
41938	Journal article	Ecological Applications	1051-0761	Ecological Society of America	2015	Testing scale-dependent effects of seminatural habitats on farmland biodiversity.	The effectiveness of conservation interventions for maximizing biodiversity benefits from agri-environment schemes (AESs) is expected to depend on the quantity of seminatural habitats in the surrounding landscape. To verify this hypothesis, we developed a hierarchical sampling design to assess the effects of field boundary type and cover of seminatural habitats in the landscape at two nested spat…	agricultural land; biodiversity; boundaries; ecology; forests; grasses; habitats; hedges; interactions; landscape; natural enemies; parasites; parasitoids; preservation; spatial variation; species diversity; taxonomy; testing	Dainese, M.; Luna, D. I.; Sitzia, T.; Marini, L.	English		10.1890/14-1321.1	WOS:000360813100020	20153316154		Italy	Region					2013	2013	1	3-5	> 50	On farm	Long term	Field / habitat; Landscape	NO	YES	NO	NO		Inferential	GLMM			NO						NO		NO
42363	Journal article	Journal of Research and Applications in Agricultural Engineering	1642-686X	PrzemysÅ‚owy Instytut Maszyn Rolniczych (PIMR), BranÅ¼owy OÅ›rodek Informacji Naukowej, Technicznej i Ekonomicznej	2017	Evaluation of weed infestation of maize cultivated in mixed sowing with selected plant species.	The aim of the study was to evaluate the weed infestation of maize grown in mixed sowing with other plant species (sunflower, common bean, vetch). The field experiment was carried out in the years 2014-2016 at the ecological farm in ChwaÅ‚owice, belonging to the Advisory Agricultural Center in Radom, using the randomized block method, in 4 replications, on the soil of the good wheat complex, clas…	maize; sowing; species composition; sunflowers; weeds	Bojarszczuk, J.; KsiÄ™Å¼ak, J.; Staniak, M.; Czopek, K.	English	Polish			20183099253		Poland	Region	Chwałowice	51°10'56''N	21°18'17''E	1- good (plot or town)	2014	2016	3	1-2	1	Experimental	Growing season / 1 year	Field / habitat	NO	YES	NO	NO		Inferential				YES		Maize		Sunflower	Vetch	NO		NO
42404	Journal article	Journal of Applied Ecology	1365-2664	Wiley	2020	Sustainable landscape, soil and crop management practices enhance biodiversity and yield in conventional cereal systems.	Input-driven, modern agriculture is commonly associated with large-scale threats to biodiversity, the disruption of ecosystem services and long-term risks to food security and human health. A switch to more sustainable yet highly productive farming practices seems unavoidable. However, an integrative evaluation of targeted management schemes at field and landscape scales is currently lacking. Fur…	crop yield; crop management; sustainability; ecosystem services; agricultural chemicals; biodiversity; conservation tillage; crop production; cropping systems; diversification; ecosystems; effects; environmental impact; evaluation; impact; natural enemies	Redlich, S.; Martin, E. A.; Steffan-Dewenter, I.	English		10.1111/1365-2664.13821		20210081877		Germany	Region		49°47′N	9°57′E	1- good (plot or town)	2014	2014	1	not_stated	49 - 20	On farm	Growing season / 1 year; Immediate effect	Field / habitat	YES	YES	NO	NO		Inferential	SEM + GLMM	Yield		YES	Wheat					NO		NO
42416	Journal article	Agronomy	2073-4395	MDPI Publishing	2020	Use of plant water extracts for weed control in durum wheat (Triticum turgidum L. subsp. durum Desf.).	The use of plant water extracts to control weeds is gaining attention in environmentally-friendly agriculture, but the study of the effect that such extracts may exert on the yield of durum wheat is still unexplored. In 2014 and 2016, the herbicidal potential of several plant water extracts was field tested on durum wheat (cv Valbelice). In 2014, extracts obtained from Artemisia arborescens, Rhus…	weeds; crop yield; plant extracts; weed control; botanical herbicides; non-wood forest products; species diversity; herbicidal properties; wild relatives	Carrubba, A.; Labruzzo, A.; Comparato, A.; Muccilli, S.; Spina, A.	English		10.3390/agronomy10030364	WOS:000529377300050	20203161358		Italy	Region	Cammarata	37°38’ N	13°46’ E	1- good (plot or town)	2014	2016	2	11-20	1	Experimental	Growing season / 1 year	Field / habitat	NO	YES	NO	NO		Inferential	GLM	Yield		YES	Wheat					NO		NO
42435	Journal article	International Journal of Plant Production	1735-6814	Gorgan University of Agricultural Sciences and Natural Resources	2017	Effect of living mulches and conventional methods of weed control on weed occurrence and nutrient uptake in potato.	The aim of the study was to determine the biomass, abundance and species composition of weeds, as well as macroelement uptake in potato weeded using mechanical, mechanical-chemical and mechanical control combined with the sowing of living mulches of white mustard, common vetch, Persian clover and tansy phacelia. Abundance and biomass of the weeds was the most effectively limited by the mechanical…	calcium; chemical control; cultural weed control; herbicides; integrated control; live mulches; magnesium; mechanical methods; mulching; mustard; nitrogen; nutrient uptake; phosphorus; plant nutrition; potassium; potatoes; weed control; weeding; weeds	KoÅ‚odziejczyk, M.; Antonkiewicz, J.; Kulig, B.	English			WOS:000402614800005	20173340974		Poland	Region	Krakow	50°07ʹ N	20°05ʹ E	1- good (plot or town)	2009	2011	2	not_stated	1	Experimental	Growing season / 1 year	Field / habitat	NO	YES	YES	NO		Inferential	anova			YES			Potato			NO		NO
42494	Journal article	Journal of Research and Applications in Agricultural Engineering	1642-686X	PrzemysÅ‚owy Instytut Maszyn Rolniczych (PIMR), BranÅ¼owy OÅ›rodek Informacji Naukowej, Technicznej i Ekonomicznej	2016	The effect of mineral fertilisation on economic and biological value of permanent meadow on peat-muck soil.	The aim of this study was to analyse the effect of different ways of mineral fertilisation (0, K, PK, NPK) on yielding, botanical composition and utility value of sward and biological values of twice mown meadows on peat-muck soil. The paper contains final results of 50-year-long cycle of studies in experiment established in 1957 in Experimental Station in Biebrza. Water conditions of soil underw…	application rates; botanical composition; grasslands; meadows; muck soils; NPK fertilizers; organic matter; peat soils; permanent grasslands; phosphorus-potassium fertilizers; plant communities; potassium fertilizers; soil types; soil water	KamiÅ„ski, J.; Barszczewski, J.	English				20163345877		Poland	Region	Biebrza				2009	2009	1	1-2	1	Experimental	Long term	Field / habitat	NO	YES	NO	NO		Descriptive		Yield		NO						YES	Bent;Bluegrass;Brome;Clover;Cocksfoot;Common meadow-grass;Fescue;Timothy;Trefoil	NO
42497	Journal article	Bulletin of University of Agricultural Sciences and Veterinary Medicine Cluj-Napoca. Horticulture	1843-5254	University of Agricultural Sciences and Veterinary Medicine	2013	Effect of the residues of the medicinal plant Sideritis scardica, on weed flora in an organic sunflower crop.	In the present study, there were studied the effects of plant residues of a widely known aromatic plant (Sideritis scardica Griseb) on weed flora and first growth of a sunflower crop. A field and a pot experiment were conducted in Agricultural University of Athens. In particular, the field experiment was conducted under organic conditions, while in the pot experiment special attention was given t…	biomass; crop residues; growth; medicinal plants; organic farming; seed germination; seeds; species richness; sunflowers; weeds	Douros, N.; Papatheohari, Y.; Papastylianou, P.; Angelopoulou, F.; Travlos, I. S.; Konstantas, A.; Bilalis, D.	English				20143022974		Greece	Region	Athens	37°59′01.83″ N	23°42′07.37″ E	1- good (plot or town)	2012	2012	1	3-5	1	Experimental	Growing season / 1 year	Field / habitat	NO	YES	NO	NO		Inferential	ANOVA + LSD			YES				Sunflower		NO		NO
42515	Journal article	Journal of Research and Applications in Agricultural Engineering	1642-686X	PrzemysÅ‚owy Instytut Maszyn Rolniczych (PIMR), BranÅ¼owy OÅ›rodek Informacji Naukowej, Technicznej i Ekonomicznej	2017	Evaluation of weed infestation of triticale and pea mixtures grown for fodder seeds.	The aim of the study was to evaluate weed infestation of mixtures of pea with spring triticale with differentiated composition of seeds at sowing, in ecological farming system. Field experiments were carried out in 2014-2016 in split-plot design in 4-replication on good soil rye complex. Two pea cultivars with spring triticale with differentiated share of legume (40, 60 and 80%) were compared. An…	peas; species composition; species diversity; triticale; weeds	Bojarszczuk, J.; KsiÄ™Å¼ak, J.; Staniak, M.	English	Polish			20183099252		Poland	Region	Szepietowo				2014	2016	3	1-2	1	Experimental	Growing season / 1 year	Field / habitat	NO	YES	NO	NO		Descriptive; Inferential				YES	Triticale				Pea	NO		NO
42542	Journal article	Journal of Research and Applications in Agricultural Engineering	1642-686X	PrzemysÅ‚owy Instytut Maszyn Rolniczych (PIMR), BranÅ¼owy OÅ›rodek Informacji Naukowej, Technicznej i Ekonomicznej	2014	The effect of extensive utilisation of meadow located in dry habitat on its state and yielding.	The study was carried out in an area of meadow located in a proper dry meadow habitat. The soil comprised black degraded earth with the mechanical composition of heavy clayey sand and a pH of 4.4. The study involved the following methods of utilisation: mowing and harvesting the biomass, mowing and leaving the biomass on the swathe, mulching the biomass and leaving it on the swathe and leaving th…	botanical composition; crop yield; grass sward; grasses; grassland management; grassland soils; grasslands; habitats; harvesting; meadows; mowing; mulching; soil physical properties; soil types; species composition	Wasilewski, Z.	English				20143414733		Poland	Region					2010	2013	4	not_stated	1		Not_stated	Field / habitat	NO	YES	NO	NO		Inferential	ANOVA	Yield		NO						NO		YES	Dry meadow
42549	Journal article	Agriculture Ecosystems & Environment	0167-8809	Elsevier Ltd	2010	A functional approach to assessing plant-arthropod interaction in winter wheat.	This paper deals with the effect of the farming system on the arthropod community through its effects on plant community characteristics by comparing organic and conventional winter wheat fields in the Mediterranean region. Arthropods and plants were surveyed sequentially in each plot within each field. Most arthropods were identified to family and each taxon was classified into one of the follow…	cover crops; cropping systems; crops; ecosystem services; farming systems; forbs; grasses; herbivores; legumes; natural enemies; organic farming; parasites; parasitoids; plant communities; population density; predators; species diversity; species richness	Caballero-López, B.; Blanco-Moreno, J. M.; Pérez, N.; Pujade-Villar, J.; Ventura, D.; Oliva, F.; Sans, F. X.	English		10.1016/j.agee.2010.02.014		20103179113		Spain	Region	Montblanquet				2004	2004	1	1-2	9 - 5	On farm	Long term	Field / habitat	NO	YES	NO	NO		Inferential				YES	Wheat					NO		NO
42564	Journal article	Zemdirbyste (Agriculture)	1392-3196	Lithuanian Research Centre for Agriculture and Forestry	2011	The effect of spring barley (Hordeum vulgare L.) sowing rate on the dynamics of crop weediness at different development stages.	The experiment was carried out during the period 2004-2006 at the Lithuanian University of Agriculture's Experimental Station. Spring barley 'Aura' was sown at 0, 120, 200 and 280 kg ha)-1) seed rates (0, 2.7, 4.5, and 6.2 million seeds ha)-1)). Dynamics of weediness was established having assessed weed density and species composition in a spring barley crop at the beginning and end of tillering,…	barley; crop density; crop growth stage; plant density; population dynamics; sowing rates; weeds	PilipaviÄius, V.; RomaneckienÄ—, R.; Romaneckas, K.	English			WOS:000295022800001	20113272754		Lithuania	Region		54°52′ N	23°49′ E	1- good (plot or town)	2004	2006	3	6-10	1	Experimental	Growing season / 1 year	Field / habitat	NO	YES	NO	NO		Descriptive	anova			YES	Barley					NO		NO
42569	Journal article	Bulletin of University of Agricultural Sciences and Veterinary Medicine Cluj-Napoca. Agriculture	1843-5246	University of Agricultural Sciences and Veterinary Medicine	2010	The influence of soil tillage system upon weed development on a soybean crop.	The strategy for suppressing weeds in a minimum tillage system has to be prior and different from the classical soil tillage system. A tremendous importance must be taken for the indirect methods of weed suppressing, especially crop rotation method. The soil tillage system and weed suppressing methods play a key role for the entire weeding soybean. Especially at the first stages of plant developm…	cultural control; harrowing; ploughing; soyabeans; weed control; weeds; wild relatives	Pop, A. I.	English				20103355157		Romania	Region		46.5803°N	23.7876°E	1- good (plot or town)	2017	2021	5	1-2	1	Experimental	Growing season / 1 year	Field / habitat	NO	YES	NO	NO		Inferential				YES				Soybean		NO		NO
42575	Journal article	Plant, Soil and Environment	1214-1178	Czech Academy of Agricultural Sciences	2016	The silence of the lambs? Plant diversity in abandoned sheep pens.	This study aimed at investigating the species composition and richness of the flora of abandoned sheep pens in comparison to their immediate neighbourhood. Field research was conducted in the Wielkopolska province of western Poland on 25 circular plots (20 m)2)) located in the middle of abandoned pens within sheep farms, paired with 25 reference plots established in nearby grasslands. Physicochem…	abandoned land; ammonium nitrogen; botanical composition; flora; grasslands; habitats; nitrate nitrogen; pens; physicochemical properties; plant communities; population density; soil chemical properties; species diversity; species richness; topsoil; veget	Kurek, P.; Steppa, R.; Grzywaczewski, G.; Tryjanowski, P.	English		10.17221/327/2015-PSE	WOS:000370912400001	20163039336		Poland	Region	Wielkopolska province	52°N	16°E		2014	2014	1	1-2	> 50	On farm	Not_stated	Field / habitat	NO	YES	NO	NO		Inferential	Tukey’s post-hoc test, Chi square test, GLM			NO						NO		YES
42653	Journal article	LucrÄƒri È˜tiinÈ›ifice - Universitatea de È˜tiinÈ›e Agricole È™i MedicinÄƒ VeterinarÄƒ, Seria Zootehnie	1454-7368	Universitatea de È˜tiinÈ›e Agricole È™i Medicina Veterinara "Ion Ionescu de la Brad" IaÈ™i	2013	Research on the improvement of grasslands in the upper basin of the Suceava River by means of organic fertilization.	The objective of the present study is to analyze the influence of organic fertilization on the production and the floristic composition of Agrostis capillaris L. and Festuca rubra L. grasslands in the upper basin of the Suceava River. The study will be used, as a starting point, to identify the necessary measures for the sustainable management of these grasslands. The study was conducted during s…	crop quality; crude protein; dry matter; dry matter accumulation; forage; grassland improvement; grasslands; manures; organic fertilizers; rivers; species composition; species diversity; species richness	ChidoveÈ›, S.; VÃ®ntu, V.; SÃ¢rbu, C.; TarcÄƒu, D.; Stavarache, M.; Samuil, C.	English				20143207759		Romania	Region	Putna, Suceava County	47049'41.25"N	25036'29.73"E		Not_stated	Not_stated	Not_stated	not_stated	not_stated		Not_stated	Field / habitat	NO	YES	NO	NO		Descriptive				NO						NO		YES	not_specified
42738	Journal article	Applied Vegetation Science	1402-2001	Wiley-Blackwell	2012	Using a two-phase sowing approach in restoration: sowing foundation species to restore, and subordinate species to evaluate restoration success.	Questions: Is it possible to restore a target herbaceous plant community on ex-arable land by sowing foundation species? What is the impact of sheep grazing on the restoration of this ecosystem? How can we rapidly evaluate the success of restoration methods? Location: Nature reserve of the plain of La Crau, southeast France (43Â°31â€²N, 4Â°50â€²E) Methods: In an ex-arable field, we sowed an indig…	nature reserves; ornamental herbaceous plants; ornamental plants; plant communities; restoration ecology; sowing	Coiffait-Gombault, C.; Buisson, E.; Dutoit, T.	English		10.1111/j.1654-109X.2012.01182.x	WOS:000301047300012	20123095216		France	Region	La Crau	43°33'N	4°48'E		2008	2009	2	1-2	1	Experimental	2-5 years; Growing season / 1 year	Field / habitat	NO	YES	NO	NO		Inferential	ANOVA, GLM, CA			NO						NO		YES		Dry grassland
42750	Journal article	Bulletin of University of Agricultural Sciences and Veterinary Medicine Cluj-Napoca. Agriculture	1843-5246	University of Agricultural Sciences and Veterinary Medicine	2012	Ecological and agronomical analysis of some permanent grasslands in the Banat area.	The importance of permanent grasslands in Romania has been minimised these last years by both turning them into arable lands or by abandoning them. The goal of this paper is to characterise from an ecological point of view and from the point of view of fodder yield some permanent grasslands in different states of management with a view to establish some corrective measures. The vegetation of the …	grassland improvement; grassland management; grasslands; species composition; species diversity; species richness	DurÄƒu, C. C.	English				20123382499		Romania	Region	Timis county				2011	2011	1	3-5	9 - 5	On farm	Growing season / 1 year	Field / habitat	NO	YES	NO	NO		Descriptive				NO						NO		YES		not_specified
42781	Journal article	Journal of Research and Applications in Agricultural Engineering	1642-686X	PrzemysÅ‚owy Instytut Maszyn Rolniczych (PIMR), BranÅ¼owy OÅ›rodek Informacji Naukowej, Technicznej i Ekonomicznej	2015	Renovation of variably fertilised dry meadows and its economic effect.	Studies were carried out in a long-term experiment at different fertilisation. The aim was to assess the effects of renovation in terms of yielding, botanical composition and the content of proteins and soluble carbohydrates in meadow sward at different fertilisation. Five experimental plots were fertilised with mineral fertilisers at a rate of 60, 120, 180, 180 bis and 240 kg N.ha)-1), respectiv…	botanical composition; carbohydrates; cattle manure; grasses; grasslands; legumes; meadows; nitrogen fertilizers; phosphorus; potassium; protein; protein content; proteins; weeding	Mendra, M.; Barszczewski, J.	English				20153359852		Poland	Region					2011	2014	4	1-2	1	Experimental	Long term	Field / habitat	NO	YES	NO	NO		Inferential	Tukey HSD test	Production quality; Yield		NO						NO		YES	Intensive meadow
42872	Journal article	Entomologia Experimentalis et Applicata	0013-8703	Wiley-Blackwell	2013	Land use intensification in grasslands: higher trophic levels are more negatively affected than lower trophic levels.	Increasing land use intensity and human influence are leading to a reduction in plant and animal species diversity. However, little is known about how these changes may affect higher trophic levels, apart from simply reducing species numbers. Here we investigated, over 3 years, the influence of different land practices on a tritrophic system in grassland habitats. The system consisted of the host…	biodiversity; botanical composition; conservation; effects; environmental factors; grasslands; grazing; habitats; herbivores; host plants; hosts; interactions; land use; mowing; natural enemies; parasites; parasitism; parasitoids; relationships; species;	Herbst, C.; WÃ¤schke, N.; Barto, E. K.; Arnold, S.; Geuss, D.; Halboth, I.; Reschke, S.; SÃ¤nger, J.; Meiners, T.; Obermaier, E.	English		10.1111/eea.12072		20133212088		Germany	Country	Schorfheide-Chorin, Hainich-Dün, Schwäbische Alb				2008	2010	3	1-2	> 50	On farm	Growing season / 1 year	Field / habitat	NO	YES	YES	NO		Inferential	ANOVA, binary logistic regression			NO						NO		YES	Extensive meadow;Intensive meadow	not_specified
42930	Journal article	Journal of Pest Science	1612-4758	Springer Berlin	2012	Weeds, aphids, and specialist parasitoids and predators benefit differently from organic and conventional cropping of winter cereals.	The aphid-natural enemy interaction in winter wheat fields constitutes a complex system that has been frequently studied because of its implication for biological control. However, not all of the aphids living in cereal fields are crop pests, as there are also aphids living on weeds that may serve as alternative hosts or prey for aphid parasitoids or predators. In this context, a concomitant surv…	arthropod pests; biological control agents; insect pests; natural enemies; organic farming; parasites; parasitoids; pests; plant pests; predators of insect pests; species diversity; species richness; weeds; wheat; winter wheat	Caballero-Lopez, B.; Blanco-Moreno, J. M.; Pérez-Hidalgo, N.; Michelena-Saval, J. M.; Pujade-Villar, J.; Guerrieri, E.; Sanchez-Espigares, J. A.; Sans, F. X.	English		10.1007/s10340-011-0409-7	WOS:000300785000011	20123100122		Spain	Region	Montblanquet				2004	2004	1	1-2	9 - 5	On farm	Long term	Field / habitat; Landscape	NO	YES	NO	NO		Inferential				YES	Wheat					NO		NO
42951	Journal article	Zemdirbyste (Agriculture)	1392-3196	Lithuanian Research Centre for Agriculture and Forestry	2013	The influence of primary soil tillage on soil weed seed bank and weed incidence in a cereal-grass crop rotation.	A field experiment was carried out at VÄ—Å¾aiÄiai Branch of Lithuanian Research Centre for Agriculture and Forestry during the period 2008-2011. The study was aimed to determine the effects of various soil tillage methods: deep ploughing (20-25 cm), shallow ploughing (10-12 cm), shallow ploughless tillage (8-10 cm) and soil fertility improvement measures (plant residues, plant residues+straw, gr…	barley; crop residues; dry matter; farmyard manure; green manures; ploughing; rape; rotations; seed banks; seeds; soil fertility; straw; swede rape; tillage; Triticale; weeds	SkuodienÄ—, R.; KarÄauskienÄ—, D.; ÄŒiuberkis, S.; RepÅ¡ienÄ—, R.; AmbrazaitienÄ—, D.	English		10.13080/z-a.2013.100.004	WOS:000319720000004	20133172900		Lithuania	Region					2008	2011	4	not_stated	1	Experimental	2-5 years	Field / habitat	NO	YES	NO	NO		Inferential				YES	Barley;Triticale			Oil seed rape	Clover	NO		NO
42955	Journal article	Agricultural Science and Technology	1313-8820	Faculty of Agriculture, Trakia University	2020	Species composition and density of weeds in a grain maize crop depending of soil tillage.	The study was carried out during 2014-2016 on slightly leached chernozem soil type. The species composition and density of weeds were studied in grain maize grown after previous crop wheat under the following main soil tillage types: ploughing at 24-26 cm, chisel plough at 24-26 cm and no-tillage (direct sowing). The additional tilths of the areas with ploughed and loosened soil included single d…	weeds; herbicides; weed control; crop yield; ploughing; tillage; no-tillage; maize; species composition; direct sowing; chemical control	Yankov, P.; Drumeva, M.	English		10.15547/ast.2020.04.054		20210003112		Bulgaria	Region	South Dobrudzha region				2014	2016	3	3-5	not_stated	On farm	Growing season / 1 year	Field / habitat	NO	YES	NO	NO		Inferential				YES		Maize				NO		NO
42958	Journal article	Zemdirbyste (Agriculture)	1392-3196	Lithuanian Research Centre for Agriculture and Forestry	2012	Weed species diversity and community composition in conventional and organic farming: a five-year experiment.	The aim of this investigation was to study the influence of organic (ORGFYM - organic with green and cattle manure, ORGGRM - organic with green manure) and conventional (CONFYM - with green manure, cattle manure, mineral fertilizers and pesticides) treatments on weed species diversity, their abundance and biomass. A total of 44 weed species/taxa were encountered during the study covering a period…	cattle manure; fertilizers; green manures; herbicides; organic farming; pesticides; plant communities; species composition; species diversity; weeds; wild relatives	Edesi, L.; Järvan, M.; Adamson, A.; Lauringson, E.; Kuht, J.	English			WOS:000315429000001	20133080005	gosc_211	Estonia	Region					2007	2011	5	1-2	1	Experimental	Rotation	Field / habitat	NO	YES	NO	NO		Inferential				YES	Barley;Oat;Rye		Potato		Clover	NO		NO
42959	Journal article	Spanish Journal of Agricultural Research	2171-9292	Spanish National Institute for Agricultural and Food Research and Technology (INIA)	2018	Effect of tillage system on the structure of weed infestation of winter wheat.	The study aimed to evaluate the structure of weed infestation of winter wheat grown in different weeding systems: conventional tillage (CT), reduced tillage (RT), and herbicide treatment (HT). In CT system, shallow ploughing and pre-sow ploughing were conducted after the harvest of the previous crop. In RT system, shallow ploughing was replaced by cultivator tillage, whereas pre-sow ploughing by …	chemical control; cultivators; cultural weed control; dry matter; glyphosate; herbicides; plant communities; ploughing; population density; reduced tillage; species composition; species diversity; tillage; weed control; weeding; weeds; wheat; winter wheat	Woźniak, A.	English		10.5424/sjar/2018164-12531	WOS:000455269300004	20193359917		Poland	Region					2014	2016	3	1-2	1	Experimental	2-5 years	Field / habitat	NO	YES	NO	NO		Inferential	anova			YES	Wheat					NO		NO
42969	Journal article	Biotechnologie, Agronomie, Société et Environnement	1370-6233	Les Presses Agronomiques de Gembloux	2018	Agro-environmental scheme for segetal plant conservation in Wallonia (Belgium): an assessment in conventional and organic fields.	Description of the subject. Segetal plant species are highly threatened in arable land. They are an integral part of agricultural history and biodiversity in Western Europe. In Wallonia (southern Belgium), an agro-environmental scheme (AES) has been adopted for their conservation. It consists of strips on a field margin, with at least 60% cereals in crop rotation, and proscribes spraying and fert…	arable land; biodiversity; cereals; fertilizers; nature conservation; organic farming; resource conservation; rotations; species composition; species richness; spraying	Lemoine, C.; Sérusiaux, E.; Mahy, G.; Piqueray, J.	English			WOS:000426252700004	20183119188		Belgium	Region					2016	2016	1		19 - 10	On farm	2-5 years; Growing season / 1 year	Field / habitat	NO	YES	NO	NO		Inferential	LMM, PCoA			YES	not_specified					NO		NO
42973	Journal article	Agronomy Research	1406-894X	Estonian Research Institute of Agriculture	2016	Soil weed seed bank and factors influencing the number of weeds at the end of conversion period to organic production.	In 2008 an experiment was set up on the field in Eerika experimental station (Estonian University of Life Sciences) as a 5-field crop rotation: red clover, winter wheat, pea, potato and barley undersown with red clover. The objective of the study was to measure the content of weed seeds in the soil and to evaluate the diversity of the species at the end of the period of converting to organic prod…	application rates; cover crops; crops; nitrogen fertilizers; organic farming; peas; potatoes; rape; rye; seed banks; species diversity; swede rape; weeds; wheat; winter wheat	Kuht, J.; Eremeev, V.; Talgre, L.; Madsen, H.; Toom, M.; Mäeorg, E.; Luik, A.	English				20173199282		Estonia	Region	eerika	58°22′ N	26°40′ E	1- good (plot or town)	2010	2010	1	1-2	1	Experimental	2-5 years	Field / habitat	NO	YES	NO	NO		Descriptive; Inferential				YES	Barley;Wheat		Potato		Clover;Pea	NO		NO
42988	Journal article	AGROFOR International Journal	2490-3434	Faculty of Agriculture, University of East Sarajevo	2017	Effects of tillage systems and fertilization level on the weediness of winter wheat.	This paper deals with results of the effects of three tillage systems and different nitrogen fertilizer level on floristic composition of weed community in winter wheat in investigated period on the chernozem-luvic soil type. The trial was carried out on the estate experimental field of the Faculty of Agriculture - Zemun "Radmilovac" near Belgrade in Serbia. Tillage systems and fertilization with…	application rates; carrots; cultural control; mulching; nitrogen fertilizers; no-tillage; species composition; tillage; weed control; weeds; wheat; winter wheat	KovaÄeviÄ‡, D.; OljaÄa, S.; DolijanoviÄ‡, Å½.; MiliÄ‡, V.; GrÅ¡iÄ‡, N.; KovaÄeviÄ‡, A.	English				20183043804		Serbia	Region	Belgrade				2013	2014	2	1-2	1	Experimental	Growing season / 1 year	Field / habitat	NO	YES	NO	NO		Inferential				YES	Wheat					NO		NO
42989	Journal article	Research Journal of Agricultural Science	2066-1843	Banat's University of Agricultural Science and Veterinary Medicine	2016	Influence of the tillage system on the degree of weeding in peas culture at ARDS Turda.	Weeds were, are and will be a big problem for crops, they affect and act in all conditions in all areas of the globe. The most significant sources of weed infestation of crops include weeds seeds deposited in soil and agricultural practices applied (Gruber and Clauplein, 2009). Tillage, or the absence of tillage, can affect weed population. The experimental factors were: factor A - the experiment…	chemical control; crop yield; direct sowing; glyphosate; herbicides; minimum tillage; no-tillage; peas; ploughing; tillage; weed control; weeds	Şimon, A.; Rusu, T.; CheŢan, F.	English				20173121881		Romania	Region					2014	2016	3	not_stated	1	Experimental	Growing season / 1 year	Field / habitat	NO	YES	NO	NO		Descriptive; Inferential	anova			YES					Pea	NO		NO
[truncated: 825 more rows]
[truncated: 106 more columns]

## Sheet: T_1_ArticleReferences
Reference_ID	Reference_type	Journal_Name	ISSN	Publisher	Publication_Year	Title	Abstract	Keywords	Authors	Language	Language_other	DOI	WOS_ID	CABI_ID	GOSC_ID
[truncated: 1,208 more rows]

## Sheet: T_2_StudyCharacteristics
Reference_ID	Country	Geographical_range	Region	Location_Lat	Location_Long	Location_Precision	Study_StartYear	Study_EndYear	Study_SamplingYears	Study_SamplingFrequency	Study_NbSamplingSites	StudyDesign	StudyScaleTime	StudyScaleSpace	Comparator_BeforeAfter	Comparator_Control	Comparator_2Interventions	Comparator_AdjacentCrop	Comparator_Other	Statistics	Statistics_Other	EcosystemServices	MonitoringCosts
[truncated: 1,208 more rows]

[truncated: 4 more sheets: T_3_CropType, T_4_Intenvention_AMP, T_5_Population_ISG, grey literature]
