# Supplementary material for: What evidence exists on the effect of the main European lowland crop and grassland management practices on biodiversity indicator species groups? a systematic map
Source: Environ Evid. 2024 Aug 17;13:20. doi: 10.1186/s13750-024-00347-0 (PMC11329403; doi:10.1186/s13750-024-00347-0)
Supplement: Supplementary file 6 — Additional file 6. List of excluded articles at full text screening [file 13750_2024_347_MOESM6_ESM.xlsx]

## Sheet: excluded at FT database
Reference_ID	Reference_type	Journal_Name	ISSN	Publisher	Publication_Year	Title	Abstract	Keywords	Authors	Language	Language_other	DOI	WOS_ID	CABI_ID	GOSC_ID	Selection_Title_level	Selection_Title_level_reason	Selection_Abstract_level	Selection_Abstract_level_reason	Selection_AbstractUncertain_reason	Selection_FullText_level	Selection_FullText_level_reason	General_remark
10033	Article	Environmental Toxicology and Chemistry	0730-7268	WILEY	2019	Multiyear monitoring of bird communities in chlorpyrifos-treated orchards in Spain and the United Kingdom: Spatial and temporal trends in species composition, abundance, and site fidelity	The relationship between agricultural practices and the welfare of wild birds has gained increased attention over the last decades. To assess the potential effects of chlorpyrifos on the bird community, a multiyear, multisite monitoring program was carried out in treated cider orchards (in the United Kingdom) and treated citrus orchards (in Spain). Constant-effort mist netting was used over sever…	Organophosphorus insecticide; Chlorpyrifos; Wildlife toxicology; Risk assessment; Avian toxicity; Long-term monitoring; Orchards	Dittrich, R; Giessing, B; Benito, MM; Russ, A; Wolf, C; Foudoulakis, M; Norman, S	English		10.1002/etc.4317	WOS:000459637700013			keep it		keep it			exclude it	5 - not a crop type of interest
10063	Article	Biological Conservation	0006-3207	ELSEVIER SCI LTD	2015	Differing effects of fallow type and landscape structure on the occurrence of plants, pollinators and birds on environmental fallows in Finland	Long-term grassland fallow and short-term meadow fallow represent alternative fallowing strategies for biodiversity conservation on farmland. Conventional grassland mixtures are used to establish long-term grassland fallows, whereas short-term meadow fallows are sown with specific meadow seed mixtures and require regular re-establishment to maintain the abundance of sown species. This study exami…	Agri-environment scheme; Bumblebee; Butterfly; Farmland biodiversity conservation; Farmland birds; Quasi-experiment	Toivonen, M; Herzon, I; Kuussaari, M	English		10.1016/j.biocon.2014.10.034	WOS:000348747300005			uncertain		uncertain		3 - Comparison habitats	exclude it	10b - comparison of habitats
10084	Article	Science of The Total Environment	0048-9697	ELSEVIER	2021	Arable fields as potential reservoirs of biodiversity: Earthworm populations increase in new leys	Managing soil to support biodiversity is important to sustain the ecosystem services provided by soils upon which society depends. There is increasing evidence that functional diversity of soil biota is important for ecosystem services, and has been degraded by intensive agriculture. Importantly, the spatial distribution of reservoirs of soil biota in and surrounding arable fields is poorly under…	Agroccosystems; Dispersal; Tillage; Field margins; Farm hedgerow; Lumbticidae	Prendergast-Miller, MT; Jones, DT; Berdeni, D; Bird, S; Chapman, PJ; Firbank, L; Grayson, R; Helgason, T; Holden, J; Lappage, M; Leake, J; Hodson, ME	English		10.1016/j.scitotenv.2021.147880	WOS:000677549800006			uncertain		uncertain		3 - Comparison habitats	exclude it	10b - comparison of habitats
10092	Journal article	Journal of Applied Ecology	1365-2664	Wiley	2021	Management-dependent effects of pollinator functional diversity on apple pollination services: a response-effect trait approach.	Functional traits mediate the response of communities to disturbances (response traits) and their contribution to ecosystem functions (effect traits). To predict how anthropogenic disturbances influence ecosystem services requires a dual approach including both trait concepts. Here, we used a response-effect trait conceptual framework to understand how local and landscape features affect pollinat…	apples; biodiversity; ecosystem services; flowers; fruit set; human activity; integrated pest management; intensive farming; orchards; pollination; pollinators	Roquer-Beni, L.; Alins, G.; Arnan, X.; Boreux, V.; GarcÃ­a, D.; HambÃ¤ck, P. A.; Happe, A. K.; Klein, A. M.; MiÃ±arro, M.; Mody, K.; Porcel, M.; Rodrigo, A.; SamnegÃ¥rd, U.; Tasin, M.; Bosch, J.	English		10.1111/1365-2664.14022	WOS:000696832700001	20210499183		keep it		uncertain		2 - Comparison organic VS conventional	exclude it	5 - not a crop type of interest
10094	Article	Arthropod-plant Interactions	1872-8855	SPRINGER	2008	Weed and invertebrate community compositions in arable farmland	A large proportion of the land surface area of Great Britain (GB) is used for arable agriculture. Due to changes in farm management practices over the last 50 years, there have been marked declines in the abundance of arable wildlife groups of conservation importance, including weeds, invertebrates and birds. Here we ask whether changes in weed species composition, driven by changes in management…	Canonical variates analysis; Orthogonal procrustean methods; PROTEST; Herbicide management; Weed composition; Invertebrate composition	Smith', V; Bohan, DA; Clark, SJ; Haughton, AJ; Bell, JR; Heard, MS	English		10.1007/s11829-007-9027-y	WOS:000260961100003			uncertain		keep it			exclude it	4 - not an AMP of interest	GMO vs non GMO weed control
10096	Article	Insect Conservation and Diversity	1752-458X	WILEY	2021	Linear habitats across a range of farming intensities contribute differently to dipteran abundance and diversity	While the value of linear farm habitats for the protection and enhancement of farmland biodiversity in general is known, less is understood about their contribution to Diptera, especially those with different ecological requirements. In this study, we examined the impact of a range of linear farm habitats in agricultural grassland on Syrphidae and Sciomyzidae (Diptera) both of which provide impor…	Bi-directional Malaise traps; biodiversity; farmland habitats; habitat quality; hedgerows; Sciomyzidae; Syrphidae; watercourses	Ahmed, KSD; Volpato, A; Day, MF; Mulkeen, CJ; O'Hanlon, A; Carey, J; Williams, C; Ruas, S; Moran, J; Rotches-Ribalta, R; Ohuallachain, D; Stout, JC; Hodge, S; White, B; Gormally, MJ	English		10.1111/icad.12455	WOS:000578574500001			keep it		uncertain		3 - Comparison habitats	exclude it	10b - comparison of habitats	the different hedgerow types are not due to agricultural practices/management choices
10099	Article	Journal of Applied Ecology	0021-8901	WILEY	2019	Livestock in diverse cropping systems improve weed management and sustain yields whilst reducing inputs	Intensive cropping systems select for a low diversity of weeds tolerant of chemical control, leading to persistent weed-crop competition and declining biodiversity. Crop rotation can mitigate this by introducing variable filters on the weed community through increasing management diversity. In this study, we investigate the effect of integrating livestock into no-till crop rotations to complement…	crop diversity; crop rotation; forage legumes; grazing; integrated crop-livestock systems; selection pressure; weed management	MacLaren, C; Storkey, J; Strauss, J; Swanepoel, P; Dehnen-Schmutz, K	English		10.1111/1365-2664.13239	WOS:000454957300015			keep it		keep it			exclude it	1 - not in geographical range	South africa
10105	Article	Ecology and Evolution	2045-7758	WILEY	2021	Can current farmland landscapes feed declining steppe birds? Evaluating arthropod abundance for the endangered little bustard (Tetrax tetrax) in cereal farmland during the chick-rearing period: Variations between habitats and localities	Agriculture intensification threatens farmland bird populations because, among other reasons, it reduces the availability of food resources required to rear their offspring. In our study, we sampled and analyzed total arthropod abundance, biomass and richness, and orthopteran and coleopteran abundance and biomass in different agricultural habitats (alfalfa fields, stubble fields, grazed fields, a…	agriculture intensification; alfalfa; coleopterans; farmland birds; habitat quality; orthopterans	del Portillo, DG; Arroyo, B; Simon, GG; Morales, MB	English		10.1002/ece3.7271	WOS:000624331500001			uncertain		uncertain		5 - Effect of agricultural instensification	exclude it	4 - not an AMP of interest	Land use
10110	Article	Ecological Indicators	1470-160X	ELSEVIER	2017	Birds and plants: Comparing biodiversity indicators in eight lowland agricultural mosaic landscapes in Hungary	This study compares biodiversity indicators based on plant and bird communities in eight mosaic landscapes in Hungary, dominated by a mixture of agro-ecosystems and grasslands. The eight landscapes were selected to represent the diversity of the mixed agricultural landscapes of South-East Europe, where a mosaic pattern of intensively managed farmlands and high nature value semi natural grasslands…	Biodiversity index; Bird indices; Farmland bird; Habitat quality; Natural capital index; Vegetation condition	Nagy, GG; Ladanyi, M; Arany, I; Aszalos, R; Czucz, B	English		10.1016/j.ecolind.2016.09.053	WOS:000398334400058			uncertain		uncertain		1 - Unclear or not enough information : need discussion	exclude it	10a - no comparator
10115	Article	Biological Conservation	0006-3207	ELSEVIER SCI LTD	2020	Habitat area and connectivity support cavity-nesting bees in vineyards more than organic management	The expansion and intensification of agriculture are the main causes of current insect declines. Pollinators like cavity-nesting bees can be limited by reduced nesting and feeding opportunities in farmland. As insects constitute the bulk of terrestrial biodiversity and fulfill important ecological functions, there is an urgent need to identify ways to combine agricultural land use and insect cons…	Cavity-nesting bees; Flower resources; Organic farming; Pollinator conservation; Semi-natural habitat; Viticulture	Uzman, D; Reineke, A; Entling, MH; Leyer, I	English		10.1016/j.biocon.2020.108419	WOS:000517855100018			uncertain		uncertain		2 - Comparison organic VS conventional	exclude it	5 - not a crop type of interest
10118	Article	Biological Conservation	0006-3207	ELSEVIER SCI LTD	2002	A comparison of green lanes and field margins as bumblebee habitat in an arable landscape	There have been major changes in agricultural practice over the past 50 years. The increasing efficiency of arable production has led to larger field sizes with the associated removal of many hedgerow field boundaries. This, together with high input farming practices, has had a deleterious effect on the quality of the rural landscape as a wildlife habitat. This study focuses on green lanes, that …	bees; farmland; field margins; hedgerows; linear features	Croxton, PJ; Carvell, C; Mountford, JO; Sparks, TH	English		10.1016/S0006-3207(02)00074-5	WOS:000177231300011			uncertain		uncertain		3 - Comparison habitats	exclude it	10b - comparison of habitats
10128	Article	Applied Soil Ecology	0929-1393	ELSEVIER SCIENCE BV	2015	Orchard management influences both functional and taxonomic ground beetle (Coleoptera, Carabidae) diversity in South-East France	The impact of pest management strategies on the soil biota is crucial since it includes a lot of recognized beneficial animals. Commercial orchards are precisely managed crops on which large amounts of pesticides are used. We aimed to provide a clear understanding of the response of ground beetles communities to such strategies. Field sampling was carried out in three seasons in 15 commercial orc…	Apple orchard; Organic farming; Integrated pest management; Conventional farming; Pesticides	Hedde, M; Mazzia, C; Decaens, T; Nahmani, J; Pey, B; Thenard, J; Capowiez, Y	English		10.1016/j.apsoil.2014.11.014	WOS:000349384400004			keep it		keep it			exclude it	5 - not a crop type of interest
10136	Article	Agriculture Ecosystems & Environment	0167-8809	ELSEVIER	2020	Differential effects of semi-natural habitats and organic management on spiders in viticultural landscapes	Organic management has the potential to mitigate negative impacts of intensive farming on biodiversity. We aimed to determine the effects of management system (organic vs. conventional), local habitat conditions and the surrounding landscape on ground-dwelling spiders (Arachnida: Araneae) in vineyards. We studied spider species richness, abundance and community composition in fifteen pairs of con…	Araneae; Conventional vs. organic farming; Epigeal spiders; Landscape context; Temperate vineyards; Viticulture	Kolb, S; Uzman, D; Leyer, I; Reineke, A; Entling, MH	English		10.1016/j.agee.2019.106695	WOS:000500216600014			uncertain		uncertain		2 - Comparison organic VS conventional	exclude it	5 - not a crop type of interest
10137	Article	Agriculture Ecosystems & Environment	0167-8809	ELSEVIER	2019	Coincidence of High Nature Value farmlands with bird and butterfly diversity	The amount of High Nature Value farmland (HNVf) is a commonly used environmental indicator for assessing the performance of the Common Agricultural Policy, to support sustainable agriculture and monitor changes in agricultural land use in Europe. HNVf comprises agricultural areas of semi-natural state, low-intensity farming and fine-scale landscape mosaics of different habitat types. For a succes…	Agricultural biodiversity; Butterflies; Farmland birds; High Nature Value farmland indicator; Species richness	Makelainen, S; Harlio, A; Heikkinen, RK; Herzon, I; Kuussaari, M; Lepikko, K; Maier, A; Seimola, T; Tiainen, J; Arponen, A	English		10.1016/j.agee.2018.09.030	WOS:000457948300024			uncertain		uncertain		1 - Unclear or not enough information : need discussion	exclude it	10a - no comparator
10148	Article	Insect Conservation and Diversity	1752-458X	WILEY	2021	Organic winter cereals benefit bumblebee colonies in agricultural landscapes with mass-flowering crops	Scant floral resources are a major cause of declining pollinator populations in farmland. Measures to increase floral resources on arable land include agronomically non-productive approaches, like flowering fields (seed mixture of flowering forbs sown on fallows) and production-integrated approaches like organically farmed crops sustaining flowering arable wild plants. However, little is known ab…	Agri&#8208; environment schemes; Bombus terrestris; colony growth; mass&#8208; flowering crop; organic farming; pollinator	Gayer, C; Biermann, A; Dieterich, M; Reidl, K; Batary, P	English		10.1111/icad.12478	WOS:000618632600001			uncertain		uncertain		1 - Unclear or not enough information : need discussion	exclude it	2 - not in lowland farming area	UNESCO Biosphere Reserve Swabian Alb in southwest Germany = moutains. Study fields ranged between 630 and 754 m a.s.l.
10172	Article	Agriculture Ecosystems & Environment	0167-8809	ELSEVIER SCIENCE BV	2004	Classification and evaluation of spider (Araneae) assemblages on environmentally sensitive areas in Northern Ireland	Spiders have been collected as part of a biodiversity monitoring programme on environmentally sensitive areas (ESAs) in Northern Ireland initiated in 1993. Work to date on spiders in Ireland has consisted mainly of the cataloguing of County records. This paper furthers this, work by classifying spider assemblages according to the habitat on which they were trapped. A total of 64 205 individuals o…	agri-environment; monitoring; classification; pitfall traps; site scoring system	Cameron, A; Johnston, RJ; McAdam, J	English		10.1016/S0167-8809(03)00274-3	WOS:000189228900003			uncertain		uncertain		3 - Comparison habitats	exclude it	4 - not an AMP of interest
10177	Article	Journal of Insect Conservation	1366-638X	SPRINGER	2011	Minor changes in orthopteran assemblages of Central European protected dry grasslands during the last 40 years	During the past 50 years development of farming practices caused tremendous changes in European agricultural landscapes and many insect species became increasingly restricted to protected areas. Yet little is known about long-term trends of insect diversity and community composition in these often small reserves. We performed a comparative study on changes in orthopteran communities of protected …	Caelifera; Ensifera; Insect diversity; Long-term; Nature reserve	Schuch, S; Bock, J; Leuschner, C; Schaefer, M; Wesche, K	English		10.1007/s10841-011-9379-6	WOS:000296881600006			keep it		uncertain		1 - Unclear or not enough information : need discussion	exclude it	4 - not an AMP of interest	Regions comparison + evolution since 1960
10200	Article	Forest Ecology and Management	0378-1127	ELSEVIER	2015	Tree species influences diversity of ground-dwelling insects in afforested fields	Impaired natural ecosystems, such as agricultural lands, are restored toward original or other target stage. Because the long agricultural history has changed the physical, chemical and biological features of the soil, afforested fields can harbor novel species assemblages and interactions. Our overall aim was to quantify the diversity of ground beetles and ants in early successional afforested f…	Afforestation; Catabidae; Formicidae; Novel ecosystem; Plantation forests; Restoration	Komonen, A; Overmark, E; Hytonen, J; Halme, P	English		10.1016/j.foreco.2015.04.014	WOS:000356119000003			uncertain		uncertain		4 - Afforestation / Restoration	exclude it	4 - not an AMP of interest	Afforestation, cease of cultivation
10212	Article	Scientific Reports	2045-2322	NATURE PORTFOLIO	2018	Characterization of soil nematode communities in three cropping systems through morphological and DNA metabarcoding approaches	We used complementary morphological and DNA metabarcoding approaches to characterize soil nematode communities in three cropping systems, conventional till (CT), no-till (NT) and organic (ORG), from a long-term field experiment. We hypothesized that organic inputs to the ORG system would promote a more abundant nematode community, and that the NT system would show a more structured trophic system…		Treonis, AM; Unangst, SK; Kepler, RM; Buyer, JS; Cavigelli, MA; Mirsky, SB; Maul, JE	English		10.1038/s41598-018-20366-5	WOS:000423663100083			uncertain		keep it			exclude it	1 - not in geographical range	USA
10224	Journal article	Journal of Applied Ecology	1365-2664	Wiley	2021	Direct and indirect effects of landscape and field management intensity on carabids through trophic resources and weeds.	Carabids are important biological control agents of weeds and other pests in agricultural fields. The carabid community is built upon direct and indirect ecological effects of landscape complexity, field management intensity and biotic components that in interaction make any prediction of community size and composition challenging. We analyse a large-scale sample of 60 European cereal fields usin…	habitats; species diversity; weeds; effects; agricultural land; biological control; biological control agents; ecosystem services; ecosystems; environmental impact; models; prey; seeds; natural enemies	Carbonne, B.; Bohan, D. A.; FoffovÃ¡, H.; Daouti, E.; Frei, B.; Neidel, V.; Saska, P.; Skuhrovec, J.; Petit, S.	English		10.1111/1365-2664.14043	WOS:000705539900001	20220054247		uncertain		uncertain		5 - Effect of agricultural instensification	exclude it	4 - not an AMP of interest	farming intensity = number of interventions in the field
10245	Article	Biodiversity and Conservation	0960-3115	SPRINGER	2020	Conservation value of pome fruit orchards for overwintering birds in southeastern France	Bird survival in winter relies on the availability of key population resources such as food, shelter and resting sites. In annual crops, intensive crop management has been shown to affect bird communities through a reduction in winter resources, but much less is known about perennial crops. In this study, we performed bird surveys in 30 orchards for two years to investigate how abundance, species…	Species richness; Bird community; Winter resource; Mediterranean; Hedgerow; Ivy	Bouvier, JC; Boivin, T; Lavigne, C	English		10.1007/s10531-020-02016-3	WOS:000551705700001			uncertain		uncertain		2 - Comparison organic VS conventional	exclude it	5 - not a crop type of interest
10279	Article	Environmental Management	0364-152X	SPRINGER	2019	Management of Grassland-like Wildflower Strips Sown on Nutrient-rich Arable Soils: The Role of Grass Density and Mowing Regime	Wildflower strips (WS) are proposed in many European countries as a strategy to enhance biodiversity and ecosystem services in arable fields. To create and maintain WS on nutrient-rich cultivated soils reveals challenging. Flowered species may be outcompeted by grasses due to high phosphorus content in soil. We studied during 5 years seed mixture (grass density in the seed mix) and mowing regime …	Agri-environment Schemes; Plant diversity; Soil nutrients; Weed management; Wildflower strips	Piqueray, J; Gilliaux, V; Decruyenaere, V; Cornelis, JT; Uyttenbroeck, R; Mahy, G	English		10.1007/s00267-019-01153-y	WOS:000467462700007			uncertain		keep it			exclude it	3 - not an ISG of interest	effect of AMP on plants diversity and other metrics, but this vegetation was initially sown
10294	Article	Journal of Insect Conservation	1366-638X	SPRINGER	2020	Effects of vineyard inter-row management on the diversity and abundance of plants and surface-dwelling invertebrates in Central Romania	Vineyard inter-rows are important biodiversity hotspots within agricultural landscapes, especially when they are covered with vegetation. However, little is known on the effects to management intensity on a broad range of surface-dwelling invertebrates and their interaction with vegetation. We assessed the diversity and activity density of ants, beetles, millipedes, mites, spiders, springtails an…	Vineyard biodiversity; Vascular plants; Viticulture; Trophic groups; Tillage; Arthropods	Fiera, C; Ulrich, W; Popescu, D; Bunea, CI; Manu, M; Nae, I; Stan, M; Marko, B; Urak, I; Giurginca, A; Penke, N; Winter, S; Kratschmer, S; Buchholz, J; Querner, P; Zaller, JG	English		10.1007/s10841-019-00215-0	WOS:000517845300014			keep it		keep it			exclude it	5 - not a crop type of interest
10348	Article	J CONSUM PROT FOOD S	1661-5751	SPRINGER INTERNATIONAL PUBLISHING AG	2019	Does winter oilseed rape grown from clothianidin-coated seeds affect experimental populations of mason bees and bumblebees? A semi-field and field study	Impacts of neonicotinoid-containing pesticides on pollinators have been heavily debated in recent years. While bees in the field get rarely exposed to lethal concentrations of neonicotinoids applied as seed coating, sublethal levels found in pollen and nectar may affect bee population development. We assessed a realistic and a worst-case scenario of clothianidin exposure to mason bees (Osmia bico…	Osmia bicornis; Bombus terrestris; Brassica napus; Neonicotinoids; Sublethal effects; Field-realistic exposure	Dietzsch, AC; Kunz, N; Wirtz, IP; Stahler, M; Heimbach, U; Pistorius, J	English		10.1007/s00003-019-01225-5	WOS:000482238100003			uncertain		uncertain		1 - Unclear or not enough information : need discussion	exclude it	3 - not an ISG of interest	domestic populations of bees
10349	Article	Basic and Applied Ecology	1439-1791	ELSEVIER GMBH	2010	Impacts of a pesticide on pollinator species richness at different spatial scales	Pesticides are an important potential cause of biodiversity and pollinator decline. Little is known about the impacts of pesticides on wild pollinators in the field. Insect pollinators were sampled in an agricultural system in Italy with the aim of detecting the impacts of pesticide use. The insecticide fenitrothion was over 150 times greater in toxicity than other pesticides used in the area, so…	Agriculture; Agro-chemicals; Bees; Butterflies; Fenitrothion; Insecticide	Brittain, CA; Vighi, M; Bommarco, R; Settele, J; Potts, SG	English		10.1016/j.baae.2009.11.007	WOS:000276757400002			keep it		uncertain		7 - Effect of 1 particular product/mix of products (pesticide)	exclude it	5 - not a crop type of interest	vineyards. product = fenitrothion
10356	Article	Journal of Applied Ecology	0021-8901	WILEY	2022	Woodland, cropland and hedgerows promote pollinator abundance in intensive grassland landscapes, with saturating benefits of flower cover	Pollinating insects provide economic value by improving crop yield. They are also functionally and culturally important across ecosystems outside of cropland. To understand landscape-level drivers of pollinator declines, and guide policy and intervention to reverse declines, studies must cover (a) multiple insect and plant taxa and (b) a range of agricultural and semi-natural land uses. Furthermo…	agri-environment schemes; bumblebees; butterflies; ecosystem services; forest restoration; landscape-scale conservation; plant-pollinator interactions; semi-natural habitat	Alison, J; Botham, M; Maskell, LC; Garbutt, A; Seaton, FM; Skates, J; Smart, SM; Thomas, ARC; Tordoff, G; Williams, BL; Wood, CM; Emmett, BA	English		10.1111/1365-2664.14058	WOS:000719074100001			uncertain		uncertain		6 - effect of AMP/ecological infrastructure at the landscape scale	exclude it	4 - not an AMP of interest
10369	Article	Insect Conservation and Diversity	1752-458X	WILEY	2014	Factors affecting wetland ground beetle ( Carabidae) assemblages: how important are habitats, conservation designations and management?	We investigated factors affecting wetland carabid diversity and assemblage dynamics as part of the first national survey in the Republic of Ireland. Species richness was significantly different among habitat types and was significantly higher on designated as opposed to undesignated land. However, red-data-book species richness was significantly higher on undesignated land, highlighting the impor…	Community ecology; diversity; ground beetles; red-data-book species; site designations; wetland habitats	Williams, CD; Hayes, M; Mc Donnell, RJ; Anderson, R; Bleasdale, A; Gormally, MJ	English		10.1111/icad.12048	WOS:000335471900002			uncertain		keep it			exclude it	5 - not a crop type of interest	Wetland
10434	Article	Archives of Biological Sciences	0354-4664	INST BIOLOSKA ISTRAZIVANJA SINISA STANKOVIC	2020	Impact of weeds from field margins on adjacent agriculture land	A vegetation survey in northeastern Croatia explored the influence of intensive arable farming on the weed community in relation to the crop edge and adjacent field margin. A total of 141 vascular plants were recorded, and significant differences among the species appear in the field margins (134) as compared to the crop edges (109) and middle of the fields (49). Native plants predominated (83.7%…	field margins; weed communities; plant diversity; agricultural land use intensity; environmental gradient	Stefanic, E; Antunovic, S; Kovacevic, V; Turalija, A; Zima, D	English		10.2298/ABS200605034S	WOS:000583939900011			uncertain		uncertain		3 - Comparison habitats	exclude it	10b - comparison of habitats	sowing date and line spacing depend on crop type. Effect of distance to field margin. No AMP
10451	Article	Biodiversity Data Journal	1314-2836	PENSOFT PUBLISHERS	2021	Distribution of wild bee (Hymenoptera: Anthophila) and hoverfly (Diptera: Syrphidae) communities within farms undergoing ecological transition	Background In Havelange (Belgium), two farms are experiencing an ecological transition. We aimed to evaluate the impact of their agricultural activities on insect pollinator communities. This article depicts the situation at the very early stage of the farm transition. This study supports the fact that the maintenance of farm-level natural habitats provides environmental benefits, such as the con…	organic and regenerative farming; wild bee; hoverfly; ecological transition	Noel, G; Bonnet, J; Everaerts, S; Danel, A; Calderan, A; de Liedekerke, A; d'Annevoie, CD; Francis, F; Serteyn, L	English		10.3897/BDJ.9.e60665	WOS:000607462200001			uncertain		uncertain		1 - Unclear or not enough information : need discussion	exclude it	4 - not an AMP of interest	compare different fields of 2 farms
10454	Journal article	Biodiversity and Conservation	0960-3115	Springer	2013	Effects of experimentally planting non-crop flowers into cabbage fields on the abundance and diversity of predators.	Flowery field margins and intersowing of crops with flowers are used as management practices to promote arthropod biodiversity as well as biocontrol agents. Positive effects of enhancement (in abundance and species richness) of hymenopteran parasitoids on control of Lepidoptera pests have previously been demonstrated. However, effects on predatory arthropods, which may also serve as pest control …	biodiversity; biological control; biological control agents; cabbages; companion crops; conservation; control; crops; effects; flowering; flowers; interplanting; management; natural enemies; organic farming; parasites; parasitoids; pest control; pests; pr	Ditner, N.; Balmer, O.; Beck, J.; Blick, T.; Nagel, P.; Luka, H.	English		10.1007/s10531-013-0469-5	WOS:000317011700013	20133142854		uncertain		keep it			exclude it	5 - not a crop type of interest
10456	Article	Agriculture Ecosystems & Environment	0167-8809	ELSEVIER SCIENCE BV	2013	Bird diversity relates to agri-environment schemes at local and landscape level in intensive farmland	In Europe, more than 20 billion Euros have been paid to farmers for agri-environment schemes (AESs) during the last half decade to counteract negative effects of farming on the environment. In Sweden alone 0.4 billion Euros are paid to farmers for AESs every year, but large-scale analyses of the relationship between AESs and biodiversity are scarce in northern Europe. We surveyed farmland birds a…	Bird diversity; Organic farming; Grassland management; Non-crop habitats; Local and landscape scale; Agricultural intensification	Hiron, M; Berg, A; Eggers, S; Josefsson, J; Part, T	English		10.1016/j.agee.2013.05.013	WOS:000322859600002			keep it		uncertain		6 - effect of AMP/ecological infrastructure at the landscape scale	exclude it	4 - not an AMP of interest
10514	Article	Plant Biosystems	1126-3504	TAYLOR & FRANCIS LTD	2008	Phytosociological and conservational study of the arable weed communities in western Hungary	The present study surveyed the weed vegetation on extensively managed arable fields and unsprayed field edges in western Hungary, based on 1698 phytosociological releves collected between 1995 and 2005. The separation of the 15 vegetation units was conducted with the traditional comparative tabular method, and the diagnostic species were determined with statistical fidelity measures. The numerica…	Biodiversity; indicator values; phytosociology; weed vegetation	Pinke, G; Pal, R	English		10.1080/11263500802410843	WOS:000261093700008			uncertain		uncertain		3 - Comparison habitats	exclude it	4 - not an AMP of interest
10524	Article	Proceedings of The Royal Society B-biological Sciences	0962-8452	ROYAL SOC	2018	Landscape configurational heterogeneity by small-scale agriculture, not crop diversity, maintains pollinators and plant reproduction in western Europe	Agricultural intensification is one of the main causes for the current biodiversity crisis. While reversing habitat loss on agricultural land is challenging, increasing the farmland configurational heterogeneity (higher field border density) and farmland compositional heterogeneity (higher crop diversity) has been proposed to counteract some habitat loss. Here, we tested whether increased farmlan…	bee; compositional heterogeneity; field size; hoverfly; landscape heterogeneity; pollen transfer	Hass, AL; Kormann, UG; Tscharntke, T; Clough, Y; Baillod, AB; Sirami, C; Fahrig, L; Martin, JL; Baudry, J; Bertrand, C; Bosch, J; Brotons, L; Burel, F; Georges, R; Giralt, D; Marcos-Garcia, MA; Ricarte, A; Siriwardena, G; Batary, P	English		10.1098/rspb.2017.2242	WOS:000426469200002		gosc_170	uncertain		uncertain		6 - effect of AMP/ecological infrastructure at the landscape scale	exclude it	4 - not an AMP of interest
10531	Article	Weed Research	0043-1737	WILEY	2022	Functional shifts in weed community composition following adoption of conservation agriculture	To better understand the changes in weed communities following the adoption of conservation agriculture (CA), we investigated the functional composition of weed communities in fields implementing CA continuously from 1 to 21 years. Weed surveys were conducted in 100 winter wheat fields of 53 farmers in the Bourgogne-Franche-Comte region, Eastern France. Ten response traits were selected to highli…	community assembly processes; community weighted mean; direct seeding; no tillage; response trait; transition phase	Derrouch, D; Chauvel, B; Cordeau, S; Dessaint, F	English		10.1111/wre.12517	WOS:000726673500001			keep it		keep it			exclude it	10a - no comparator	not really comparison before/after, but effect of time since adoption of CA
10532	Journal article	Bird Study	0006-3657	Taylor & Francis	2014	Soil conservation techniques in vineyards increase passerine diversity and crop use by insectivorous birds.	Capsule: Bird communities are better conserved in vineyards with mechanically managed herbaceous cover corridors. Aims: To determine the advantages of herbaceous cover corridors for the conservation of farmland birds. Methods: We studied birds in three vineyards subjected to different crop management schemes. Two vineyards had a herbaceous cover planted between crop rows to prevent soil erosion. …	analytical methods; biological control agents; erosion; natural enemies; soil conservation; species composition; species diversity; species richness; techniques; tillage; vineyards	Duarte, J.; FarfÃ¡n, M. A.; Fa, J. E.; Vargas, J. M.	English		10.1080/00063657.2014.901294	WOS:000335850000007	20143196780		keep it		keep it			exclude it	5 - not a crop type of interest
10537	Journal article	Pedobiologia	0031-4056	GUSTAV FISCHER VERLAG JENA	1994	Effects of management on spider communities of headlands in cereal fields.	The effects of different management regimes on spider communities of cereal headlands were investigated in the Breckland Environmentally Sensitive Area, UK. Mean species richness, catch biovolume and the number of agile hunting spiders caught were significantly greater on uncropped headlands than on conservation (selectively sprayed) headlands, fully sprayed headlands and in the adjacent crops. V…	agricultural entomology; beneficial arthropods; beneficial organisms; cereals; cultural methods; effects; fertilizers; fields; natural enemies; nontarget effects; pesticides; predators; predatory arthropods	White, P. C. L.; Hassall, M.	English			WOS:A1994NC74200008	19941108698		keep it		keep it			exclude it	8a - no full text found
10538	Article	Agriculture Ecosystems & Environment	0167-8809	ELSEVIER	2022	Artificial field defects: A low-cost measure to support arthropod diversity in arable fields	Biodiversity is rapidly declining worldwide, with agricultural intensification being among the main drivers of this process. Effective conservation measures in agricultural landscapes are therefore urgently needed. Here we introduce a novel low-cost conservation measure called artificial field defects, i.e., areas where crop is not sown and spontaneous vegetation grows. To evaluate their biodiver…	Agri-environmental schemes; Agroecosytems; Beneficial arthropods; Biodiversity; Insects; Non-crop habitats	Knapp, M; Gonzalez, E; Strobl, M; Seidl, M; Jakubikova, L; Cizek, O; Balvin, O; Benda, D; Teder, T; Kadlec, T	English		10.1016/j.agee.2021.107748	WOS:000719278300009			keep it		keep it			exclude it	4 - not an AMP of interest
10549	Article	Polish Journal of Ecology	1505-2249	POLISH ACAD SCIENCES INST ECOLOGY	2014	EFFECTS OF INTEGRATED FARMING ON HERBAL AND BIRD SPECIES DIVERSITY IN CZECH AGRICULTURAL LANDSCAPES	Negative impacts from application of fertilizers and pesticides in agriculture have been observed since the mid-20th century, when their use rapidly increased. This led to decrease in the number of species connected to the agricultural landscape. So-called integrated farming practices are currently being introduced that aim to mitigate negative impacts on the environment and to stabilize the numb…	agricultural intensification; biodiversity; bird communities; conventional agriculture; integrated farming; plant communities	Stefanova, M; Salek, M	English		10.3161/104.062.0114	WOS:000333442000013		gosc_033	keep it		uncertain		2 - Comparison organic VS conventional	exclude it	8b - no full text accessible
10554	Journal article	Notulae Botanicae, Horti Agrobotanici, Cluj-Napoca	0255-965X	University of Agricultural Sciences and Veterinary Medicine	2010	Evolution of the botanical composition and forage yield of several perennial fodder legume and grass mixtures in the year of establishment.	The research results regarding the selection of some mixtures of perennial fodder grasses and legumes suitable for the establishment of temporary pastures in Cojocna, Transylvania region, Romania, are presented in this paper. The evolution of both the botanical composition and dry matter (DM) yield on 2 cuttings, after the sowing of mixtures were measured in order to establish the best mixtures. …	biomass production; botanical composition; crop establishment; crop mixtures; crop yield; dry matter; fodder; forage; grass sward; grasses; grassland management; grasslands; legumes; lucerne	Sima, N. F.; Mihai, G.; Sima, R. M.	English			WOS:000285236000007	20113034581		uncertain		uncertain		3 - Comparison habitats	exclude it	3 - not an ISG of interest	abundance of weeds only
10597	Article	European Journal of Soil Biology	1164-5563	ELSEVIER FRANCE-EDITIONS SCIENTIFIQUES MEDICALES ELSEVIER	2012	Bioindication potential of using molecular characterisation of the nematode community: Response to soil tillage	The utility of a high-throughput molecular characterisation (directed - terminal restriction fragment length polymorphism - dTRFLP) of soil nematode community structure was evaluated in a field trial of the effects of tillage intensity. Replicated plots were established in a field previously used for continuous, conventional tillage of spring barley (Hordeum vulgare) and cultivated by: zero tilla…	Bioindicators; Molecular methods; Nematodes; Nematode Channel Ratio; Tillage; TRFLP	Griffiths, BS; Daniell, TJ; Donn, S; Neilson, R	English		10.1016/j.ejsobi.2011.09.002	WOS:000302736500013			keep it		keep it			exclude it	1 - not in geographical range	location not given
10649	Article	Biology and Environment-proceedings of The Royal Irish Academy	0791-7945	ROYAL IRISH ACAD	2012	BIRD DIVERSITY OF AFFORESTATION HABITATS IN IRELAND: CURRENT TRENDS AND LIKELY IMPACTS	A programme of afforestation has increased forest cover in Ireland from around 1% to more than 10% in less than a century. This study describes planting trends up to 2005 according to habitat and characterises the bird assemblages of the most commonly afforested habitat types. Most afforestation has taken place on peats, gleys [typical of wet grassland (WG) habitats] and well-drained mineral soil…		Wilson, MW; Gittings, T; Pithon, J; Kelly, TC; Irwin, S; O'Halloran, J	English		10.3318/BIOE.2011.22	WOS:000303225800006			uncertain		uncertain		4 - Afforestation / Restoration	exclude it	4 - not an AMP of interest	Comparison planted forests and grasslands (parly peatland)
10652	Journal article	Bulletin of Insectology	1721-8861	Department of Agricultural Sciences	2017	Hoverfly diversity supported by vineyards and the importance of ground cover management.	The association of hoverflies with vineyards and the response of the species to different types of ground cover management were investigated in two Swiss vineyards sampled using Malaise and emergence traps from March to July 2014. Eight of the 21 species collected in emergence traps, some of them with conservation interest, were identified as having a high association with vineyards. The most div…	beneficial arthropods; beneficial insects; beneficial organisms; biological control agents; fauna; grapes; ground cover; natural enemies; predators; predatory insects; species diversity; vegetation	PÃ©tremand, G.; Speight, M. C. D.; Fleury, D.; Castella, E.; Delabays, N.	English			WOS:000399955300020	20173186917		keep it		keep it			exclude it	5 - not a crop type of interest
10677	Article	Journal of Applied Ecology	0021-8901	WILEY	2015	Ecological traits affect the sensitivity of bees to land-use pressures in European agricultural landscapes	Bees are a functionally important and economically valuable group, but are threatened by land-use conversion and intensification. Such pressures are not expected to affect all species identically; rather, they are likely to be mediated by the species' ecological traits. Understanding which types of species are most vulnerable under which land uses is an important step towards effective conservati…	biodiversity; ecosystem services; human impacts; land-use change; land-use intensification; life-history traits; pollinators	De Palma, A; Kuhlmann, M; Roberts, SPM; Potts, SG; Borger, L; Hudson, LN; Lysenko, I; Newbold, T; Purvis, A	English		10.1111/1365-2664.12524	WOS:000367095400018			uncertain		uncertain		5 - Effect of agricultural instensification	exclude it	4 - not an AMP of interest	land use + use intensity described with 3 levels, not AMP
10683	Article	Biological Conservation	0006-3207	ELSEVIER SCI LTD	2003	Conservation of Mediterranean temporary ponds under agricultural intensification: an evaluation using amphibians	This study examined responses of amphibians breeding in Mediterranean temporary ponds to a gradient of agricultural intensification, aiming to identify land uses and management prescriptions favouring the conservation of these habitats in farmed landscapes. Larval amphibian assemblages and habitat attributes were sampled at 57 ponds, 10 of which had been converted into permanent irrigation reserv…	agroecosystems; habitat modelling; hydroperiod; tadpoles; wetlands	Beja, P; Alcazar, R	English		10.1016/S0006-3207(03)00051-X	WOS:000185371200002		gosc_365	uncertain		uncertain		5 - Effect of agricultural instensification	exclude it	4 - not an AMP of interest
10697	Article	Weed Research	0043-1737	WILEY	2020	Increased crop diversity reduces the functional space available for weeds	There is a drive to improve the sustainability of agricultural systems including the biodiversity component. Cultivar mixtures offer yield benefits from the same land area, but the mechanisms behind this overyielding have not been completely worked out. One potential mechanism is improved competition with weeds. We use an experimental approach of varying barley (Hordeum vulgare L.) genotypic and …	competitive exclusion; community assembly; crop mixture; functional diversity; Functional Richness; plant functional traits	Pakeman, RJ; Brooker, RW; Karley, AJ; Newton, AC; Mitchell, C; Hewison, RL; Pollenus, J; Guy, DC; Schobs, C	English		10.1111/wre.12393	WOS:000498256100001			uncertain		keep it			exclude it	4 - not an AMP of interest	genotypic diversity
10732	Article	Australian Journal of Agricultural Research	0004-9409	CSIRO PUBLISHING	1994	SHORT-TERM EFFECTS OF TILLAGE AND STUBBLE MANAGEMENT ON EARTHWORM POPULATIONS IN CROPPING SYSTEMS IN SOUTHERN NEW-SOUTH-WALES	The effects of tillage and stubble management on the population distribution of earthworms were examined under wheat on a red-earth soil at Harden and under canola on a red-brown earth at Temora in the wheatbelt of southern New South Wales. At Harden, a five-year pasture had been followed by a conventionally cultivated oat crop in the year before the experiment. At Temora, a six-year pasture imme…	EARTHWORMS; APORRECTODEA; DIRECT DRILL; STUBBLE MANAGEMENT; CULTIVATION	DOUBE, BM; BUCKERFIELD, JC; KIRKEGAARD, JA	English		10.1071/AR9941587	WOS:A1994PQ19200023			keep it		keep it			exclude it	1 - not in geographical range
10740	Article	Botany Letters	2381-8107	SOC BOTANIQUE FRANCE	2016	Local and regional changes in taxonomic and functional diversity of arable weed communities in Burgundy (France) between the 1970s and the 2000s	Human activities lead to a process of homogenization of biotas in which specialist species are increasingly replaced by common and widespread species. Using a 30-year diachronic record of arable weed communities, we tested this hypothesis by quantifying changes in a-and beta-diversity, using both taxonomic and functional diversity and by partitioning beta-diversity into species replacement and ri…	beta-diversity; biodiversity loss; biotic homogenization; common species; functional diversity loss; intensive farming; pollination; species-environment relationship; trait redundancy	Fried, G; Dessaint, F; Reboud, X	English		10.1080/23818107.2016.1234410	WOS:000388139900003			uncertain		uncertain		1 - Unclear or not enough information : need discussion	exclude it	10a - no comparator
10754	Article	Science of The Total Environment	0048-9697	ELSEVIER	2021	Importance of meteorological and land use parameters for insect diversity in agricultural landscapes	Human-induced climate and land-use changes are important factors influencing global insect diversity. Nevertheless, the influence of weather on biodiversity is still relatively rarely studied. Grassland insects may be the taxon that is most affected by changing weather. We focused on the influence of weather and land-use management on butterflies in hayed meadows in the Czech Republic. During two…	Hayed meadows; Butterflies; Light intensity; Grassland management; Temperature; Vegetation height	Horak, J; Rada, P; Lettenmaier, L; Andreas, M; Bogusch, P; Jaworski, T	English		10.1016/j.scitotenv.2021.148159	WOS:000686019800001			uncertain		uncertain		1 - Unclear or not enough information : need discussion	exclude it	4 - not an AMP of interest	No AMP
10769	Article	Agronomy for Sustainable Development	1774-0746	SPRINGER FRANCE	2019	Agroecological service crops managed with roller crimper reduce weed density and weed species richness in organic vegetable systems across Europe	Agroecological service crops are introduced into the vegetable crop rotation to provide agroecosystem services, and are a key strategy for weed management in organic systems. Organic farmers across Europe usually terminate these crops before cultivation of the subsequent cash crop, using them as green manure. Recently, the in-line tillage-roller crimper has attracted interest across Europe. It al…	Agroecological service crops; In-line tillage; Mulch; Community composition	Navarro-Miro, D; Blanco-Moreno, JM; Ciaccia, C; Chamorro, L; Testani, E; Kristensen, HL; Hefner, M; Tamm, K; Bender, I; Jakop, M; Bavec, M; Vedie, H; Lepse, L; Canali, S; Sans, FX	English		10.1007/s13593-019-0597-8	WOS:000498349500001			keep it		keep it			exclude it	5 - not a crop type of interest
10774	Article	Acta Oecologica-international Journal of Ecology	1146-609X	ELSEVIER SCIENCE BV	2017	The importance of traditional orchards for breeding birds: The preliminary study on Central European example	Orchards are parts of agriculture and apart from their economic role they may preserve biodiversity in highly transformed farmlands. An increasing intensity of orchards management is known to be threat for some species, especially pollinators and birds. On the other hand, the biodiversity of abandoned orchards was hardly investigated. Here, I present a survey of orchards in Poland to estimate how…	Land abandoned; Bird diversity; Agricultural landscape; Horticulture; Management intensity	Kajtoch, L	English		10.1016/j.actao.2016.12.010	WOS:000393635700008			uncertain		uncertain		5 - Effect of agricultural instensification	exclude it	5 - not a crop type of interest
10800	Article	Fundamental and Applied Nematology	1164-5571	GAUTHIER-VILLARS/EDITIONS ELSEVIER	1998	The dynamics of the decline of the cereal cyst nematode, Heterodera avenae, in four soils under intensive cereal production	Changes in the population density of the cereal cyst nematode, Heterodera avenae, were monitored in four soils in microplots for 10 years. For the first 4 years, half of the microplots were treated each year with drenches of formalin (38 % formaldehyde) prior to sowing with susceptible cereals. Thereafter, plots were sown with susceptible or resistant spring barley or ryegrass to manipulate the n…	Heterodera avenae; nematophagous fungi; Nematophthora gynophila; population dynamics; suppressive soils; Verticillium chlamydosporium	Kerry, BR; Crump, DH	English			WOS:000076164600019			uncertain		uncertain		7 - Effect of 1 particular product/mix of products (pesticide)	exclude it	3 - not an ISG of interest
10809	Article	Insect Conservation and Diversity	1752-458X	WILEY	2018	Large solitary oaks as keystone structures for saproxylic beetles in European agricultural landscapes	1. Trees outside forests (TOFs) are declining in agricultural landscapes worldwide. Although they provide valuable habitats for saproxylic species, their relative contribution to saproxylic biodiversity with respect to forests is poorly known. Our aim was to investigate the conservation value of oak TOFs for saproxylic beetles in European agricultural landscapes. 2. In our design, plots pairing f…	Biodiversity conservation; habitat tree; retention tree; saproxylic beetles	Parmain, G; Bouget, C	English		10.1111/icad.12234	WOS:000419246800009			keep it		keep it			exclude it	3 - not an ISG of interest
10821	Article	European Journal of Agronomy	1161-0301	ELSEVIER	2022	Cropping system diversification does not always beget weed diversity	Cropping system (CS) diversification appears as a promising solution to increase CS sustainability. However, weed community response to different options of CS diversification remains poorly documented. Moreover, these effects are expected to be more pronounced in experimental than commercial farms because experimental farms explore more diverse combinations of farming practices. We hypothesized …	Functional diversity; Taxonomic diversity; Traits; Composition; Crop rotation; Tillage; Herbicides; Long-term experiment	Adeux, G; Yvoz, S; Biju-Duval, L; Cadet, E; Farcy, P; Fried, G; Guillemin, JP; Meunier, D; Munier-Jolain, N; Petit, S; Cordeau, S	English		10.1016/j.eja.2021.126438	WOS:000740711500002			uncertain		keep it			exclude it	4 - not an AMP of interest	Cropping systems are compared and the diversity of cropping management is analysed, but no practice
10832	Article	Soil Biology & Biochemistry	0038-0717	PERGAMON-ELSEVIER SCIENCE LTD	2003	Collembolan communities as bioindicators of land use intensification	Springtail communities (Hexapoda: Collembola) were sampled in the Morvan Nature Regional Park (Burgundy, France) in six land use units (LUUs) 1 km(2) each, which had been selected in order to cover a range of increasing intensity of land use. Human influence increased from LUU 1 (old deciduous forest) to LUU 6 (agricultural land mainly devoted to cereal crops), passing by planted coniferous fores…	land use; biodiversity; Humus Index	Ponge, JF; Gillet, S; Dubs, F; Fedoroff, E; Haese, L; Sousa, JP; Lavelle, P	English		10.1016/S0038-0717(03)00108-1	WOS:000183610500008			uncertain		uncertain		5 - Effect of agricultural instensification	exclude it	10b - comparison of habitats
10850	Article	Pedobiologia	0031-4056	ELSEVIER GMBH	1995	CARABID BEETLE (COLEOPTERA, CARABIDAE) DIVERSITY AND ABUNDANCE IN ORGANIC POTATOES AND CONVENTIONALLY GROWN SEED POTATOES IN THE NORTH OF SCOTLAND	Carabid (ground) beetles were collected by pitfall trapping in June, July and August, 1992, from organic and seed potato fields within 1.5 km of each other, at two sites in the north of Scotland 120 km apart (near Aberdeen and Elgin). The seed potatoes at both sites were sprayed four times with aphicide during the course of the study. The organic fields were not sprayed, but the one at Aberdeen w…	CARABIDS; POTATOES; ORGANIC FARMING; WEEDING; APHICIDE	ARMSTRONG, G	English			WOS:A1995RF44200004			uncertain		uncertain		2 - Comparison organic VS conventional	exclude it	8a - no full text found
10917	Article	Agriculture Ecosystems & Environment	0167-8809	ELSEVIER	2020	Landscape heterogeneity and management practices drive habitat preferences of wintering and breeding birds in intensively-managed fruit-tree plantations	Intensively-managed fruit-tree plantations consisting of low-stem trees have progressively replaced traditional high- and mid-stem orchards in Europe during the intensification of agriculture in the second part of the 20th century. Such perennial agricultural systems often form dense, homogeneous landscapes interspersed with open fields, urban areas and semi-natural structures. This observational…	Fruit-tree plantations; Birds; Habitat heterogeneity; Habitat preferences; Landscape; Field	Rime, Y; Luisier, C; Arlettaz, R; Jacot, A	English		10.1016/j.agee.2020.106890	WOS:000527595400009			uncertain		keep it			exclude it	5 - not a crop type of interest
10924	Article	Insect Conservation and Diversity	1752-458X	WILEY	2013	Quantifying habitat-specific contributions to insect diversity in agricultural mosaic landscapes	1. Agricultural intensification often leads to loss and fragmentation of natural and semi-natural habitats. As a consequence, biodiversity in intensively managed agro-ecosystems is often lower than in agricultural landscapes with greater natural and semi-natural land cover. Different types of semi-natural habitat may support specific species assemblages thereby increasing landscape-level biodiver…	Agroecosystem; Apidae; biodiversity partitioning; Carabidae; conservation biology; habitat connectivity; Heteroptera	Diekotter, T; Crist, TO	English		10.1111/icad.12015	WOS:000323745500006			uncertain		uncertain		6 - effect of AMP/ecological infrastructure at the landscape scale	exclude it	10b - comparison of habitats
10937	Article	Pest Management Science	1526-498X	JOHN WILEY & SONS LTD	2021	The impact of fluazaindolizine on free-living nematodes and the nematode community structure in a root-knot nematode infested vegetable production system	BACKGROUND Fluazaindolizine is a novel sulfonamide nematicide that is currently under commercialization in various countries. Four trials (two in tomato, two in zucchini) were carried out over two growing seasons in a root-knot nematode (RKN; Meloidogyne incognita)-infested plastic house to test the effects of a single application of fluazaindolizine at 1000 and 2000 g ha(-1), on RKN, the residen…	nematicide; root-knot nematodes; soil food web; soil health	Talavera, M; Thoden, TC; Vela-Delgado, MD; Verdejo-Lucas, S; Sanchez-Moreno, S	English		10.1002/ps.6563	WOS:000678699700001			keep it		uncertain		7 - Effect of 1 particular product/mix of products (pesticide)	exclude it	5 - not a crop type of interest
10947	Article	Journal of The Science of Food and Agriculture	0022-5142	WILEY	2018	Validation of floral food resources for pollinators in agricultural landscape in SE Poland	BACKGROUNDProper management of bee pastures is considered an important activity for diversity of pollinators and conservation of the population size. In the present study, the floral composition and diversity, flowering spectrum and availability of food resources in natural and man-made habitats in four rural municipalities in Lublin Upland, SE Poland were evaluated. The connection between pollin…	agricultural land; bee pastures; forage flora; supplementation	Jachula, J; Denisow, B; Wrzesien, M	English		10.1002/jsfa.8761	WOS:000429565000025			uncertain		uncertain		3 - Comparison habitats	exclude it	10b - comparison of habitats
10952	Article	Biological Conservation	0006-3207	ELSEVIER SCI LTD	2003	Diversity patterns in butterfly communities of the Greek nature reserve Dadia	Traditionally, nature reserves have been centered mainly around areas that are important for vertebrate diversity. This practice has not gone unchallenged and may be a suboptimal choice for overall conservation planning. To investigate this problem, we sampled butterfly species richness in a nature reserve in north eastern Greece that was originally established for the protection of birds of prey…	species diversity; butterflies; conservation; threatened species; Balkan endemics; nature reserves	Grill, A; Cleary, DFR	English		10.1016/S0006-3207(03)00070-3	WOS:000185371200012			uncertain		uncertain		1 - Unclear or not enough information : need discussion	exclude it	4 - not an AMP of interest	compare habitats. Maybe mountains
10955	Article	European Journal of Wildlife Research	1612-4642	SPRINGER	2014	A mosaic of opportunities? Spatio-temporal patterns of bat diversity and activity in a strongly humanized Mediterranean wetland	The Baixo Vouga Lagunar (BVL) landscape, in the Portuguese central-west coast, harbours a mosaic of wetland habitat types, interspersed by intensive and extensive agricultural fields, pastures, production forests and urban areas. In this study, we aimed to determine the species composition and the structure of the bat assemblages of the different habitats that constitute this heterogeneous landsc…	Activity patterns; Agricultural; Bat assemblages; Chiroptera; Heterogeneous landscape; Portugal	Mendes, ES; Pereira, MJR; Marques, SF; Fonseca, C	English		10.1007/s10344-014-0832-1	WOS:000339872800009			uncertain		uncertain		3 - Comparison habitats	exclude it	10b - comparison of habitats
10981	Article	Heliyon		ELSEVIER SCI LTD	2019	Butterfly richness and abundance in flower strips and field margins: the role of local habitat quality and landscape context	Flower strips, which are created on arable land by sowing species-rich seed mixtures, are considered to have a high potential to counteract species decline of butterflies in the agricultural landscape. However, it remains largely unexplored how various factors (design, habitat quality, landscape context) interact to determine the occurrence of butterflies in flower strips. Therefore, butterflies …	Ecology; Environmental science	Wix, N; Reich, M; Schaarschmidt, F	English		10.1016/j.heliyon.2019.e01636	WOS:000473561400071			keep it		keep it			exclude it	10b - comparison of habitats	compare margins and Flower strips (that dont replace margins).
10986	Article	Arthropod-plant Interactions	1872-8855	SPRINGER	2020	Spider (Araneae) abundance and species richness comparison between native wildflower plantings and fallow controls in intensively managed agricultural areas	Large-scale agriculture has led to a loss of overall biodiversity and ecosystem services (e.g., biological control) within farmland. Native wildflower plantings have been used to restore ecosystem services and increase conservation measures within agricultural areas. In this study, we examined spider (Araneae) communities within small wildflower plots and fallow control plots that were primarily …	Spiders; Linyphiidae; Salticidae; Wildflower plantings; Ceraticelus tibialis; Peucetia viridans	Campbell, JW; Milne, M; Dinh, BT; Daniels, JC; Ellis, JD	English		10.1007/s11829-019-09725-9	WOS:000494759800001			keep it		keep it			exclude it	1 - not in geographical range	USA
11006	Article	Sustainability		MDPI	2021	Riparian Ecological infrastructure: Potential for Biodiversity-Related Ecosystem Services in Mediterranean Human-Dominated Landscapes	Riparian Ecological infrastructure are networks of natural and semi-natural riparian areas located in human-dominated landscapes, crucial in supporting processes that directly or indirectly benefit humans or enhance social welfare. In this study, we developed a novel multimetric index, termed Habitat Ecological Infrastructure's Diversity Index (HEIDI), to quantify the potential of Riparian Ecolog…	bank vegetation; biological dispersal; ecosystem; HEIDI; land-use/land-cover; REIs1	Fonseca, A; Zina, V; Duarte, G; Aguiar, FC; Rodriguez-Gonzalez, PM; Ferreira, MT; Fernandes, MR	English		10.3390/su131910508	WOS:000707998100001			uncertain		uncertain		5 - Effect of agricultural instensification	exclude it	4 - not an AMP of interest
11119	Article	Systematic and Applied Acarology	1362-1971	SYSTEMATIC & APPLIED ACAROLOGY SOC LONDON, NATURAL HISTORY MUSEUM	2021	How soil abiotic factors affect the population fluctuation of Leitneria pugio (Acari: Mesostigmata: Halolaelapidae)	Abiotic factors, such as temperature, humidity, soil elements, along with biotic factors affect terrestrial arthropod communities. Since the application of agricultural fertilizers with the entrance of different elements causes changes in the soil physicochemical conditions, fertilizers may cause fluctuation in the population density of edaphic arthropods. Given this opinion, in this research, th…	Parasitiformes; population density; community structure; heavy metals; minerals	Ghasemi-Moghadam, S; Ahadiyat, A; Fathipour, Y; Saboori, A	English		10.11158/saa.26.10.5	WOS:000710876900005			uncertain		keep it			exclude it	8b - no full text accessible
11255	Article	Poljoprivreda	1330-7142	FAC AGRICULTURE OSIJEK	2019	EFFECT OF FLUOPYRAM AND LIQUID CHICKEN MANURE PREPARATION ON ROOT-KNOT NEMATODES (Meloidogyne spp.) IN CARROT CROP	The aim of this study was to investigate the nematocidal effect of the preparations based on fluopyram (pesticide) and liquid chicken manure (natural amendment) on the population density of the root-knot nematodes, Meloidogyne spp. in carrot crops. The field experiment was set up in four treatments: control (C), fluopyram (FLU), fluopyram and liquid chicken manure (FLU+ LCM) and liquid chicken ma…	root-knot nematodes; fluopyram; liquid chicken manure; root gall index; carrot	Brmez, M; Puskaric, J; Raspudic, E; Siber, T; Grubisic, D; Popovic, B	English		10.18047/poljo.25.2.4	WOS:000502136400004			keep it		keep it			exclude it	5 - not a crop type of interest
11295	Article	Austral Ecology	1442-9985	WILEY	2008	Perennial grassland dynamics on fertile plains: Is coexistence mediated by disturbance?	The response of grasslands to disturbance varies with the nature of the disturbance and the productivity of the landscape. In highly productive grasslands, competitive exclusion often results in decreased species richness and grazing may allow more species to coexist. Once widespread, grasslands dominated by Dichanthium sericeum (Queensland bluegrass) and Astrebla spp. (Mitchell grass) occur on f…	cultivation; grazing; Mitchell grass; old field; species richness	Lewis, T; Clarke, PJ; Reid, N; Whalley, RDB	English		10.1111/j.1442-9993.2007.01801.x	WOS:000253603900002			uncertain		keep it			exclude it	1 - not in geographical range
11298	Journal article	Polish Journal of Ecology	1505-2249	Centre of Ecological Research, Polish Academy of Sciences	2007	Effects of forested strips on spider assemblages in adjacent cereal fields: dispersal activity of spiders.	Spiders are important components of agricultural ecosystems and they affect markedly the abundance of crop pests. The objective of this study was to determine whether the planting of forested strips (shelterbelts) in agricultural areas in Poland enhances the biomass of spiders active on the soil surface of cereal fields and if the exchange of individuals between these habitats depends on the age …	age of trees; agricultural land; agricultural soils; biological control agents; biomass; deforestation; forest soils; habitats; natural enemies; population dynamics; shelterbelts; soil arthropods; soil invertebrates; soil types; species diversity	Kajak, A.	English			WOS:000251957300006	20083059109		keep it		keep it			exclude it	8a - no full text found
11450	Article	Folia Geobotanica	1211-9520	SPRINGER	2009	Rocks and Walls: Natural Versus Secondary Habitats	Walls are often considered secondary habitats for vegetation of natural rock surfaces. Compared with rocks, walls differ in many features, for example the presence of a binding material (mainly calcareous mortar), location in settlements and exposure to human impact. A data set of 1,205 phytosociological relev,s recorded on horizontal wall tops, wall verticals and rock verticals in the Czech Repu…	Alien species; Chasmophytic vegetation; Diversity; Ellenberg indicator values; Endangered species	Lanikova, D; Lososova, Z	English		10.1007/s12224-009-9045-x	WOS:000270980500004			uncertain		keep it			exclude it	10b - comparison of habitats	rocks vs walls, agricultural context not precised
11601	Article	Tuexenia	0722-494X	FLORISTISCH-SOZIOLOGISCHEN ARBEITSGEMEINSCHAFT E V	2018	Low-intensity management promotes bryophyte diversity in grasslands	Bryophytes constitute an important and permanent component of the grassland flora and diversity in Europe. As most bryophyte species are sensitive to habitat change, their diversity is likely to decline following land-use intensification. Most previous studies on bryophyte diversity focused on specific habitats of high bryophyte diversity, such as bogs, montane grasslands, or calcareous dry grass…	Biodiversity Exploratories; competition; dry and mesic grasslands; grazing; fertilization; land use; liverwort; meadow; moss; pasture	Boch, S; Muller, J; Prati, D; Fischer, M	English		10.14471/2018.38.014	WOS:000447356800019			keep it		uncertain		5 - Effect of agricultural instensification	exclude it	3 - not an ISG of interest	Bryophytes
11603	Article	Nature Communications	2041-1723	NATURE PORTFOLIO	2020	Urbanization and agricultural intensification destabilize animal communities differently than diversity loss	Despite growing concern over consequences of global changes, we still know little about potential interactive effects of anthropogenic perturbations and diversity loss on the stability of local communities, especially for taxa other than plants. Here we analyse the relationships among landscape composition, biodiversity and community stability looking at time series of three types of communities,…		Olivier, T; Thebault, E; Elias, M; Fontaine, B; Fontaine, C	English		10.1038/s41467-020-16240-6	WOS:000542981500001			uncertain		uncertain		5 - Effect of agricultural instensification	exclude it	4 - not an AMP of interest
11634	Article	Insect Conservation and Diversity	1752-458X	WILEY	2021	A sunny spot: habitat management through vegetation cuts increases oviposition in abandoned fields in an endemic Mediterranean butterfly	The abandonment of agricultural land and the afforestation of grassland habitats represent major threats for butterflies in European and Mediterranean areas. A crucial goal for Lepidoptera conservation is to maintain and/or restore habitat quality by targeted management. Nevertheless, there are few experimental studies allowing to derive data-driven strategies to protect butterflies of open grass…	Aristolochia; Elba island; habitat management; Lepidoptera; vegetation management; Zerynthia cassandra	Cini, A; Benetello, F; Platania, L; Bordoni, A; Boschi, S; Franci, E; Ghisolfi, G; Pasquali, L; Negroni, R; Dapporto, L	English		10.1111/icad.12489	WOS:000628992800001			keep it		uncertain		1 - Unclear or not enough information : need discussion	exclude it	4 - not an AMP of interest	No AMP
11722	Article	Agriculture Ecosystems & Environment	0167-8809	ELSEVIER SCIENCE BV	2010	Plant species richness, composition and habitat specificity in a Norwegian agricultural landscape	In this study the variation in species richness, species composition and habitat specificity is examined among all land patches in a 43-ha landscape in W Norway, created by traditional agricultural management practices, with particular focus on the distribution of semi-natural grassland species, i.e. species known to be typical of species-rich semi-natural grasslands. In 2002 about one half of th…	Agricultural landscape; Cadastral map; Diversity; Semi-natural grassland; Species distribution; Vascular plants	Hamre, LN; Halvorsen, R; Edvardsen, A; Rydgren, K	English		10.1016/j.agee.2010.04.018	WOS:000281107500008			uncertain		uncertain		5 - Effect of agricultural instensification	exclude it	4 - not an AMP of interest	Habitat comparison
11804	Article	Wildlife Biology	0909-6396	WILDLIFE BIOLOGY	2007	Importance of ecological compensation areas for small mammals in intensively farmed areas	Small mammals make up an important link in the food chain as many predator species feed on them. There are indications that small mammal populations in Europe are declining due to the intensification of agriculture. According to national legislation, farmers in Switzerland have to cultivate at least 7% of their land as ecological compensation areas and, thus, some alternative habitats that are po…	density of small mammals; ecological compensation area; intensive agriculture; Microtus arvalis; vole	Aschwanden, J; Holzgang, O; Jenni, L	English		10.2981/0909-6396(2007)13[150:IOECAF]2.0.CO;2	WOS:000248523300005			uncertain		keep it			exclude it	4 - not an AMP of interest	Habitat comparison
11820	Article	Agriculture Ecosystems & Environment	0167-8809	ELSEVIER SCIENCE BV	2012	Temporal coincidence of migrating amphibians with mineral fertiliser applications on arable fields	l Terrestrial stages of biphasic amphibians are very prone to be harmed by fertilisers applied to field crops due to the water and particle intake through skin. This risk is highest during spring migration from hibernation sites into breeding ponds. In a two-year field study in an intensively cultivated landscape in northeast Germany, we quantified the temporal coincidence of fertiliser applicati…	Amphibians; Spring migration; Fertiliser application; Crop fields	Berger, G; Graef, F; Pfeffer, H	English		10.1016/j.agee.2012.04.006	WOS:000305377800008			keep it		uncertain		1 - Unclear or not enough information : need discussion	exclude it	3 - not an ISG of interest	movement/migration
11821	Article	Science of The Total Environment	0048-9697	ELSEVIER	2018	Structural and functional characteristics of buffer strip vegetation in an agricultural landscape - high potential for nutrient removal but low potential for plant biodiversity	Vegetated buffer strips constitute a transition zone between terrestrial and aquatic ecosystems and provide several ecosystem services. Buffer strips are often applied as a mitigation measure against diffuse pollution in agricultural areas, primarily because they may retain nutrients and in this way help protect the aquatic environment. Additionally, they can improve biodiversity in an otherwise …	Riparian buffer strips; diversity; productivity; plant traits; management	Hille, S; Andersen, DK; Kronvang, B; Baattrup-Pedersen, A	English		10.1016/j.scitotenv.2018.02.117	WOS:000432462000083			keep it		keep it			exclude it	10a - no comparator	study of the plant communities in buffer strips.
11837	Journal article	Biocontrol Science and Technology	0958-3157	Taylor & Francis	2021	The effects of various pest control regimes on the community structure and population dynamics of selected natural enemies of Cacopsylla pyri in pear orchards.	The effects of three different pest control regimes in three pear orchards (two with integrated pest management regimes and one with an organic farming regime) on communities of arthropods were studied in a two-year experiment. Insects were collected in three stages by beating the lower branches of trees. The number of species and other taxa of natural enemies increased with the reduction in inse…	population dynamics; natural enemies; insect pests; plant pests; pears; orchards; predatory insects; biological control agents; species diversity; arthropod pests; pests; predators	Kocourek, F.; HolÃ½, K.; Å˜ezÃ¡Ä, M.; Sopko, B.; StarÃ¡, J.	English		10.1080/09583157.2021.1877615	WOS:000616204500001	20210248975		keep it		uncertain		2 - Comparison organic VS conventional	exclude it	5 - not a crop type of interest
11869	Article	Agronomy		MDPI	2021	Altered Nitrogen Availability in Pea-Barley Sole- and Intercrops Changes Dominance of Two Nitrophilic Weed Species	Effective and sustainable weed management in agricultural fields is a prerequisite for increasing crop yield without negatively impacting the environment. The aim of this study was to explore how varying nitrogen (N) availability in cropping arrangements of pea (Pisum sativum) and barley (Hordeum vulgare) grown as sole crops and intercrops at different fertilization levels and considering differe…	crop-weed interaction; nitrogen availability; intercropping; weed nitrogen uptake; N-15; plant-plant interaction; isotope technique	Jack, O; Ajal, J; Weih, M	English		10.3390/agronomy11040679	WOS:000642667000001			keep it		uncertain		1 - Unclear or not enough information : need discussion	exclude it	3 - not an ISG of interest
11881	Journal article	Agronomy	2073-4395	MDPI Publishing	2021	Effect of Sinapis alba L. as an insectary plant on the occurrence of Aphis fabae Scop., Coccinellidae and Syrphidae in broad bean.	Introducing insectary plants along with principal crops is an effective way to increase the biological diversity of beneficial insects and improve the stability of ecological equilibrium in agrocenoses and could be an alternative to chemical plant protection, particularly in organic farming. The goal of this study was to determine the effect of white mustard as a companion plant in broad bean cul…	faba beans; crop yield; beneficial insects; biodiversity; buds; companion crops; ecology; insect pests; mustard; natural enemies; organic farming; plant density; plant development; plant protection; prey; separation; thinning; beneficial arthropods; crops	Gospodarek, J.	English		10.3390/agronomy11112202	WOS:000726240500001	20210488216		keep it		keep it			exclude it	5 - not a crop type of interest
11890	Journal article	Biological Control	1049-9644	Elsevier Science Publishers	2004	Reproductive biology of agrobiont linyphiid spiders in relation to habitat, season and biocontrol potential.	Linyphiid spiders are generalist predators, which have potential to prevent pest outbreaks provided they are present in high numbers early in the pests' population growth. Crop management reduces spider populations several times a year. Reproduction is therefore important for recovery of the generalist population. This study aimed to compare the reproductive biology of common agrobiont linyphiids…	biological control agents; habitats; natural enemies; ova; phenology; predators; predatory arthropods; reproduction; wheat; winter wheat	Thorbek, P.; Sunderland, K. D.; Topping, C. J.	English		10.1016/j.biocontrol.2003.10.004	WOS:000221175700009	20043080103		uncertain		uncertain		3 - Comparison habitats	exclude it	10b - comparison of habitats
11915	Article	Biodiversity and Conservation	0960-3115	SPRINGER	2013	Does the survival of greater horseshoe bats and Geoffroy's bats in Western Europe depend on traditional cultural landscapes?	Greater horseshoe bats (Rhinolophus ferrumequinum) and Geoffroy's bats (Myotis emarginatus) are two sympatric species that have undergone a serious population decline in Central Europe. In both species, population decline is likely to have been caused by habitat deterioration and habitat loss resulting in a decrease of carrying capacity. We examined the spatial ecology, habitat use and key landsc…	Habitat diversity; Habitat selection analysis; Local convex hull; Radiotracking; Myotis emarginatus; Rhinolophus ferrumequinum	Dietz, M; Pir, JB; Hillen, J	English		10.1007/s10531-013-0567-4	WOS:000327395300002			uncertain		uncertain		3 - Comparison habitats	exclude it	10b - comparison of habitats
11946	Article	Annals of Applied Biology	0003-4746	ASSOC APPLIED BIOLOGISTS	2001	Resource provision for farmland gamebirds: the value of beetle banks	Severe declines have occurred in the populations of wild game birds in Britain. This has been attributed to agricultural intensification, leading to the loss of invertebrates vital within chick diets, fewer feeding resources for adults, and inadequate provision of nesting and brood-rearing habitat. This paper explores the potential value of simple sown grass strips-beetle banks-in providing these…	field margin; chick-food invertebrates; nesting cover; biodiversity; agroecosystems; arable	Thomas, SR; Goulson, D; Holland, JM	English		10.1111/j.1744-7348.2001.tb00135.x	WOS:000171396800012			uncertain		uncertain		1 - Unclear or not enough information : need discussion	exclude it	10b - comparison of habitats	beetle bank compared to field margin
11948	Article	Agriculture		MDPI	2021	Effects of Agricultural Use on Endangered Plant Taxa in Spain	Agriculture is one of the most widespread human activities and has the greatest impact on terrestrial ecosystems, as it transforms natural ecosystems into artificial landscapes using, in many cases, large amounts of pesticides as well as overexploiting natural resources. Therefore, for effective biodiversity conservation, it is necessary to include agricultural systems in conservation programs. I…	threatened plant; agriculture; Spain; land use; conservation; human-nature reconnection	Molina-Pardo, JL; Rodriguez-Caballero, E; Cueto, M; Barranco, P; Sanchez-Robles, M; Laguia-Allue, A; Gimenez-Luque, E	English		10.3390/agriculture11111097	WOS:000725245100001			keep it		uncertain		5 - Effect of agricultural instensification	exclude it	4 - not an AMP of interest	land use change + landscape composed of orchard
11972	Article	Acta Zoologica Bulgarica	0324-0770	INST ZOOLOGY, BAS	2014	Effects of Habitat Change on Territory Occupancy, Breeding Density and Breeding Success of Long-legged Buzzard (Buteo rufinus Cretzschmar, 1927) in Besaparski Ridove Special Protection Area (Natura 2000), Southern Bulgaria	The conversion of pastures into arable lands has led to the decrease in the populations of many bird species throughout Europe. We evaluated the effect of land conversion on the distribution and breeding parameters of the Long-legged Buzzard, a medium-sized SE-European bird of prey, which is potentially vulnerable to these landscape changes. We mapped the distribution of this species in Besaparsk…	population dynamics; Natura 2000; avian ecology; agricultural practices; Long-legged Buzzard	Demerdzhiev, D; Dobrev, V; Popgeorgiev, G	English			WOS:000352466500017			uncertain		uncertain		3 - Comparison habitats	exclude it	10b - comparison of habitats
11974	Article	Pesticide Science	0031-613X	JOHN WILEY & SONS LTD	1999	Spatial variation in non-target effects of the insecticides chlorpyrifos, cypermethrin and pirimicarb on Collembola in winter wheat	Contiguous winter wheat fields of similar cropping history and soil type were used in a study of the responses of Collembola to summer sprays of cypermethrin and pirimicarb in southern England. Chlorpyrifos was included in the study as a toxic standard. Epigeic arthropods were captured by suction sampling and crop-inhabiting species obtained by dissecting wheat ears. Eight genera of Collembola re…	insecticides; chlorpyrifos; cypermethrin; pirimicarb; Collembola; side-effects; bioindicators	Frampton, GK	English			WOS:000082372200002			keep it		uncertain		7 - Effect of 1 particular product/mix of products (pesticide)	exclude it	8b - no full text accessible
11997	Article	Soil Biology & Biochemistry	0038-0717	PERGAMON-ELSEVIER SCIENCE LTD	2014	Acclimation of earthworms to chemicals in anthropogenic landscapes, physiological mechanisms and soil ecological implications	Because earthworms sustain soil functioning and fertility, there is a need to advance the knowledge of their adaptation potential to chemicals in anthropogenic landscapes. Our hypothesis is that there is acclimation to organic chemicals (pesticides) in earthworms that durably persist under conventional farming in anthropogenic landscapes. The adaptation capability of two populations of earthworms…	Land-use; Epoxiconazole; Earthworm adaptation; Energy storage; Metabolomic profile; Soil bioturbation	Givaudan, N; Wiegand, C; Le Bot, B; Renault, D; Pallois, F; Llopis, S; Binet, F	English		10.1016/j.soilbio.2014.01.032	WOS:000336012100006			uncertain		uncertain		1 - Unclear or not enough information : need discussion	exclude it	3 - not an ISG of interest
12241	Article	Biological Conservation	0006-3207	ELSEVIER SCI LTD	2004	Modelling the foraging habitat selection of lesser kestrels: conservation implications of European Agricultural Policies	Cereal steppe habitat is a low intensive system that is rapidly disappearing as a result of changes in agricultural practices, and has the highest number of bird species with an Unfavourable Conservation Status of any habitat in Europe. A logistic regression model showed that the lesser kestrel, a globally threatened species, prefers to forage close to colonies, selects fields with livestock and …	cereal steppe; lesser kestrel conservation; habitat selection; logistic regression; CAP	Franco, AMA; Sutherland, WJ	English		10.1016/j.biocon.2004.01.026	WOS:000223381700007			uncertain		uncertain		4 - Afforestation / Restoration	exclude it	4 - not an AMP of interest
12292	Article	Agriculture Ecosystems & Environment	0167-8809	ELSEVIER SCIENCE BV	2004	Perspectives for incorporating biomass from non-intensively managed temperate flood-meadows into farming systems	Due to their high value for biodiversity preservation, flood mitigation and nutrient retention. the re-creation of flood-meadows is presently one of the main targets in restoration projects along large central European lowland rivers. Like other semi-natural grasslands, flood-meadows depend on adequate agricultural management to fulfil these important ecological functions. To achieve this in an e…	Arrhenatherion; Cnidion; forage quality; grassland restoration; Magnocaricion	Donath, TW; Holzel, N; Bissels, S; Otte, A	English		10.1016/j.agee.2004.01.039	WOS:000225747400006			uncertain		keep it			exclude it	4 - not an AMP of interest
12295	Article	Journal for Nature Conservation	1617-1381	ELSEVIER GMBH	2021	The restoration of heathland and mire from secondary woodland: How realistic are target vegetation communities?	The area of heathland has declined substantially in southern England since the eighteenth century but recent incentives and financial encouragement through lottery grants and agri-environment schemes have promoted restoration projects. A restoration programme on three contrasting habitats was carried out within Burnham Beeches NNR in southern England, using managed vs control areas to aid evaluat…	Acid grassland; Grazing; Heath; Mire; Restoration; Target vegetation communities; Tree removal	Read, HJ; Bealey, CE	English		10.1016/j.jnc.2020.125943	WOS:000672017000003			uncertain		uncertain		4 - Afforestation / Restoration	exclude it	5 - not a crop type of interest	Heathland and mire
12362	Article	Agriculture Ecosystems & Environment	0167-8809	ELSEVIER SCIENCE BV	1995	FORAGING ACTIVITY OF BUMBLEBEES (BOMBUS) IN RELATION TO FLOWER RESOURCES ON ARABLE LAND	Increasing interest in combining agricultural and nature conservation goals has focused on the potential beneficial role of remnant biotopes on farmland. This study examines the role of field boundaries and a small habitat island within cereal fields in providing a source of forage for bumblebees (Bombus Latr.), throughout one season. Transect techniques were used to assess bumblebee use of commo…	BUMBLEBEES; FARMLAND; FORAGING; FIELD MARGINS; FLORAL RESOURCES	DRAMSTAD, W; FRY, G	English		10.1016/0167-8809(94)00561-R	WOS:A1995QV67200003			keep it		keep it			exclude it	4 - not an AMP of interest
12455	Article	Sustainability		MDPI	2020	Effect of Grazing System on Grassland Plant Species Richness and Vegetation Characteristics: Comparing Horse and Cattle Grazing	Horses are of increasing relevance in agriculturally managed grasslands across Europe. There is concern to what extent grazing with horses is a sustainable grassland management practice. The effect of longer-term horse grazing on the vegetation characteristics of grasslands has received little attention, especially in comparison to grazing cattle. Our study analyses the relative importance of gra…	agriculturally managed grasslands; equine grazing; pasture management; grazer species; biodiversity	Schmitz, A; Isselstein, J	English		10.3390/su12083300	WOS:000535598700233			keep it		keep it			exclude it	2 - not in lowland farming area	Rhenish uplands 878 m a.s. Positive impacts of rotational (compared continuous) grazing on plant species richness Positive impacts of horse (compared cattle) grazing on plant species richness Other effects depending on species conservation status (HNV)
12526	Journal article	Acta Scientiarum Polonorum - Hortorum Cultus	1644-0692	Wydawnictwo Akademii Rolniczej w Lublinie	2013	The occurrence frequency of Syrphidae (Diptera) species in apple orchards and on their edges.	The study was aimed at determining the attractiveness of neighbouring habitats for Syrphidae (Diptera). The frequency of Syrphidae occurrence in apple orchards and on their edges was studied in 2008-2010. A quality analysis of Syrphidae communities in apple orchards and surrounding habitats was performed. The studied orchards bordered on cultivated fields, shrubberies and a road overgrown with tr…	agricultural land; apples; border effects; fauna; geographical distribution; habitats; migration; orchards; population dynamics; species composition; species richness	Piekarska-Boniecka, H.; Siatkowski, I.; TrzciÅ„ski, P.	English			WOS:000328798900011	20133331170		keep it		keep it			exclude it	5 - not a crop type of interest
12563	Article	Animal Conservation	1367-9430	WILEY-BLACKWELL	2012	Maintenance of biodiversity in vineyard-dominated landscapes: a case study on larval salamanders	Alteration of natural habitats as a result of agricultural intensification is detrimental for wildlife. There is, however, growing evidence that land use and management can be wildlife friendly. In Europe, agricultural areas cover two-thirds of the land and therefore play a major role in maintaining biodiversity. Agricultural land use is very intense in vineyard-dominated landscapes but there are…	stream-breeding amphibian; vineyards; agroecosystem; man-made habitat; salamander; generalized linear mixed models	Tanadini, M; Schmidt, BR; Meier, P; Pellet, J; Perrin, N	English		10.1111/j.1469-1795.2011.00492.x	WOS:000302153600007			uncertain		keep it			exclude it	5 - not a crop type of interest
12564	Article	Bird Study	0006-3657	TAYLOR & FRANCIS LTD	2008	Landscape-dependent use of a seed-rich habitat by farmland passerines: relative importance of game cover crops in a grassland versus an arable region of Scotland	Capsule Game cover crops in a pastoral region of southwest Scotland supported passerines at more than twice the density found in similar crops in an arable region. Aims To investigate the use of seed-rich habitats (game cover crops) by farmland passerines in the agricultural grasslands of southwest Scotland relative to the arable east. Methods Birds were counted in game cover crops and convention…		Parish, DMB; Sotherton, NW	English		10.1080/00063650809461512	WOS:000254072000014			uncertain		uncertain		3 - Comparison habitats	exclude it	10b - comparison of habitats
12570	Article	Plos One	1932-6203	PUBLIC LIBRARY SCIENCE	2013	The Conservation Value of Traditional Rural Landscapes: The Case of Woodpeckers in Transylvania, Romania	Land use change is a major threat to global biodiversity. Forest species face the dual threats of deforestation and intensification of forest management. In regions where forests are under threat, rural landscapes that retain structural components of mature forests potentially provide valuable additional habitat for some forest species. Here, we illustrate the habitat value of traditional wood pa…		Dorresteijn, I; Hartel, T; Hanspach, J; von Wehrden, H; Fischer, J	English		10.1371/journal.pone.0065236	WOS:000322361200012			uncertain		uncertain		3 - Comparison habitats	exclude it	10b - comparison of habitats
12594	Article	Journal of Applied Ecology	0021-8901	WILEY	1994	THE DISTRIBUTION OF PASSERINE BIRDS IN HEDGEROWS DURING THE BREEDING-SEASON IN RELATION TO CHARACTERISTICS OF THE HEDGEROW AND ADJACENT FARMLAND	1. Passerine birds were surveyed during the breeding season in hedgerows on 46 farms in lowland England. The incidence of each species was recorded in 50-m lengths of hedgerow and various attributes of these hedgerow sections were also recorded. 2. Logistic regression models were fitted to the data to describe the effects on the incidence of 18 bird species of the number of trees, hedge height an…	BIRD-HABITAT ASSOCIATION; CONSERVATION HEADLANDS; HEDGE MANAGEMENT; LOGISTIC MODEL	GREEN, RE; OSBORNE, PE; SEARS, EJ	English		10.2307/2404158	WOS:A1994PT07000009			uncertain		keep it			exclude it	8b - no full text accessible
12711	Journal article	Insect Conservation and Diversity	1752-458X	Wiley-Blackwell	2013	The influence of conservation field margins in intensively managed grazing land on communities of five arthropod trophic groups.	Arthropods, a major component of functional biodiversity within agro-ecosystems, contribute to sustainability through processes including nutrient cycling and pest control. Extensively managed field margins can help protect this functional biodiversity by providing habitat for beneficial species. This 2 year study investigated the relative benefits of grassland field margin treatments (Fenced onl…	biodiversity; cycling; fencing; grasses; grassland management; grasslands; habitats; herbivores; insect communities; natural enemies; nature conservation; parasites; parasitoids; pest control; predators; productivity; seasonal variation; species richness;	Anderson, A.; Carnus, T.; Helden, A. J.; Sheridan, H.; Purvis, G.	English		10.1111/j.1752-4598.2012.00203.x	WOS:000319406400001	20133220839		keep it		keep it			exclude it	3 - not an ISG of interest	ISG not used : species are used to make functional groups but are not studied
12730	Article	Soil Use and Management	0266-0032	WILEY	2002	Comparisons of earthworm populations and cast properties in conventional and organic arable rotations	Earthworms influence a wide range of soil properties. They are affected by practices that perturb the soil or change organic inputs. This study compared populations in UK organic and conventional rotations differing in such practices. Three farm pairs, ranging from stockless to arable-grassland systems, were sampled on three occasions in each of two crop years. Additional farm pairs were sampled …	earthworms; organic farming; rotations; arable land; UK	Scullion, J; Neale, S; Philipps, L	English		10.1079/SUM2002132	WOS:000178455700008			keep it		uncertain		2 - Comparison organic VS conventional	exclude it	8b - no full text accessible
12777	Article	Plos One	1932-6203	PUBLIC LIBRARY SCIENCE	2020	Structural field margin characteristics affect the functional traits of herbaceous vegetation	Background Field margins are ecologically important to an agroecosystem as they are a source of biodiversity. They can be composed of a diverse flora which may offer resources to a wide range of insects and birds. The vegetation composition of field margins is determined by soil characteristics, management, and landscape structures. However, little is known about the effect of individual field ma…		Blaix, C; Moonen, AC	English		10.1371/journal.pone.0238916	WOS:000573848800006			keep it		uncertain		3 - Comparison habitats	exclude it	10b - comparison of habitats
12809	Article	Applied Ecology and Environmental Research	1589-1623	CORVINUS UNIV BUDAPEST	2020	SEGETAL SPECIES IN PLANT COMMUNITIES OF ENVIRONMENTAL ISLANDS IN AN AGRICULTURAL LANDSCAPE IN GREATER POLAND	The aim of the research conducted in the years 2013-2018 in the Greater Poland region of Poland was to acquire knowledge about segetal plants representing the Stellarietea mediae class, which appears in the agricultural landscape of environmental islands, and also to determine the reason for its variability both in terms of habitat and connected with the type of agricultural utilization in neighb…	biodiversity; segetal species; agriculture areas; balks; slopes of inter; field waterholes; inter-field afforestations	Klarzynska, A; Kryszak, A; Mackowiak, L	English		10.15666/aeer/1803_42234240	WOS:000548827500028			uncertain		keep it			exclude it	4 - not an AMP of interest
12930	Article	Agriculture Ecosystems & Environment	0167-8809	ELSEVIER SCIENCE BV	1999	Effect of herbicide drift on adjacent boundary vegetation	The influence on adjacent ditch-bank vegetation of not spraying crop edges with pesticides was investigated in the Netherlands. To this end, the outer 3-6 m of winter wheat, sugar beet and potato fields were left unsprayed with herbicides and insecticides. The presence and abundance of plant species in adjacent ditch-bank vegetation were compared along sprayed and unsprayed crop edges in the same…	herbicide; field margin; arable flora; boundary vegetation; ditch bank	de Snoo, GR; van der Poll, RJ	English		10.1016/S0167-8809(99)00008-0	WOS:000079567800001			keep it		keep it			exclude it	2 - not in lowland farming area	Polders
12937	Article	Soil & Tillage Research	0167-1987	ELSEVIER	2013	Assessment of soil structure in the transition layer between topsoil and subsoil using the profil cultural method	In France, agronomists have studied the effects of cropping systems on soil structure using a field method based on a morphological description of soil structure. In this method, called profil cultural or soil profile in English, the soil structure of the tilled layer is observed on a vertical face of a pit. Subsoil and more especially the transition layer between topsoil and subsoil have not alw…	Soil structure; Soil visual assessment; Subsoil compaction; Earthworm activity; Roots penetration	Peigne, J; Vian, JF; Cannavacciuolo, M; Lefevre, V; Gautronneau, Y; Boizard, H	English		10.1016/j.still.2012.05.014	WOS:000314381200003			uncertain		uncertain		1 - Unclear or not enough information : need discussion	exclude it	3 - not an ISG of interest
13063	Article	Biological Conservation	0006-3207	ELSEVIER SCI LTD	2002	Habitat associations of bats in Northern Ireland: implications for conservation	Agricultural intensification in Northern Ireland has brought about large-scale changes to the landscape with a detrimental effect on biodiversity. Between 1996 and 1998, we surveyed a stratified random sample of 1 km squares for bats using a spot-sample technique and time expansion bat detector to establish linear and area habitat associations. Bats strongly selected water bodies with bankside ve…	microchiroptera; biodiversity; habitat change; habitat associations; Nyctalus; Pipistrellus; Myotis	Russ, JM; Montgomery, WI	English		10.1016/S0006-3207(02)00089-7	WOS:000177885800005			uncertain		uncertain		3 - Comparison habitats	exclude it	10b - comparison of habitats
13077	Article	Crop Protection	0261-2194	ELSEVIER SCI LTD	2007	Preliminary study of the effect of soil management systems on the adventitious flora of a vineyard in northwestern Spain	The necessity to develop low-input, environmentally friendly agronomic techniques has encouraged changes in soil management systems in vineyards. The study and characterisation of adventitious flora is important if the integrated management of vineyards is to be achieved. The composition of vineyards weed flora is strongly affected by agricultural practises. This preliminary work reports an inven…	vineyard; weeds; herbicides; tillage; plant cover; mowing	Gago, P; Cabaleiro, C; Garcia, J	English		10.1016/j.cropro.2006.05.012	WOS:000244412800020			keep it		keep it			exclude it	5 - not a crop type of interest
13149	Article	Bird Study	0006-3657	BRITISH TRUST ORNITHOLOGY	1994	HABITAT SELECTION BY CORN BUNTINGS MILIARIA-CALANDRA IN WINTER	This paper presents the results of a survey of wintering Corn Buntings in Britain organized by the British Trust for Ornithology during winter 1992/93. The survey collected information on the distribution, numbers and habitat selection of Corn Buntings throughout their known range in Britain in order to assess winter habitat requirements. Volunteers surveyed a total of 1313 tetrads which between …		DONALD, PF; EVANS, AD	English		10.1080/00063659409477220	WOS:A1994PN23500005			uncertain		keep it			exclude it	4 - not an AMP of interest	Improved grassland = intensively managed but no practice defined
13221	Article	Agroecology and Sustainable Food Systems	2168-3565	TAYLOR & FRANCIS INC	2015	Ecological Sustainability of an Organic Four-Year Vegetable Rotation System: Carabids and Other Soil Arthropods as Bioindicators	A four-year investigation comparing organic and conventional horticultural vegetable rotation systems was carried out in Central Italy using soil arthropods as bioindicators. The indexes of biodiversity showed, in general, higher values on organic in comparison with conventional management, but the differences were strongly affected by the crops. An index specifically designed to select the Carab…	Coleoptera Carabidae; vegetable rotation; soil arthropods; organic cultivation; biodiversity	Burgio, G; Campanelli, G; Leteo, F; Ramilli, F; Depalo, L; Fabbri, R; Sgolastra, F	English		10.1080/21683565.2014.981910	WOS:000348653800004			keep it		uncertain		2 - Comparison organic VS conventional	exclude it	5 - not a crop type of interest
13398	Article	Biological Conservation	0006-3207	ELSEVIER SCI LTD	2007	Monitoring brown frogs Rana arvalis and Rana temporaria in 120 south Swedish ponds 1989-2005. Mixed trends in different habitats	The two brown frogs Rana arvalis and Rana temporaria were monitored at 57 localities (that contained a total of 120 ponds) for up to 17 years each during the years 1989-2005. The analysis summarized below only accounts for trends within sites actually usable for frogs during the analysis period, large scale habitat losses are thus not accounted for. R. arvalis populations tended to increase over …	agriculture; anura; population dynamics; temporary ponds	Loman, J; Andersson, G	English		10.1016/j.biocon.2006.09.017	WOS:000244770000005			uncertain		keep it			exclude it	4 - not an AMP of interest
13405	Article	Journal of Insect Conservation	1366-638X	SPRINGER	2014	Insect taxa with similar habitat requirements may differ in response to the environment in heterogeneous patches of traditional fruit orchards	Semi-natural habitats are currently one of the most important environments for many taxa. The main aim of this study was to discover how diurnal butterflies (Lepidoptera) and flower-visiting beetles (Coleoptera) respond to the environment of traditional fruit orchards. In total, 25 orchards were studied in the rural-agricultural landscape in the Czech Republic. Both study taxa were sampled using …	Altitude; Flower-visiting beetles (Coleoptera); Diurnal butterflies (Lepidoptera); Flowering intensity; Geography; Patch	Horak, J	English		10.1007/s10841-014-9667-z	WOS:000340450000011			uncertain		uncertain		1 - Unclear or not enough information : need discussion	exclude it	5 - not a crop type of interest
13461	Journal article	Biological Control	1049-9644	Elsevier Ltd	2018	Cover crop termination techniques affect ground predation within an organic vegetable rotation system: a test with artificial caterpillars.	We studied the impact that two agro-ecological service crops or ASC, (vetch and barley), and two different ASC termination techniques (using a roller crimper or green manure) had on predation pressure in an organic vegetable system. We compared these two ASC termination techniques with a biodegradable plastic mulch, commonly used to control weeds in vegetable organic systems, over two consecutive…	barley; biodegradable materials; biodegradable plastics; biological control; cover crops; crops; decomposition; field experimentation; field tests; foods; green manures; habitats; larvae; manures; mulches; natural enemies; organic foods; plastic film; pla	Magagnoli, S.; Masetti, A.; Depalo, L.; Sommaggio, D.; Campanelli, G.; Leteo, F.; LÃ¶vei, G. L.; Burgio, G.	English		10.1016/j.biocontrol.2017.10.013	WOS:000418712200014	20183241683		keep it		keep it			exclude it	5 - not a crop type of interest
13643	Article	Renewable Agriculture and Food Systems	1742-1705	CAMBRIDGE UNIV PRESS	2017	Living mulch for weed management in organic vegetable cropping systems under Mediterranean and North European conditions	The aim of this study was to investigate the effect of growing in-season agro-ecological service crops as living mulch (LM) with vegetable crops, exploiting their potential to suppress weeds by filling the ecological niches otherwise occupied by weeds. Two field experiments were carried out in Denmark and Italy to compare different LM introduction strategies in organic vegetable cropping systems.…	cover crop; indices of competition; agro-ecological service crop; organic farming; crop-weed competition	Ciaccia, C; Kristensen, HL; Campanelli, G; Xie, Y; Testani, E; Leteo, F; Canali, S	English		10.1017/S1742170516000016	WOS:000400672500006			keep it		keep it			exclude it	5 - not a crop type of interest
13645	Article	Belgian Journal of Botany	0778-4031	SOC ROYAL BOTAN BELGIQUE	2003	Effects of agricultural land use and fragmentation on genetics, demography and population persistence of the rare Primula vulgaris, and implications for conservation	We examined the ecological, demographic and genetic consequences of agricultural land use practices and fragmentation on the long-term persistence of P. vulgaris (primrose), a rare and declining perennial herb in Flanders (Belgium). Analysis of the demographic performance of all remaining populations (n = 89) revealed a large proportion of inviable populations characterized by small population si…	agricultural landscape; allozyme; fitness; habitat fragmentation; heterozygosity; matrix quality; population viability; small landscape elements; transplantation experiments	Jacquemyn, H; Van Rossum, F; Brys, R; Endels, P; Hermy, M; Triest, L; De Blust, G	English			WOS:000185704600001			uncertain		uncertain		3 - Comparison habitats	exclude it	4 - not an AMP of interest
13687	Article	Biodiversity and Conservation	0960-3115	SPRINGER	2009	The effect of topsoil removal in restored heathland on soil fauna, topsoil microstructure, and cellulose decomposition: implications for ecosystem restoration	Communities of soil macrofauna, oribatid mites, and nematodes as well as vegetation and soil chemistry were studied on twelve plots representing three replicates of the following treatments: agricultural meadow, heathland, and heathland restored either by partial or complete topsoil removal 15 years earlier. We also studied the effect of soil macrofauna on decomposition and the microstructure of …	Restoration; Soil formation; Oribatid mites; Nematoda; Earthworms; Humus form; Soil microstructure	Frouz, J; Van Diggelen, R; Pizl, V; Stary, J; Hanel, L; Tajovsky, K; Kalcik, J	English		10.1007/s10531-009-9692-5	WOS:000272173600018			uncertain		uncertain		4 - Afforestation / Restoration	exclude it	5 - not a crop type of interest	Heathland
13726	Journal article	Agronomy for Sustainable Development	1774-0746	Springer-Verlag	2017	Reduced crop damage by self-regulation of aphids in an ecologically enriched, insecticide-free apple orchard.	Enhancing natural enemies for pest management in agriculture is an expanding approach offering new opportunities for pest control and the potential to reduce insecticide use. Numerous studies in a variety of cropping systems clearly have shown that adequate measures can benefit natural enemies. However, although carry-over effects from an increase in natural enemies and a subsequent decrease in p…	agronomy; apples; arthropod pests; control; cropping systems; damage; effects; fruit drop; hosts; insect pests; insecticides; natural enemies; nectar; orchards; pest control; pest management; pesticides; pests; pollen; prey; sustainability; usage; varieti	Cahenzli, F.; Pfiffner, L.; Daniel, C.	English		10.1007/s13593-017-0476-0	WOS:000418767900003	20183240633		uncertain		keep it			exclude it	5 - not a crop type of interest
13752	Article	Agriculture Ecosystems & Environment	0167-8809	ELSEVIER	2008	Diversity patterns of ground-beetles (Coleoptera : Carabidae) along a gradient of land-use disturbance	Ground-beetles were used to monitor biodiversity along a gradient of land-use disturbance, from old-growth cork-oak woodland to a monoculture, in a typical Mediterranean landscape. The work also included an exotic forest in the second year. During this study, a total of 11294 individuals of carabids from 101 different species were sampled (2001: N = 4776, S = 80; 2002: N= 6518, S = 77). Agricultu…	ground-beetles; Carabidae; ecological indicator; land-use disturbance; cork-oak woodlands	da Silva, PM; Aguiar, CAS; Niemela, J; Sousa, JP; Serrano, ARM	English		10.1016/j.agee.2007.10.007	WOS:000254944900015			keep it		uncertain		5 - Effect of agricultural instensification	exclude it	4 - not an AMP of interest	comparison of habitats, land use
13782	Journal article	Environmental Toxicology and Chemistry	0730-7268	Wiley-Blackwell	2011	Responses of toad tadpoles to ammonium nitrate fertilizer and predatory stress: Differences between populations on a local scale.	Agriculture-related pollution is among the major causes of global amphibian population declines. The multiple stressors to which amphibians are exposed in the field, such as predation pressure, can make agrochemicals far more deadly than when they act in isolation. Even within a small area, diffuse agricultural pollution does not affect all aquatic environments equally, which could account for lo…	agriculture; ammonium nitrate; application rates; growth; mortality; natural enemies; population decrease; populations; predation; predators; stress; survival	Ortiz-Santaliestra, M. E.; Fernández-Benéitez, M. J.; Lizana, M.; Marco, A.	English		10.1002/etc.523	WOS:000290825200025	20113182141		keep it		keep it			exclude it	6 - contolled environment (lab, pots, greenhouse experiments)
13882	Article	Chemosphere	0045-6535	PERGAMON-ELSEVIER SCIENCE LTD	2007	Sub-lethal toxicity of the antiparasitic abamectin on earthworms and the application of neutral red retention time as a biomarker	The antiparasitic abamectin has been proven effective against both endo- and ectoparasites of farm animals and hence used widely in animal husbandry. It may enter the soil environment with the excreta of treated animals. Very little information is available with regard to the sub-lethal effects of abamectin on soil invertebrates, such as earthworms. The objective of this study was to evaluate the…	soil invertebrates; ecotoxicology; veterinary medicines; lysosomal membrane stability	Jensen, J; Diao, XP; Scott-Fordsmand, JJ	English		10.1016/j.chemosphere.2006.12.094	WOS:000246940900017			keep it		uncertain		7 - Effect of 1 particular product/mix of products (pesticide)	exclude it	6 - contolled environment (lab, pots, greenhouse experiments)
13908	Article	Ecotoxicology	0963-9292	SPRINGER	2006	Estimating the rate of poisoning by insecticide-treated seeds in a bird population	Poisonings of granivorous birds by cereal seed treatments have been reported in the UK, but the true frequency of poisonings is unknown. We aimed to measure the rate of mortality due to poisoning by seed treatments in woodpigeons (Columba palumbus) in an area of East Anglian farmland where the risk from these compounds appeared high. Woodpigeons were fitted with temperature-sensing radio-tags and…	mortality monitoring; pesticides; seed treatments; telemetry; woodpigeon	Prosser, PJ; Hart, ADM; Langton, SD; McKay, HV; Cooke, AS	English		10.1007/s10646-006-0103-3	WOS:000242127200005			uncertain		keep it			exclude it	10a - no comparator
13916	Article	Archives of Environmental Contamination and Toxicology	0090-4341	SPRINGER	1994	EVALUATION OF TOXIC EFFECTS OF THE ORGANOPHOSPHORUS INSECTICIDE AZINPHOS-METHYL IN EXPERIMENTALLY AND NATURALLY EXPOSED BIRDS	Laboratory and field studies were conducted to evaluate the effects of the organophosphorus insecticide, azinphosmethyl, on bird populations and into the possibility of assessing toxic hazard by a non-destructive biomarker such as BChE inhibition. Japanese quail were treated with increasing doses of azinphos-methyl (0.5, 5, and 50 mg/kg) and sacrificed 7 and 24 h later. Serum BChE and CbE, brain …		LARI, L; MASSI, A; FOSSI, MC; CASINI, S; LEONZIO, C; FOCARDI, S	English			WOS:A1994MP65200015			keep it		uncertain		7 - Effect of 1 particular product/mix of products (pesticide)	exclude it	5 - not a crop type of interest
13923	Article	Plant and Soil	0032-079X	SPRINGER	2021	Trees and herbaceous vegetation strips both contribute to changes in soil fertility and soil organism communities in an agroforestry system	Purpose Alley cropping systems introduce herbaceous strips planted with trees into cropped fields. While such systems may have a positive effect on soil fertility, the respective roles of the trees and the herbaceous vegetation in shaping this effect remain unclear. We investigated the effect of the distance from herbaceous strips with or without walnut trees on soil fertility and earthworm commu…	Agroforestry; Herbaceous strip; Earthworm; Microbial biomass; Soil organic carbon; Available phosphorus	D'Hervilly, C; Marsden, C; Capowiez, Y; Beral, C; Delapre-Cosset, L; Bertrand, I	English		10.1007/s11104-021-04932-x	WOS:000635851200001			keep it		keep it			exclude it	5 - not a crop type of interest	vegetables
13937	Journal article	Horticulturae	2311-7524	MDPI AG	2021	Living mulch with selected herbs for soil management in organic apple orchards.	The establishment of living mulches in organic orchards could potentially improve the orchard biodiversity and, when specific plant species are selected, provide additional eco-services and functions, including adequate weed management. This study was conducted in an organically managed apple orchard in Skierniewice (Poland) to assess the effect of two selected living mulching species: Alchemilla…	organic farming; soil management; apples; orchards; mulches; weeds; weed control; cultural weed control; species diversity; roots; plant morphology; leaves; chlorophyll	Mia, M. J.; Furmanczyk, E. M.; Golian, J.; Kwiatkowska, J.; MalusÃ¡, E.; Neri, D.	English		10.3390/horticulturae7030059	WOS:000633704400001	20210134117		keep it		keep it			exclude it	5 - not a crop type of interest
13938	Article	Biological Conservation	0006-3207	ELSEVIER SCI LTD	2000	Creation of heathland on former arable land at Minsmere, Suffolk, UK: the effects of soil acidification on the establishment of Calluna and ruderal species	The Royal Society for the Protection of Birds (RSPB) is attempting to restore heathland and acid grassland on 158 ha of ex-arable land at their Minsmere reserve; the aims being to join existing small heathland fragments together and provide habitat for the conservation of three rare birds - the stone curlew (Burhinus oedicnemus) the woodlark (Lullula arborea) and the nightjar (Caprimulgus europae…	sulphur; seedling establishment; arable reversion; conservation; soil pH	Owen, KM; Marrs, RH	English		10.1016/S0006-3207(99)00118-4	WOS:000085539600002			uncertain		uncertain		4 - Afforestation / Restoration	exclude it	5 - not a crop type of interest	Heathland
13952	Article	Agronomy		MDPI	2015	Benefits of Precision Farming Technologies for Mechanical Weed Control in Soybean and Sugar Beet-Comparison of Precision Hoeing with Conventional Mechanical Weed Control	Weed infestations and associated yield losses require effective weed control measures in soybean and sugar beet. Besides chemical weed control, mechanical weeding plays an important role in integrated weed management systems. Field experiments were conducted at three locations for soybean in 2013 and 2014 and at four locations for sugar beet in 2014 to investigate if automatic steering technologi…	mechanical weed control; automatic steering systems; sensor technologies; integrated weed management	Kunz, C; Weber, JF; Gerhards, R	English		10.3390/agronomy5020130	WOS:000364227500002			keep it		uncertain		1 - Unclear or not enough information : need discussion	exclude it	3 - not an ISG of interest	weed abundance only, no community analysis
19108	Article	Ecological Indicators	1470-160X	ELSEVIER SCIENCE BV	2016	Applying indicators of disturbance from plant ecology to vertebrates: The hemeroby of bird species	In plant ecology, hemeroby is a widely used indicator reflecting the anthropogenic disturbance level of a habitat. It is scaled on a range of point scores, higher scores of hemeroby meaning higher level of disturbance. In this study two indicators of sensitivity to disturbance based on the habitat preferences of bird species were used: HS (mean hemeroby score), calculated on the habitat types whe…	Atlas data; Intermediate generalism hypothesis; Hemeroby score; Hemerobiotic diversity; Synanthropic species; Border-line species	Battisti, C; Fanelli, G	English		10.1016/j.ecolind.2015.10.032	WOS:000367411200061			uncertain		uncertain		1 - Unclear or not enough information : need discussion	exclude it	4 - not an AMP of interest
19245	Article	Agriculture Ecosystems & Environment	0167-8809	ELSEVIER	2021	Vineyard modernization drives changes in bird and mammal occurrence in vineyard plots in dry farmland	The fast intensification of agriculture affects many systems. In recent decades, traditional vineyards have been rapidly converted to trellis vineyards in Spain (the country with the largest vineyard surface worldwide) in an attempt to reduce harvesting costs and increase vine productivity. The implications of this modernization of vineyards on farmland biodiversity are still largely unknown. We …	Agricultural intensification; European rabbit; Farmland birds; Fertirrigation; Hierarchical occupancy model; Red-legged partridge	Cabodevilla, X; Arroyo, B; Wright, AD; Salguero, AJ; Mougeot, F	English		10.1016/j.agee.2021.107448	WOS:000649681100006			keep it		keep it			exclude it	5 - not a crop type of interest
19558	Article	Ibis	0019-1019	WILEY	2021	Habitat selection of foraging male Great Snipes on floodplain meadows: importance of proximity to the lek, vegetation cover and bare ground	Drainage of wetlands and agricultural intensification has resulted in serious biodiversity loss in Europe, not least in grasslands. Consequently, many meadow birds have drastically declined, and the habitats they select for breeding currently rely on land management. However, the selection of habitats maintained by agriculture may contribute to reduced fitness and thus remain maladaptive for indi…	agri&#8208; environmental schemes; earthworms; ecological trap; floodplains; foraging; function; Gallinago media; habitat selection; lekking; resource selection	Korniluk, M; Bialomyzy, P; Grygoruk, G; Kozub, L; Sielezniew, M; Swietochowski, P; Tumiel, T; Wereszczuk, M; Chylarecki, P	English		10.1111/ibi.12898	WOS:000587452700001			uncertain		uncertain		3 - Comparison habitats	exclude it	4 - not an AMP of interest
19578	Article	Biodiversity and Conservation	0960-3115	SPRINGER	2017	Amphibian decline, pond loss and reduced population connectivity under agricultural intensification over a 38 year period	Habitat loss, together with less obvious land-use changes such as intensified farming practice, can have significant adverse impacts on biodiversity. An important factor in determining the ability of species to cope with such changes is their potential to sustain a populations network by dispersal across the landscape. Habitat quality and structure are particularly important for surface-dwelling …	Dispersal; Graph models; Land use change; Least-cost models; Pond creation; Population persistence	Arntzen, JW; Abrahams, C; Meilink, WRM; Iosif, R; Zuiderwijk, A	English		10.1007/s10531-017-1307-y	WOS:000401121100009			keep it		keep it			exclude it	4 - not an AMP of interest
19698	Article	Ecography	0906-7590	WILEY	2017	Agriculture rivals biomes in predicting global species richness	Species-area relationships (SARs) provide an avenue to model patterns of species richness and have recently been shown to vary substantially across regions of different climate, vegetation, and land cover. Given that a large proportion of the globe has been converted to agriculture, and considering the large variety in agricultural management practices, a key question is whether global SARs vary …		Kehoe, L; Senf, C; Meyer, C; Gerstner, K; Kreft, H; Kuemmerle, T	English		10.1111/ecog.02508	WOS:000408646000009			uncertain		uncertain		1 - Unclear or not enough information : need discussion	exclude it	9 - review / meta-analysis / modelling / methods
19733	Article	Scientific Reports	2045-2322	NATURE RESEARCH	2020	Aphid-infested beans divert ant attendance from the rosy apple aphid in apple-bean intercropping	Ecological intensification of cropping systems aims at restoring multi-functionality while supporting current productivity levels. Intercropping is a form of ecological intensification involving ecological processes beneficial to farmers that do not take place in monocultures. Thus, it represents a practical approach to decrease the use of synthetic inputs such as insecticides in cultivated syste…		Palsson, J; Porcel, M; Hansen, MF; Offenberg, J; Nardin, T; Larcher, R; Tasin, M	English		10.1038/s41598-020-64973-7	WOS:000540568100002			uncertain		keep it			exclude it	5 - not a crop type of interest
19962	Article	Basic and Applied Ecology	1439-1791	ELSEVIER GMBH	2021	Scattered woody vegetation promotes European brown hare population	European brown hare populations have declined during the last decades. Agricultural intensification has been identified as a relevant driver of this process and agri-environment schemes have been implemented to foster biodiversity in agricultural landscapes. Because species-specific outcomes of measures strongly depend on tailored design of the policy framework and the local management, while cha…	Agricultural intensification; Agri-environment schemes; Climate; Hedges; Heterogeneity; Lagomorpha; Landscape composition; Lepus europaeus; Population dynamic; Spotlight count; Subsidies	Johann, F; Arnold, J	English		10.1016/j.baae.2021.08.012	WOS:000707398700030			keep it		uncertain		6 - effect of AMP/ecological infrastructure at the landscape scale	exclude it	10b - comparison of habitats
29036	Article	Community Ecology	1585-8553	AKADEMIAI KIADO RT	2017	Assessing habitat-related disturbance in bird communities: Applying hemeroby and generalism as indicators	e tested the application of the concept of hemeroby and generalism at community level, on a set of birds occurring in various habitats of central Italy characterized by different level of disturbance. In each habitat-related bird community, we applied the recently published species-specific score in hemeroby (a proxy of habitat-related disturbance; HS1) and hemerobiotic diversity (a proxy of gene…	Habitat-related communities; Hemeroby score; Hemerobiotic diversity score; Hump-shaped pattern; Intermediate generalism hypothesis	Battisti, C; Fanelli, G; Pavel, D; De Zan, LR; de Gasperis, SR; Caneva, G	English		10.1556/168.2017.18.2.11	WOS:000422831800011			uncertain		uncertain		1 - Unclear or not enough information : need discussion	exclude it	4 - not an AMP of interest
29048	Article	Science of The Total Environment	0048-9697	ELSEVIER	2020	Sulfate fertilization supports growth of ryegrass in soil columns but changes microbial community structures and reduces abundances of nematodes and arbuscular mycorrhiza	The increased use of sulfate fertilizers to compensate for soil sulphur (S) limitation in agricultural soils may affect soil microbes and micro-fauna involved in S mobilization. Here, columns with podzolic soil material and ryegrass (Latium perenne) were fertilized with 0, 5, 10 and 20 kg ha(-1) (S0/S5/S10/S20) inorganic sulfate-S alongside a full complement of other nutrients. In the S10 and S20…	Bacteria; Mycorrhiza; Nematodes; Sulfatase; Stable isotope S-34; asfA; ssuD; atsA	Ikoyi, I; Fowler, A; Storey, S; Doyle, E; Schmalenberger, A	English		10.1016/j.scitotenv.2019.135315	WOS:000504672800134			keep it		keep it			exclude it	6 - contolled environment (lab, pots, greenhouse experiments)
29061	Article	Animal Production Science	1836-5787	CSIRO PUBLISHING	2009	Biodiversity benefits of alley farming with old man saltbush in central western New South Wales	Agricultural production systems that also provide opportunities to conserve biodiversity will be a crucial component of integrated and sustainable land use in mixed farming landscapes and should be considered and evaluated. Alley farming is an innovative farming system that aims to increase farm profitability while also enhancing environmental outcomes. Alley farming incorporates belts of woody p…	biodiversity conservation; multiple catchment outcomes; sustainable production	Seddon, J; Doyle, S; Bourne, M; Maccallum, R; Briggs, S	English		10.1071/EA08280	WOS:000269812400014			uncertain		keep it			exclude it	8b - no full text accessible
29068	Article	Plos One	1932-6203	PUBLIC LIBRARY SCIENCE	2014	Species Richness and Assemblages in Landscapes of Different Farming Intensity - Time to Revise Conservation Strategies?	Worldwide conservation goals to protect biodiversity emphasize the need to rethink which objectives are most suitable for different landscapes. Comparing two different Swedish farming landscapes, we used survey data on birds and vascular plants to test whether landscapes with large, intensively managed farms had lower richness and diversity of the two taxa than landscapes with less intensively ma…		Andersson, E; Lindborg, R	English		10.1371/journal.pone.0109816	WOS:000342591500114			uncertain		uncertain		5 - Effect of agricultural instensification	exclude it	4 - not an AMP of interest
29206	Journal article	Zemdirbyste-Agriculture	1392-3196	Lithuanian Research Centre for Agriculture and Forestry	2010	The influence of organic mulches on soil biological properties.	The application of organic mulches as a soil cover is effective in improving the quality of soil and increasing crop yield, especially in organic farming. The field experiment was carried out in 2008-2009 in the Pomological Garden of the Lithuanian University of Agriculture (54Â°53â€²N, 23Â°50â€²E). The soil type - Calc(ar)i-Endohypogleyic Luvisol (LVg-n-w-cc). Factor A - mulching: (1) without mu…	biomass; crop yield; enzyme activity; enzymes; Luvisols; mulches; mulching; organic farming; peat; sawdust; soil enzymes; soil quality; straw	Jodaugienė, D.; Pupalienė, R.; inkevičienė, A.; Marcinkevičienė, A.; Žebrauskaitė, K.; Baltaduonytė, M.; Čepulienė, R.	English			WOS:000280904300004	20103240314		keep it		keep it			exclude it	5 - not a crop type of interest
29209	Journal article	Agricultural and Forest Entomology	1461-9555	Wiley-Blackwell	2011	Enhancing rape pollen beetle parasitism within sown flower fields along a landscape complexity gradient.	Sown flower habitats not only are employed in agri-environment schemes in the European Union to enhance pollinators and birds, such as partridges, but also are hypothesized to contribute to the biological control of pests such as the rape pollen beetle Meligethes aeneus Fabr. by improving habitat and resource availability for its specialized parasitoids. In the present study, we selected 20 sown …	arthropod pests; biological control; biological control agents; control; effects; flowers; habitats; herbivores; host plants; hosts; landscape; mustard; natural enemies; nectar; parasites; parasitism; parasitoids; pests; plant pests; pollen; pollinators;	Scheid, B. E.; Thies, C.; Tscharntke, T.	English		10.1111/j.1461-9563.2010.00516.x	WOS:000289468200008	20113148834		uncertain		keep it			exclude it	4 - not an AMP of interest
29214	Article	Functional Ecology	0269-8463	WILEY	2021	Interactions among global change pressures act in a non-additive way on bumblebee individuals and colonies	Insect-mediated pollination is fundamental for terrestrial ecosystems as well as for crop production. However, bee populations are declining as a consequence of different global change pressures. Even though these pressures do not act in isolation, their interactive effects have received less attention. Through a cross-treatment field experiment with Bombus terrestris colonies, we analysed the jo…	antagonisms; Bombus terrestris; climate change; homeostasis; landscape transformation; neonicotinoid; pollinator; synergies	Zaragoza-Trello, C; Vila, M; Botias, C; Bartomeus, I	English		10.1111/1365-2435.13703	WOS:000583050300001			uncertain		uncertain		1 - Unclear or not enough information : need discussion	exclude it	5 - not a crop type of interest
29304	Journal article	Journal of Applied Ecology	0021-8901	BLACKWELL SCIENCE LTD	1991	Creation of 'island' habitats in farmland to manipulate populations of beneficial arthropods: predator densities and emigration.	Grass-sown raised earth banks were created as islands in the centres of 2 winter wheat fields in the UK to provide improved overwintering conditions for invertebrate predators. During the 1st year of establishment (1987-88), these areas provided overwintering refuge sites for many species of Araneae, Carabidae and Staphylinidae. Ground-zone searches recorded polyphagous predator densities of up t…	agricultural entomology; beneficial arthropods; Beneficial insects; beneficial organisms; biology; Cereals; Dispersal; ecology; Environmental management; fields; habitats; natural enemies; Overwintering; predators; Predatory arthropods; Predatory insects;	Thomas, M. B.; Wratten, S. D.; Sotherton, N. W.	English		10.2307/2404216	WOS:A1991HA12300011	19931182531		uncertain		keep it			exclude it	8b - no full text accessible
29309	Article	Agriculture Ecosystems & Environment	0167-8809	ELSEVIER	2007	The effects of GMHT crops on bird abundance in arable fields in the UK	Bird surveys were carried out in summer 2000 and winter 2000/2001 on 24 sugar beet fields, I I maize fields, 10 spring rape fields and (for winter-only) 23 winter rape fields divided into conventional and genetically modified herbicide tolerant (GMHT) treatments. These fields were a sub-sample of those used in the farm scale evaluation (FSE [Firbank, L.G, Heard, M.S., Woiwod, I.P., Hawes, C., Hau…	agricultural change; FSE; herbicide; invertebrates; power analysis; weed seeds	Chamberlain, DE; Freeman, SN; Vickery, JA	English		10.1016/j.agee.2006.05.012	WOS:000243609800037			uncertain		uncertain		1 - Unclear or not enough information : need discussion	exclude it	4 - not an AMP of interest	GMO vs non-GMO
29401	Article	Plant Ecology	1385-0237	KLUWER ACADEMIC PUBL	2001	Effects of light competition and litter on the performance of Viola palustris and on species composition and diversity of an abandoned fen meadow	The effects of light competition and litter on seedling recruitment and the performance of established individuals were examined in Viola palustris. This polycarpic perennial plant was a common component of species-rich fen meadows in northwestern Germany until the middle of this century, but today is considered to be regionally endangered. From summer 1996 until summer 1998 a bi-factorial field …	disturbance; mowing; removal experiment; seedling recruitment; succession; vital attributes	Jensen, K; Meyer, C	English		10.1023/A:1013270628964	WOS:000172719500005			uncertain		uncertain		1 - Unclear or not enough information : need discussion	exclude it	5 - not a crop type of interest	Fen meadows
29427	Article	Journal of Applied Ecology	0021-8901	WILEY	2019	The consequences of land sparing for birds in the United Kingdom	Land sparing has been proposed as a strategy to reconcile biodiversity conservation with agricultural production, with empirical studies on five continents indicating that most species would benefit if food demand was met through high-yield farming combined with the protection or restoration of natural habitat. Most such studies come from landscapes covered by large areas of natural habitat and w…	agriculture; agri-environment; biodiversity; conservation; food demand; habitat restoration; land sparing	Lamb, A; Finch, T; Pearce-Higgins, JW; Ausden, M; Balmford, A; Feniuk, C; Hirons, G; Massimino, D; Green, RE	English		10.1111/1365-2664.13362	WOS:000478601300002			keep it		uncertain		1 - Unclear or not enough information : need discussion	exclude it	4 - not an AMP of interest
29432	Article	Agriculture Ecosystems & Environment	0167-8809	ELSEVIER SCIENCE BV	2019	The role of hedgerows in soil functioning within agricultural landscapes	Intensification of agriculture has led to major losses of hedgerows and field margins worldwide. Soil sample extraction, in situ time series of soil moisture, temperature and soil water quality analyses, annual earthworm sampling and arbuscular mycorrhizal (AM) fungi sampling enabled comparison of soil functions between typical hedgerows, grass field margins, pasture and arable (mainly winter whe…	Permeability; Macropores; Earthworms; Porewater; Arbuscular mycorrhizal fungi; Organic matter; Compaction	Holden, J; Grayson, RP; Berdeni, D; Bird, S; Chapman, PJ; Edmondson, JL; Firbank, LG; Helgason, T; Hodson, ME; Hunt, SFP; Jones, DT; Lappage, MG; Marshall-Harries, E; Nelson, M; Prendergast-Miller, M; Shaw, H; Wade, RN; Leake, JR	English		10.1016/j.agee.2018.11.027	WOS:000468248000001			keep it		uncertain		3 - Comparison habitats	exclude it	10a - no comparator	compare EI (hedgerows and understorry grassy margin) and the adjacent crop, no control for effect
29436	Article	Journal of Insect Conservation	1366-638X	SPRINGER	2019	The best wildflowers for wild bees	Governmental agri-environment schemes (AES) aim to improve pollinator abundance and diversity on farmland by sowing wildflower seed mixes. These often contain high proportions of Fabaceae, particularly Trifolium (clovers), which are attractive to some bumblebee species, but not to most of the ~ 240 solitary bee species in the UK. Here we identify wildflowers that are attractive to a greater range…	Agri-environment scheme; Wildflowers; Solitary bees; Bumblebees; Pollinators; Seed mix	Nichols, RN; Goulson, D; Holland, JM	English		10.1007/s10841-019-00180-8	WOS:000495241600003			uncertain		keep it			exclude it	10a - no comparator	study of individual flowers
29534	Article	Applied Soil Ecology	0929-1393	ELSEVIER	2011	Altered food web structure and C-flux pathways associated with mineralisation of organic amendments to agricultural soil	Application of organic materials to agricultural soils offers the potential to divert these from conventional waste streams and to reduce the use of mineral fertilisers for crop production. In addition to direct impacts of organic materials on soil physico-chemical conditions, such amendments may also affect the structure and functioning of soil food webs and the coupling of plant- and soil biolo…	Municipal compost; Slurry; Nematode; Microbial community; Soil respiration; Soil organic matter	Paterson, E; Neilson, R; Midwood, AJ; Osborne, SM; Sim, A; Thornton, B; Millard, P	English		10.1016/j.apsoil.2011.04.006	WOS:000291958400001			uncertain		keep it			exclude it	6 - contolled environment (lab, pots, greenhouse experiments)
29537	Article	International Journal of Plant Production	1735-6814	GORGAN UNIV AGRICULTURAL SCIENCES & NATURAL RESOURCES	2013	Individual and interactive effects of crop type and management on weed and seed bank composition in an organic rotation	We investigated the effects of organic and conventional pest and fertility management on weed cover and the seed bank community in an organic rotation. The study was conducted during the 4th and 5th years of an organic rotation on part of a long term organic-conventional comparison trial. Results showed that although crop type (potato vs. cabbage) in a single year significantly affected weed func…	Additive effect; Weed cover; Weed functional group; Crop protection; Fertilizer	Haghighi, RS; Critchley, N; Leifert, C; Eyre, M; Cooper, J	English			WOS:000315246000005			keep it		uncertain		2 - Comparison organic VS conventional	exclude it	8b - no full text accessible
29553	Article	Journal for Nature Conservation	1617-1381	ELSEVIER GMBH, URBAN & FISCHER VERLAG	2016	Landscape complexity and farmland biodiversity: Evaluating the CAP target on natural elements	Increasing pressures on natural areas and limited conservation budgets require, particularly in rural landscapes in the Western world, an immediate answer to the question how much natural area is required to provide a sustainable future for wild plant and animal species on farmland. The European Union proposed in its Common Agricultural Policy that 3-7% of EU farmland should be managed as ecologi…	Common Agricultural Policy; Ecological focus area; Farmland biodiversity; Landscape complexity; Species richness	Cormont, A; Siepel, H; Clement, J; Melman, TCP; WallisDeVries, MF; van Turnhout, CAM; Sparrius, LB; Reemer, M; Biesmeijer, JC; Berendse, F; de Snoo, GR	English		10.1016/j.jnc.2015.12.006	WOS:000372455700003			uncertain		keep it			exclude it	4 - not an AMP of interest
29563	Article	Ecological Modelling	0304-3800	ELSEVIER	2007	Conservation of butterfly populations in dynamic landscapes: The role of farming practices and landscape mosaic	In a dynamic landscape the rate of change in landscape structure can be even more important than the degree of patch isolation in determining population survival and abundance. If the changes in landscape structure occur at an extremely high rate (as in some anthropogenic changes), dispersal may not be able to keep up with the high rates of local extinction. Understanding impacts of such changes …	connectivity; landscape dynamics; resource disturbance; movement; simulation model	Aviron, S; Kindlmann, P; Burel, F	English		10.1016/j.ecolmodel.2007.02.012	WOS:000247145800011			keep it		uncertain		1 - Unclear or not enough information : need discussion	exclude it	9 - review / meta-analysis / modelling / methods
29576	Article	Agriculture Ecosystems & Environment	0167-8809	ELSEVIER	2018	Improving ground cover and landscape function in a semi-arid rangeland through alternative grazing management	The development and adoption of sustainable grazing strategies is important to improve the functionality and productivity of agricultural landscapes. Alternative grazing systems incorporating periods of planned rest may achieve this compared to continuous grazing systems, but the evidence is conflicting. Using paired paddock contrasts, soil characteristics, ground cover and landscape function (i.…	Conservation; Infiltration; Landscape function analysis (LFA); Nutrient cycling; Rotational grazing; Stability	McDonald, SE; Reid, N; Water, CM; Smith, R; Hunter, J	English		10.1016/j.agee.2018.08.021	WOS:000449450100002			uncertain		keep it			exclude it	1 - not in geographical range
29632	Article	Biological Conservation	0006-3207	ELSEVIER SCI LTD	2005	Responses of butterfly and moth species to restored cattle grazing in semi-natural grasslands	The effects of restorative grazing on the abundance of butterfly and moth species were studied in mesic semi-natural grasslands of SW Finland differing in management history: (1) old continuously grazed, (2) restored (with ca 5 years of reinitiated grazing), and (3) abandoned former pastures. Generalized linear modelling of species abundances and indicator species analysis produced qualitatively …	butterflies and moths; cattle grazing; restoration management; semi-natural grasslands; species responses	Poyry, J; Lindgren, S; Salminen, J; Kuussaari, M	English		10.1016/j.biocon.2004.09.007	WOS:000226341200010			keep it		uncertain		4 - Afforestation / Restoration	exclude it	4 - not an AMP of interest	Old pastures vs restored pastures vs abandoned pastures
29693	Article	Herpetological Journal	0268-0130	BRITISH HERPETOL SOC	2007	Matrix permeability of agricultural landscapes: an analysis of movements of the common frog (Rana temporaria)	The implications of habitat fragmentation go beyond changes in the size and composition of suitable habitat patches. In fragmented landscapes, matrix permeability influences the dispersal of organisms, thereby affecting the persistence of populations in such landscapes. We investigated the effect of habitat composition on the movement of adult and recently metamorphosed juvenile common frogs (Ran…	amphibians; behaviour; connectivity; dispersal; field experiment; habitat fragmentation; nature conservation	Vos, CC; Goedhart, PW; Lammertsma, DR; Spitzen-Van der Sluijs, AM	English			WOS:000256389400005			uncertain		uncertain		3 - Comparison habitats	exclude it	10b - comparison of habitats
29733	Article	Weed Research	0043-1737	WILEY	2007	Fertilisation and weed control effects on yield and weeds in durum wheat grown under rain-fed conditions in a Mediterranean climate	A field study was undertaken to examine the effect of fertiliser type and weed control system on grain yield, yield components and weed population in durum wheat (Triticum turgidum. var. durum) grown in a 4-year rotation [bare fallow-barley (Hordeum vulgare)-vetch (Vicia sativa)-wheat]. Fertilisation treatments were: no fertilisation, organic fertilisation with 2500 kg ha(-1) of compost (sheep ma…	organic fertiliser; mechanical weed control; harrowing; row spacing; winter wheat	Garcia-Martin, A; Lopez-Bellido, RJ; Coleto, JM	English		10.1111/j.1365-3180.2007.00547.x	WOS:000246067700006			uncertain		uncertain		1 - Unclear or not enough information : need discussion	exclude it	3 - not an ISG of interest
29765	Article	Agricultural Science in Finland	0789-600X	AGRICULTURAL RESEARCH CENTRE FINLAND	1993	PERFORMANCE OF REDUCED HERBICIDE DOSES IN SPRING CEREALS	The consequences of dose reduction of three new herbicide formulations were studied for the control of annual broad-leaved weeds in fields of spring barley (Hordeum vulgare L.) and spring wheat (Triticum aestivum L.). The herbicide formulations were MCPA/mecoprop-P, MCPA/dichlorprop-P and MCPA/fluroxypyr. The efficacy of the lowest recommended dose and a 30% lower rate were tested and compared wi…	SPRING BARLEY; SPRING WHEAT; BROAD-LEAVED WEEDS; MCPA/MECOPROP-P; MCPA/DICHLORPROP-P; MCPA/FLUROXYPYR; TRIBENURON-METHYL	SALONEN, J	English			WOS:A1993MQ07400007			keep it		uncertain		7 - Effect of 1 particular product/mix of products (pesticide)	exclude it	12_duplicates	same 53779
29811	Article	Ibis	0019-1019	WILEY	2010	Assessing the impact of Entry Level Stewardship on lowland farmland birds in England	Agri-environment schemes (AES) are central to the conservation of Europe's farmland biodiversity. The UK Government's Public Service Agreement target seeks to reverse the decline of farmland birds in England by 2020 through the use of AES. The Entry Level Stewardship (ELS) scheme, introduced in 2005, is the first non-competitive, broad-uptake stewardship scheme designed to deliver simple but effe…	agriculture; agri-environment schemes; biodiversity; conservation; environmental stewardship; farmland bird indicator; land management	Davey, CM; Vickery, JA; Boatman, ND; Chamberlain, DE; Parry, HR; Siriwardena, GM	English		10.1111/j.1474-919X.2009.01001.x	WOS:000278920700003			uncertain		uncertain		6 - effect of AMP/ecological infrastructure at the landscape scale	exclude it	10b - comparison of habitats
29849	Journal article	Animal Conservation	1367-9430	Wiley-Blackwell	2013	Managing a food web: impacts on small mammals of managing grasslands for breeding waders.	Conservation management of landscapes often targets species of conservation concern, but this can have repercussions for other components of the food web which may, in turn, indirectly influence the target species. In Western Europe, many lowland wet grasslands are managed to encourage declining breeding wader populations but the benefits of creating habitat conditions that attract waders are oft…	domestic animals; food webs; grass sward; grassland condition; grassland management; grasslands; grazing; habitat management; landscape; livestock; lowland areas; natural enemies; predation; predator prey relationships; predators; small mammals; wild anim	Laidlaw, R. A.; Smart, J.; Smart, M. A.; Gill, J. A.	English		10.1111/j.1469-1795.2012.00586.x	WOS:000317981800015	20133154263		keep it		uncertain		1 - Unclear or not enough information : need discussion	exclude it	4 - not an AMP of interest
29896	Article	Basic and Applied Ecology	1439-1791	ELSEVIER GMBH	2015	Edges within farmland: Management implications of taxon specific species richness correlates	In intensively farmed landscapes worldwide, edges separating fields from managed forests represent potential biodiversity reservoirs. We examine variables strongly associated with species richness of several taxa representing diverse ecological guilds vascular plants, carabids, butterflies, birds and small mammals inhabiting farmland-forest edges in South Bohemia, Czech Republic. Our main objecti…	Forest-farmland edges; Biodiversity conservation; Carabids; Butterflies; Birds; Small mammals: Floristic composition; Agmicultural landscape	Salek, M; Kucera, T; Zimmermann, K; Bartuskova, I; Platek, M; Grill, S; Konvicka, M	English		10.1016/j.baae.2015.08.001	WOS:000366136700007			uncertain		uncertain		1 - Unclear or not enough information : need discussion	exclude it	4 - not an AMP of interest
29900	Article	Proceedings of The Royal Society B-biological Sciences	0962-8452	ROYAL SOCIETY	2005	Winter availability of cereal stubbles attracts declining farmland birds and positively influences breeding population trends	Many studies have demonstrated the selection of stubble fields by farmland birds in winter, but none have shown whether provisioning of this key habitat positively influences national population trends for widespread farmland birds. We use two complementary extensive bird surveys undertaken at the same localities in summer and winter and show that the area of stubble in winter attracts increased …	patchy resources; farmland birds; agri-environment schemes; population trends; winter habitat availability; volunteer surveys	Gillings, S; Newson, SE; Noble, DG; Vickery, JA	English		10.1098/rspb.2004.3010	WOS:000229110500008			uncertain		keep it			exclude it	4 - not an AMP of interest	land use
29936	Journal article	Agriculture, Ecosystems &amp; Environment	0167-8809	Elsevier	2017	Positive effects of local and landscape features on predatory flies in European agricultural landscapes.	Provisioning of suitable habitats for predatory insects in agricultural landscapes can improve natural pest control and hence the sustainability of agriculture. Apart from Syrphidae, the spatial ecology of predatory flies remains little studied. We investigated the response of Dolichopodidae, Empididae and Syrphidae to local features of seminatural habitats and to the composition of the surroundi…	natural enemies; predators; predatory insects; species composition	Pfister, S. C.; Sutter, L.; Albrecht, M.; Marini, S.; Schirmel, J.; Entling, M. H.	English		10.1016/j.agee.2017.01.032	WOS:000397550100029	20173106905		uncertain		uncertain		3 - Comparison habitats	exclude it	10b - comparison of habitats
29962	Article	Nature	0028-0836	NATURE PUBLISHING GROUP	2012	Combined pesticide exposure severely affects individual- and colony-level traits in bees	Reported widespread declines of wild and managed insect pollinators have serious consequences for global ecosystem services and agricultural production(1-3). Bees contribute approximately 80% of insect pollination, so it is important to understand and mitigate the causes of current declines in bee populations(4-6). Recent studies have implicated the role of pesticides in these declines, as exposu…		Gill, RJ; Ramos-Rodriguez, O; Raine, NE	English		10.1038/nature11585	WOS:000310434500039			uncertain		uncertain		1 - Unclear or not enough information : need discussion	exclude it	6 - contolled environment (lab, pots, greenhouse experiments)
40011	Journal article	International Journal of Pest Management	0967-0874	Taylor & Francis	2015	Indigenous generalist predators and plant residues: conservation biological control of pests in an organically managed cabbage field.	Plant residues are viewed as an important source for organic matter in farmlands. We studied if wheat straw and weed residues applied to an organically managed cabbage field by favoring alternative prey may improve the suppression of lepidopteran pests by indigenous generalist predators. The trophic characteristics of predators were determined by a stable isotope approach (Î´)13)C and Î´)15)N). T…	arthropod pests; biological control agents; cabbages; insect pests; natural enemies; organic farming; pests; plant pests; plant residues; straw; weeds; wheat; wheat straw	Xu QiCong; Xu HuiLian; Fujiyama, S.; Prasanna Amarasekara	English		10.1080/09670874.2015.1017547		20153180363		uncertain		keep it			exclude it	5 - not a crop type of interest
40017	Journal article	Applied Soil Ecology	0929-1393	Elsevier Ltd	2012	Vulnerability of soil invertebrate communities to the influences of livestock in three grasslands.	Soil invertebrates are coming under increasing pressure as pastoral agriculture is intensified. Grazing livestock affects the soil invertebrate community by impacting on the physical habitat through treading, and on nutrient cycling through dung and urine return. In this study the sensitivity of soil invertebrates to livestock was examined by quantifying the abundance and diversity of invertebrat…	characteristics; communities; cycling; diversity; domestic animals; ecology; fertilizers; grasslands; grazing; interactions; life history; livestock; moisture; mowing; natural enemies; nitrogen; nutrients; pastures; phosphorus; predators; soil biology; so	Schon, N. L.; Mackay, A. D.; Minor, M. A.	English		10.1016/j.apsoil.2011.11.003		20123129670		keep it		keep it			exclude it	1 - not in geographical range
40068	Journal article	Research Journal of Agricultural Science	2066-1843	Agroprint	2012	Comparative earthworm research in various ecosystems with different anthropic impact.	Using pedofauna research in the integrated agro-ecological monitoring is a necessary perspective, considering that some populations, such as earthworms, characterize the potential soil fertility, health quality and vitality, providing thus ecological stability. Research of pedofauna with positive role for soil fertility allows to monitor the vitality and activity of soil biota and to avoid the cr…	ecosystems; fallow; forests; formaldehyde; horizons; human activity; humus; long term experiments; lucerne; maize; monitoring; monoculture; peas; population density; roots; rotations; soil fauna; soil fertility; soil quality; sunflowers; wheat	AndriucÄƒ, V.; GÃ®rla, D.; Iordache, M.	English				20123305176		uncertain		keep it			exclude it	4 - not an AMP of interest
40073	Journal article	Bulletin of University of Agricultural Sciences and Veterinary Medicine Cluj-Napoca. Horticulture	1843-5254	University of Agricultural Sciences and Veterinary Medicine	2013	Î•Ffect of organic, biodynamic and conventional farming systems in selected soil parameters of various crops.	Growing concerns about the multifaceted harmful effects of conventional agriculture have led many farmers and consumers to seek alternative practices and systems, such as organic and biodynamic farming systems, that promote to improve the soil and product quality and will make agriculture more sustainable. In this research were determined in apple and wine grape crops for conventional, organic an…	acidity; apple juice; apples; diameter; electrical conductivity; farming systems; firmness; fruits; grape juice; grapes; mycorrhizas; nitrogen; organic carbon; organic farming; particle size; pH; soil organic matter; soil pH; soil properties; sugars; trad	Angelopoulou, F.; Papatheohari, Y.; Papastylianou, P.; Konstantas, A.; Travlos, I.; Bilalis, D.	English				20143022963		uncertain		uncertain		2 - Comparison organic VS conventional	exclude it	5 - not a crop type of interest
40076	Journal article	Research Journal of Agricultural Science	2066-1843	Banat's University of Agricultural Science and Veterinary Medicine	2012	Correlations between several chemical parameters of soil and earthworms' density depending on plant culture and organic-mineral fertilization.	Research have been carried out on the land of Didactic Station of UASVMB TimiÈ™oara, on a cambic chernozem, low gleyed. Identification of the pedological conditions and the morphological description of soil profile, as well as soil identification by type, respectively by subtype, have been made according to Romanian System of Soil Taxonomy (SRTS, 2003). Soil sampling was made by genetic horizons …	application rates; Chernozems; fertilizers; horizons; humic acids; maize; organic fertilizers; soil chemical properties; soil morphology; soil organic matter; soil pH; soil profiles; soil types; sunflowers	Iordache, M.; Gaica, I.; Borza, I.; AndriucÄƒ, V.; GÃ®rla, D.	English				20133395322		keep it		keep it			exclude it	9 - review / meta-analysis / modelling / methods	oral presentation
40077	Journal article	European Journal of Soil Biology	1164-5563	Elsevier Masson SAS	2012	Ecological and physiological effects of soil management practices on earthworm communities in French vineyards.	In recent literature, very few studies have reported the use of the combination of indicators from ecological communities and ecotoxicity biomarkers in field experiments to assess agricultural quality. Therefore, the aim of this study was to determine the influence of three soil management practices of vine inter-rows (chemical weeding, mechanical weeding and grass-covering) on earthworms, in the…	assays; autumn; bioavailability; biomass; catalase; communities; enzyme activity; enzymes; farming; glutathione transferase; grapes; identification; indicators; literature; natural enemies; nutrients; pesticides; physiology; pollutants; pollution; predato	Schreck, E.; Gontier, L.; Dumat, C.; Geret, F.	English		10.1016/j.ejsobi.2012.05.002	WOS:000309092800002	20123306019		keep it		keep it			exclude it	5 - not a crop type of interest
40079	Journal article	Applied Soil Ecology	0929-1393	Elsevier B.V.	2018	Functional biodiversity, environmental sustainability and crop nutritional properties: a case study of horticultural crops in north-eastern Italy.	Biodiversity is expected to be an assurance for the maintenance of agroecosystem, being fundamental to preserve basic ecosystem services (ESS). To examine in depth this topic, the present research aimed at: (a) evaluating environmental sustainability by measuring the efficiency of some key ESS in agroecosystems with different management; (b) searching for relationships among biodiversity groups a…	agriculture; biodiversity; biological indicators; case studies; diversity; ecology; ecosystem services; ecosystems; environmental assessment; evaluation; farming; horticultural crops; horticulture; indexes; indicator species; indicators; natural enemies;	Fusaro, S.; Squartini, A.; Paoletti, M. G.	English		10.1016/j.apsoil.2017.06.023		20183227140		keep it		uncertain		2 - Comparison organic VS conventional	exclude it	5 - not a crop type of interest
40107	Journal article	Pest Management Science	1526-498X	John Wiley & Sons	2003	The effects of repeated applications of the molluscicide metaldehyde and the biocontrol nematode Phasmarhabditis hermaphrodita on molluscs, earthworms, nematodes, acarids and collembolans: a two-year study in north-west Spain.	Over two years, six consecutive field experiments were done in which the chemical molluscicide metaldehyde and the nematode biocontrol agent Phasmarhabditis hermaphrodita (Schneider) were applied at the standard field rates to replicated mini-plots successively planted with lettuce, Brussels sprouts, leaf beet and cabbage, to compare the effectiveness of different treatments in reducing slug dama…	beetroots; biological control agents; Brussels sprouts; cabbages; crop damage; entomopathogens; entomophilic nematodes; lettuces; manures; metaldehyde; molluscicides; natural enemies; nontarget organisms; pathogens; pests; plant pests; slurries	Iglesias, J.; Castillejo, J.; Castro, R.	English		10.1002/ps.758	WOS:000186248900007	20033183559		keep it		keep it			exclude it	5 - not a crop type of interest
40133	Journal article	Crop Protection	0261-2194		1985	A comparison of the effects of cypermethrin, parathion-methyl and DDT on cereal aphids, predatory beetles, earthworms and litter decomposition in spring wheat.	During a study in the United Kingdom, cypermethrin (Ripcord) at 100 g a.i./ha and parathion-methyl and DDT each at 1 kg a.i./ha were each applied to small replicated barriered plots of spring wheat. Residues of cypermethrin in the soil declined to half their initial value within 6 weeks as compared with 3 weeks for parathion-methyl and 22 weeks for DDT. No effects attributable to any of the 3 tre…	agricultural entomology; cereals; Control; Cypermethrin; DDT; effects; fields; habitats; insecticide residues; insecticides; natural enemies; nontarget effects; parathion; parathion-methyl; persistence; pesticide residues; predators; predatory insects; re	Shires, S. W.	English		10.1016/0261-2194(85)90016-X		19850526764		keep it		uncertain		7 - Effect of 1 particular product/mix of products (pesticide)	exclude it	8b - no full text accessible
40143	Journal article	Agriculture, Ecosystems &amp; Environment	0167-8809	Elsevier	2021	Re-established grasslands on farmland promote pollinators more than predators.	Agricultural intensification is among the major threats to farmland biodiversity and associated ecosystem services. Agri-environment schemes in Europe aim to counteract the continuous decrease of permanent grassland habitat and related decline of biodiversity in agricultural landscapes. We established new grasslands adjacent to permanent old grasslands to study effects on arthropod pollinators an…	grasslands; species richness; biodiversity; agricultural land; pollinators; predators; adaptation; habitats; natural enemies	Hussain, R. I.; Brandl, M.; Maas, B.; Rabl, D.; Walcher, R.; Krautzer, B.; Entling, M. H.; Moser, D.; Frank, T.	English		10.1016/j.agee.2021.107543	WOS:000685518100001	20210313812		keep it		keep it			exclude it	4 - not an AMP of interest	Implementation of new grassland : land use change
40149	Journal article	Agronomy	2073-4395	MDPI Publishing	2020	The effect of cover crops on the biodiversity and abundance of ground-dwelling arthropods in a Mediterranean pear orchard.	The intensification of agriculture has led to the reduction of the diversity of arthropods in agroecosystems, including that of ground-dwelling species. The aim of our work was to assess the effect of a sown cover crop on the diversity of ground-dwelling arthropods, including key predators for pest control in pear orchards. The trial was carried out in a pear orchard divided in three blocks; two …	species diversity; predatory insects; cover crops; pears; natural enemies; pitfall traps; predatory arthropods; barley; lucerne; faba beans; predators; crops; wild relatives	Pedro, L. de; Perera-FernÃ¡ndez, L. G.; LÃ³pez-Gallego, E.; PÃ©rez-Marcos, M.; Sanchez, J. A.	English		10.3390/agronomy10040580	WOS:000534619900056	20203192141		keep it		keep it			exclude it	5 - not a crop type of interest
40155	Journal article	Agriculture, Ecosystems &amp; Environment	0167-8809	Elsevier	2019	Ground cover management in a Mediterranean vineyard: impact on insect abundance and diversity.	Sustainable agriculture requires the support of new tools for successful and low-impact management of pests and diseases at global and local scales. The implementation of cover crops is considered a promising alternative ecological structure for sustainable agriculture, because they provide refuge to natural enemies of pests. Specifically, we hypothesised that implementing cover crop vegetation i…	arthropod pests; biological control; canopy; conservation; cover crops; crops; ecology; fauna; grapes; ground cover; insect pests; natural enemies; parasites; parasitoids; pests; pitfall traps; plant diseases; plant pests; pollinators; predators; rootstoc	SÃ¡enz-Romo, M. G.; Veas-Bernal, A.; MartÃ­nez-GarcÃ­a, H.; Campos-Herrera, R.; IbÃ¡Ã±ez-Pascual, S.; MartÃ­nez-Villar, E.; PÃ©rez-Moreno, I.; Marco-MancebÃ³n, V. S.	English		10.1016/j.agee.2019.106571	WOS:000500210500011	20193436042		keep it		keep it			exclude it	5 - not a crop type of interest
40164	Journal article	Agricultural Systems	0308-521X	Elsevier Ltd	2015	Organic versus conventional systems in viticulture: comparative effects on spiders and carabids in vineyards and adjacent forests.	Farming systems and management regimes of vineyards may affect local biodiversity of plants and invertebrates. While most studies have focused on the overall biodiversity of vineyards, there has been little consideration of the response of different ecological guilds to vineyard management, or to how vineyard management affects communities of adjacent semi-natural habitats. We study here two func…	biodiversity; forests; grapes; grasses; habitats; landscape; natural enemies; organic farming; predators; species richness; vineyards; viticulture	Caprio, E.; Nervo, B.; Isaia, M.; Allegro, G.; Rolando, A.	English		10.1016/j.agsy.2015.02.009	WOS:000354503000006	20153147031		keep it		uncertain		2 - Comparison organic VS conventional	exclude it	5 - not a crop type of interest
40173	Journal article	International Journal of Pest Management	0967-0874	Taylor & Francis	2020	The management type used in plum orchards alters the functional community structure of arthropod predators.	The management practices in agroecosystems can alter the community structure of pests' natural enemies, which can consequently disturb their biocontrol function. Here, we investigated how organic or conventional farming influence the community structure of arthropod predators (spiders, coccinelids, anthocorids, ants) in orchards. The three conventional orchards studied were plum tree monocultures…	plant pests; plums; orchards; organic farming; species composition; predatory arthropods; species diversity; natural enemies; pests; predators	Michalko, R.; KoÅ¡uliÄ, O.	English		10.1080/09670874.2019.1601292	WOS:000467156400001	20203182744		keep it		uncertain		2 - Comparison organic VS conventional	exclude it	5 - not a crop type of interest
40181	Journal article	Catena	0341-8162	Elsevier Ltd	2015	Effectiveness of afforested shrub plantation on ground-active arthropod communities and trophic structure in desertified regions.	In desertified regions, the mobile sand land, and afforested shrubland of different ages (i.e., 6, 15, 24 and 36 years) in addition to the naturally restored grassland were selected in order to evaluate their consequences on taxonomic and trophic structures, and the diversity of ground-active arthropods. The taxa-specific responses to the land conversion were found within functional groups. The a…	arthropod communities; biodiversity; communities; conversion; density; desertification; diversity; ecosystems; grasslands; grazing; herbivores; indexes; natural enemies; plantations; predators; sand; shrublands; soil; stabilization; structure; structures;	Liu, R. T.; Zhu, F.; Steinberger, Y.	English		10.1016/j.catena.2014.09.018		20153007471		keep it		uncertain		4 - Afforestation / Restoration	exclude it	1 - not in geographical range	China
40197	Journal article	Scientia Agriculturae Bohemica	1211-3174	CeskÃ¡ ZemedelskÃ¡ Univerzita v Praze	2019	Canopy-dwelling arthropod response to rynaxypyr and lambda-cyhalothrin treatments in maize.	The technology of grain corn production has recently been continuously changing due to spreading of insecticidal in-crop treatments in Europe. The aim of these interventions is to prevent damage caused by serious lepidopterous pests in maize. We carried out in-maize field experiments using two different active ingredients of insecticides in four consecutive years (2014â€“2017). A field experiment…	insecticides; insect pests; plant pests; maize; nontarget organisms; crop production; lambda-cyhalothrin; natural enemies; biological control agents; canopy; predatory insects; endangered species; insect control; pest control; chemical control; arthropod	Keszthelyi, S.; Pónya, Z.	English		10.2478/sab-2019-0033		20203158056		keep it		uncertain		7 - Effect of 1 particular product/mix of products (pesticide)	exclude it	3 - not an ISG of interest	coleopterans without furthur id.
40216	Journal article	Journal of Insect Conservation	1366-638X	Springer	2019	How does habitat diversity affect ground-dwelling arthropods assemblages in Douro Demarcated Region terraced vineyards?	We investigated the impact of neighborhood non-crop habitats (NCHs) and cover vegetation in the Douro Demarcated Region terraced vineyards on ground-dwelling arthropods communities. Arthropods were sampled using pitfall traps located either in NCH as inside vineyards, at three distances (5, 25 and 50 m from NCH). Vegetation cover and plant species richness were evaluated around each trap. Omnivor…	botanical composition; communities; detritivores; grapes; habitats; natural enemies; pitfall traps; predators; species; species diversity; species richness; traps; vegetation; vineyards	Carlos, C.; GonÃ§alves, F.; Crespo, L.; Zina, V.; Oliveira, I.; CrespÃ­, A.; Torres, L.	English		10.1007/s10841-019-00144-y	WOS:000468797900010	20219921197		keep it		keep it			exclude it	5 - not a crop type of interest
40248	Journal article	AAB Bioflux	2066-7639	Bioflux	2009	Agricultural and environmental importance of Cean-BolduÈ› antierosional forest belts in Transylvania.	This study was conducted to explore the plant-pest-entomophagous interactions in cereal agroecosystem of the Agricultural Research-Development Station Turda, in Transylvania, Romania. Under the conditions of actual agroecological changes, yielded by climatic warming and dryness and new technological and economical conditions of zone agricultural exploitations, the research pointed out the extensi…	arthropod pests; biological control; cereals; insect pests; insecticides; natural enemies; pest control; pests; plant pests; shelterbelts; weed control; weeds	Malschi, D.; Tritean, N.; È˜erbÄƒnescu, R.	English				20103130363		uncertain		uncertain		1 - Unclear or not enough information : need discussion	exclude it	8a - no full text found
40263	Journal article	Agriculture, Ecosystems and Environment			1994	Do semi-natural patches enrich crop fields with predatory epigean arthropods.	Patrolling in grasslands and adjoining habitats by predatory arthropods and exchange of individuals between grasslands and oat fields were analysed to estimate the influence of agricultural practice and heterogeneity of farmland on the distribution of these important natural enemies of pests. The intensity of patrolling by large arthropods (Araneae, Carabidae and Formicidae) was ordered as follow…	agricultural entomology; biology; cereals; crops; ecology; effects; farming; farming systems; grasslands; habitats; natural enemies; oats; predators; predatory arthropods	Kajak, A.; Åukasiewicz, J.	English				19941107797		keep it		uncertain		3 - Comparison habitats	exclude it	8b - no full text accessible
40264	Journal article	Biological Control	1049-9644	Elsevier Ltd	2019	Can plantings of partridge pea (Chamaecrista fasciculata) enhance beneficial arthropod communities in neighboring soybeans?	Grass buffer strips are often deployed along crop borders as part of conservation programs to improve water quality, filter sediments from runoff, and foster wildlife biodiversity. Addition of wildflowers in these strips can augment natural enemies by provisioning nectar and pollen resources. Here we investigated the impact of partridge pea [Chamaecrista fasciculata (Michx.) Greene] as an insecta…	arthropod communities; beneficial arthropods; biodiversity; biological control; cereals; communities; conservation; effects; grasses; millets; natural enemies; nectar; parasites; parasitoids; pitfall traps; pollen; predators; runoff; sediment; soyabeans;	Moore, L. C.; Leslie, A. W.; Hooks, C. R. R.; Dively, G. P.	English		10.1016/j.biocontrol.2018.09.008		20193221495		keep it		keep it			exclude it	1 - not in geographical range	USA
40271	Journal article	Bollettino di Zoologia Agraria e di Bachicoltura	0336-2403	UniversitÃ degli Studi di Milano, Istituto di Entomologia Agraria	2007	The ground beetles (Coleoptera: Carabidae) of three horticultural farms in Lombardy, Northern Italy.	Ground beetles (Coleoptera: Carabidae) were surveyed across three horticultural farms, located in a peri-urban area, in the Po plain in Lombardy (Northern Italy) from April 2003 to March 2005. Their biodiversity was estimated using pitfall traps. A total of 29 genera and 39 species were collected. Notes on ants and spiders presence were also furnished. Land use seemed to have a significant effect…	beneficial arthropods; beneficial insects; beneficial organisms; biodiversity; biological control agents; horticulture; land use; lowland areas; natural enemies; predators; predatory insects; species richness	Lupi, D.; Colombo, M.; Facchini, S.	English				20083046372		uncertain		uncertain		2 - Comparison organic VS conventional	exclude it	5 - not a crop type of interest
40314	Journal article	Agriculture, Ecosystems &amp; Environment	0167-8809	Elsevier	2019	The potential of different semi-natural habitats to sustain pollinators and natural enemies in European agricultural landscapes.	Semi-natural habitats (SNH) are vital to sustain pollinators and natural enemies, and the ecosystem services they provide in agroecosystems. However, little is known about the relative importance of different SNH types and their vegetation traits for pollinators and natural enemies. Yet, such knowledge is essential for effective habitat management to promote both functional arthropod groups and a…	biodiversity; biological control; border effects; conservation; ecology; ecosystem services; ecosystems; flowering; habitat management; habitats; honey bees; integrated pest management; landscape; natural enemies; parasites; parasitoids; pest control; pes	Bartual, A. M.; Sutter, L.; Bocci, G.; Moonen, A. C.; Cresswell, J.; Entling, M.; Giffard, B.; Jacot, K.; Jeanneret, P.; Holland, J.; Pfister, S.; PintÃ©r, O.; Veromann, E.; Winkler, K.; Albrecht, M.	English		10.1016/j.agee.2019.04.009	WOS:000482173600005	20193435976		keep it		keep it			exclude it	10b - comparison of habitats
40316	Journal article	Bulletin of University of Agricultural Sciences and Veterinary Medicine Cluj-Napoca. Horticulture	1843-5254	University of Agricultural Sciences and Veterinary Medicine	2022	Potential of cover crops to control arthropod pests in organic viticulture.	Plant diversity has the potential to conserve beneficials and thereby naturally controlling arthropod pests. Beneficials' activity can be increased by pollen-rich plant species. Here we aimed to develop innovative viticultural systems that naturally control arthropod pests, by increasing plant diversity within vineyards planting of selected cover crops. The experimental vineyards were set-up in C…	cover crops; arthropod pests; species diversity; grapes; vineyards; pest control; cultural control; predatory arthropods; predatory insects; natural enemies; biodiversity; crops; pests; predators	Ranca, A.; Fragniere, A. L.; Ene, S. A.; Modic, Å .; Rossi, V.; Caffi, T.; Razinger, J.; Santamalia, E. R.; Wipf, D.	English		10.15835/buasvmcn-hort:2021.0041		20220289294		keep it		keep it			exclude it	5 - not a crop type of interest
40332	Journal article	Å½emdirbystÄ— (Agriculture)	1392-3196	Lithuanian Research Centre for Agriculture and Forestry	2012	The impact of foliar fertilization on the number of bees (Apoidea) on spring oilseed rape.	Spring oilseed rape (Brassica napus L. var. oleifera) is an important oilseed crop whose cultivation area has increased significantly in Estonia. It is predominantly autogamous but cross-pollination can have several positive effects, including higher seed yield. We studied the effect of fertilization with different foliar microfertilizers on the flower density and pollen and nectar production of …	boron fertilizers; calcium fertilizers; copper fertilizers; fertilizers; flowers; foliar application; magnesium fertilizers; manganese fertilizers; molybdenum fertilizers; nectar; NPK fertilizers; pollen; rape; sulfur fertilizers; swede rape	Viik, E.; MÃ¤nd, M.; Karise, R.; LÃ¤Ã¤niste, P.; Williams, I. H.; Luik, A.	English			WOS:000305166800006	20123158717		keep it		keep it			exclude it	3 - not an ISG of interest	honey bees included in abundance
40333	Journal article	Journal of Applied Ecology	0021-8901	Wiley	2018	Managing trap-nesting bees as crop pollinators: spatiotemporal effects of floral resources and antagonists.	The decline of managed honeybees and the rapid expansion of mass-flowering crops increase the risk of pollination limitation in crops and raise questions about novel management approaches for wild pollinators in agroecosystems. Adding artificial nesting sites, such as trap nests, can promote cavity-nesting bees in agroecosystems, but effectiveness could be limited by the availability of floral re…	adverse effects; animal behaviour; antagonists; behaviour; breeding places; cultivation; disturbance; disturbed land; ecology; ecosystem services; ecosystems; effects; efficacy; flowering; foraging; growth rate; honey bees; human activity; land use; lands	Dainese, M.; Riedinger, V.; Holzschuh, A.; Kleijn, D.; Scheper, J.; Steffan-Dewenter, I.; MacIvor, S.	English		10.1111/1365-2664.12930	WOS:000417764600020	20183025176		uncertain		uncertain		1 - Unclear or not enough information : need discussion	exclude it	4 - not an AMP of interest
40373	Journal article	Biodiversity and Conservation	0960-3115	Kluwer Academic Publishers	2003	Effects of habitat management on vegetation and above-ground nesting bees and wasps of orchard meadows in Central Europe.	We studied the vegetation, stand structure and communities of above-ground nesting bees and wasps in 45 orchard meadows that were grazed, mown or abandoned (15 of each) in an agricultural landscape near GÃ¶ttingen, Germany. Total species richness of plants was significantly lower and the proportion of dead wood was significantly higher on abandoned meadows compared to mown or grazed meadows. Spec…	fruit trees; grassland management; grasslands; habitats; insect communities; landscape; meadows; natural enemies; nesting; parasites; parasitism; parasitoids; species richness; stand structure; trees; vegetation; woody plants	Steffan-Dewenter, I.; Leschke, K.	English		10.1023/A:1024199513365	WOS:000183444300012	20033111763		keep it		keep it			exclude it	5 - not a crop type of interest
40385	Journal article	Soil Biology &amp; Biochemistry	0038-0717	Elsevier Ltd	2018	Evidence for multi-trophic effects of pesticide seed treatments on non-targeted soil fauna.	The use of pesticide seed treatments containing neonicotinoid insecticides is widespread in large-scale row crop agriculture. Recently, use of pesticide seed treatments has come under scrutiny due to concerns over non-target impacts on beneficial insects (e.g., honey bees) and the environment. Amidst these growing concerns, however, few studies have examined how pesticide seed treatments may impa…	beneficial arthropods; beneficial insects; beneficial organisms; communities; crop yield; decomposition; ecosystem services; ecosystems; effects; fauna; feeding; forest litter; herbivores; honey bees; insecticides; litter (plant); maize; mineralization; n	Atwood, L. W.; Mortensen, D. A.; Koide, R. T.; Smith, R. G.	English		10.1016/j.soilbio.2018.07.007		20183317767		keep it		keep it			exclude it	1 - not in geographical range	USA
40418	Journal article	Agricultural and Forest Entomology	1461-9555	Wiley-Blackwell	2013	Hedgerows surrounding organic apple orchards in north-west Spain: potential to conserve beneficial insects.	Flowering plant species in hedgerows may be food sources for beneficial insects and therefore play a role in biodiversity conservation and agroecosystem functioning. Research was conducted in eight organic cider-apple orchards in Asturias (north-west Spain) aiming to (i) identify the native flowering plants in the surrounding hedgerows and (ii) assess the attractiveness of those flowers for benef…	apples; arthropod pests; beneficial arthropods; beneficial insects; beneficial organisms; biodiversity; biological control; botanical composition; conservation; control; ecosystem services; ecosystems; farmers; flowering; flowers; hedges; honey bees; natu	MiÃ±arro, M.; Prida, E.	English		10.1111/afe.12025	WOS:000325609400005	20133377279		keep it		keep it			exclude it	5 - not a crop type of interest
40421	Journal article	Insects	2075-4450	MDPI AG	2017	Getting more power from your flowers: multi-functional flower strips enhance pollinators and pest control agents in apple orchards.	Flower strips are commonly recommended to boost biodiversity and multiple ecosystem services (e.g., pollination and pest control) on farmland. However, significant knowledge gaps remain regards the extent to which they deliver on these aims. Here, we tested the efficacy of flower strips that targeted different subsets of beneficial arthropods (pollinators and natural enemies) and their ecosystem …	apples; arthropod pests; beneficial arthropods; beneficial insects; biological control; biological control agents; crop yield; flowers; fruits; insect control; insect pests; natural enemies; nectar; parasites; parasitoids; pest control; pests; plant pests	Campbell, A. J.; Wilby, A.; Sutton, P.; WÃ¤ckers, F.	English		10.3390/insects8030101		20183387980		keep it		keep it			exclude it	5 - not a crop type of interest
40436	Journal article	Scientific Reports	2045-2322	Nature Publishing Group	2022	Vegetation increases abundances of ground and canopy arthropods in Mediterranean vineyards.	The decline of arthropod populations observed in many parts of the world is a major component of the sixth mass extinction with intensive agriculture being one of its main drivers. Biodiversity-friendly farming practices are taking centre stage in the recovery process. In vineyards, vegetation cover is commonly used for production purposes, to reduce soil compaction by machinery use and soil eros…	vegetation; vineyards; insect pests; plant pests; biodiversity; social insects; predatory arthropods; grapes; soil management; species richness; canopy; conservation; arthropod pests; pests; predators	Blaise, C.; Mazzia, C.; Bischoff, A.; Millon, A.; Ponel, P.; Blight, O.	English		10.1038/s41598-022-07529-1	WOS:000765922600040	20220271704		keep it		keep it			exclude it	5 - not a crop type of interest
40437	Journal article	Journal of Insect Conservation	1366-638X	Springer	2014	Augmenting flower trait diversity in wildflower strips to optimise the conservation of arthropod functional groups for multiple agroecosystem services.	Sown wildflower strips are increasingly being established in Europe for enhancing arthropod conservation and the provision of ecosystem services, including biotic pollination and natural pest control. Here we use floral traits to identify different plant functional effect groups. Floral resources were provided in four experimental levels characterised by a cumulatively increasing flower trait div…	buckwheat; conservation; dill; diversity; ecosystem services; faba beans; fennel; mustard; natural enemies; parasites; parasitoids; predators	Balzan, M. V.; Bocci, G.; Moonen, A. C.	English		10.1007/s10841-014-9680-2	WOS:000340450000020	20143336206		uncertain		uncertain		1 - Unclear or not enough information : need discussion	exclude it	5 - not a crop type of interest	tomato, but they survey only the flowerstrip around the tomatoes, and draw conclusions on the potential pest and natural enemies it could bring to the tomatoes (Italy).
40566	Journal article	Basic and Applied Ecology	1439-1791	Elsevier GmbH	2017	Bayesian inferences of arthropod movements between hedgerows and orchards.	Hedgerows are agro-Ecological infrastructure that are assumed to enhance biodiversity in an agro-ecosystem and the control of crop pests. However, local movements of arthropod predators from hedgerows to crops remain poorly understood. In this research, these movements were analysed in eleven commercial apple orchards over two weeks in the spring of 2014. Predators were indirectly marked by spray…	apples; hedges; natural enemies; orchards; ovalbumin; pitfall traps; predators; predatory insects	Lefebvre, M.; PapaÃ¯x, J.; Mollot, G.; Deschodt, P.; Lavigne, C.; Ricard, J. M.; Mandrin, J. F.; Franck, P.	English		10.1016/j.baae.2017.05.002		20173278831		uncertain		uncertain		1 - Unclear or not enough information : need discussion	exclude it	5 - not a crop type of interest
40571	Journal article	Polish Journal of Ecology	1505-2249	Centre of Ecological Research, Polish Academy of Sciences	2006	Dispersal of Harpalus rufipes (Degeer) (Carabidae) between shelterbelt and cereal field.	Former studies usually show a positive effect of landscape heterogeneity on different groups of animals occurring in crop fields in Poland but some controversies have been discovered. The aim of this study was to answer the question whether the introduction of mid-field tree belts can help to increase numbers of predatory carabids in crop fields. Distance and the direction of movements of individ…	cereals; crops; field crops; landscape ecology; monitoring; natural enemies; predators; predatory insects; shelterbelts	Kujawa, K.; Sobczyk, D.; Kajak, A.	English			WOS:000238320600007	20073025292		uncertain		uncertain		1 - Unclear or not enough information : need discussion	exclude it	10a - no comparator	movement, effect on the adjacent field. No field without hedge = no comparator
40572	Journal article	Journal of Plant Diseases and Protection	1861-3829	Springer Berlin	2020	Legume-based intercropping for the management of fall armyworm, Spodoptera frugiperda L. in maize.	Fall armyworm, Spodoptera frugiperda (Noctuidae: Lepidoptera), is an economically important invasive pest infesting maize. Habitat manipulation as a method of conservation biological control which employs cover crops/hedge rows/flower strips crops in the main crop field to conserve the beneficial insect fauna like natural enemies. An experiment was conducted to study the influence of intercroppin…	maize; plant pests; intercropping; insect pests; insect control; pest control; cultural control; intercrops; groundnuts; faba beans; soyabeans; crop damage; parasitism; parasitoids; natural enemies; predatory insects; pests; arthropod pests; crops; parasi	Amala Udayakumar; Shivalingaswamy, T. M.; Bakthavatsalam, N.	English		10.1007/s41348-020-00401-2		20210219010		uncertain		keep it			exclude it	1 - not in geographical range	India
40576	Journal article	Functional Ecology	0269-8463		1990	Analysis of the spatial component of pesticide side effects on non-target invertebrate populations and its relevance to hazard analysis.	The relative levels of recovery by populations of Carabidae, Staphylinidae and Linyphiidae were measured following exposure to dimethoate at 346 g a.i./ha in 220 litres water in 2 winter wheat fields in the UK during 1987-88. Regression analysis of the time taken for treated populations to reach the densities in untreated plots with respect to distance from the plot boundary, revealed differences…	agricultural entomology; beneficial arthropods; beneficial insects; beneficial organisms; Cereals; Dimethoate; effects; fields; insecticides; Models; natural enemies; nontarget effects; predators; Predatory arthropods; Regression analysis; wheat	Jepson, P. C.; Thacker, J. R. M.	English		10.2307/2389596		19911152604		keep it		uncertain		7 - Effect of 1 particular product/mix of products (pesticide)	exclude it	8b - no full text accessible
40589	Journal article	Journal of Research and Applications in Agricultural Engineering	1642-686X	PrzemysÅ‚owy Instytut Maszyn Rolniczych (PIMR), BranÅ¼owy OÅ›rodek Informacji Naukowej, Technicznej i Ekonomicznej	2016	The effect of plant arrangement in soybean crop on presence of more important herbivores - preliminary results.	The aim of the study was to determinate the effect of soybean plant arrangement on the number and dynamics of the most important herbivores. Preliminary studies were carried out in 2015, at RZD PawÅ‚owice, Poland belonging to WrocÅ‚aw University of Environmental and Life Sciences. Colonization of plants by herbivores was compared for row spacing 15 and 30 cm and also for seeding rate 50 and 90 se…	arthropod pests; insect pests; pests; plant pests; row spacing; seeding; seeds; soyabeans	Cierpisz, M.; Twardowski, J.; Kozak, M.	English				20163345680		uncertain		uncertain		1 - Unclear or not enough information : need discussion	exclude it	3 - not an ISG of interest
40600	Journal article	Annals of Applied Biology	0003-4746		1992	Non-target effects of repeated methiocarb slug pellet application on carabid beetle (Coleoptera: Carabidae) activity in winter-sown cereals.	The effects of repeated annual application of methiocarb-based slug pellets, broadcast on the soil surface and drilled into the seed bed, on the activity of carabids were investigated over a 4-year period in the Irish Republic on a winter-sown wheat field using pitfall traps in barriered plots. The most numerous of 27 species recorded were Bembidion aeneum and B. obtusum. Following applications i…	agricultural entomology; beneficial arthropods; Beneficial insects; beneficial organisms; Cereals; effects; fields; Methiocarb; molluscicides; natural enemies; nontarget effects; Pesticides; predators; Predatory insects; Wheat	Purvis, G.; Bannon, J. W.	English		10.1111/j.1744-7348.1992.tb03453.x		19931181067		keep it		uncertain		7 - Effect of 1 particular product/mix of products (pesticide)	exclude it	8b - no full text accessible
40653	Journal article	Vegetable Crops Research Bulletin	1506-9427	Versita	2008	The influence of spinosad and azadirachtin on beneficial fauna naturally occurring on cabbage crops.	The influence of spinosad (SpinTor 480 SC) and azadirachtin (Neem Azal T/S) on beneficial fauna naturally occurring on cabbage crops was evaluated in field experiments conducted in years 2004-2006. The insecticides were applied as a plant spray in field recommended dosages i.e. 96 g of active ingredient (a.i.) per ha for spinosad and 24 ml a.i. per ha for azadirachtin. The effect of direct contac…	arthropod pests; azadirachtin; beneficial organisms; cabbages; insect control; insect pests; insecticide residues; insecticides; natural enemies; nontarget effects; nontarget organisms; pest control; pesticide residues; pesticides; pests; plant pests; pre	Nawrocka, B.	English		10.2478/v10032-008-0026-z		20093244872		uncertain		uncertain		7 - Effect of 1 particular product/mix of products (pesticide)	exclude it	5 - not a crop type of interest
40654	Journal article	Agroforestry Systems	0167-4366	Springer	2019	Agroforestry impacts the seasonal and diurnal activity of dominant predatory arthropods in organic vegetable crops.	Agroforestry can improve predator recruitment by increasing the diversity of microhabitats and modifying the microclimate. Four treatment plots were defined with three tree-shading levels in a 20 years old agroforestry system combining organic vegetable crops with hybrid walnut trees. Temperature and canopy openness were recorded in each treatment in July and September 2015 and arthropods were sa…	agroforestry; agroforestry systems; biodiversity; biological control; canopy; climate; diurnal activity; effects; foods; microclimate; natural enemies; organic foods; pitfall traps; predators; predatory arthropods; tomatoes; traps; vegetable growing; vege	Martin-Chave, A.; BÃ©ral, C.; Mazzia, C.; Capowiez, Y.	English		10.1007/s10457-018-0309-4	WOS:000496024200004	20193513644		uncertain		keep it			exclude it	5 - not a crop type of interest
40679	Journal article	Zeitschrift fÃ¼r Angewandte Entomologie	0044-2240	Paul Parey	1984	Abundance and seasonal occurrence of adult Carabidae (Coleoptera) in cabbage, sugar beet and timothy fields in southern Finland.	In 1978-79, 9688 individuals of Carabidae belonging to 72 species were collected in fields of sugarbeet, cabbage and timothy grass [Phleum pratense] near Helsinki, Finland. The most abundant species in the total catch were Trechus secalis (Payk.), Clivina fossor (L.), Amara bifrons (Gylh.), Calathus melanocephalus (L.) and Harpalus rufipes (Deg.). Clivina fossor was most abundant in cabbage, Patr…	agricultural entomology; biology; cabbages; distribution; fields; habitats; natural enemies; pastures; seasonal variation; sugarbeet	Varis, A. L.; Holopainen, J. K.; Koponen, M.	English				19840517532		uncertain		uncertain		3 - Comparison habitats	exclude it	10b - comparison of habitats
40694	Journal article	Biological Control	1049-9644	Elsevier	2010	Responses of the specialist biological control agent, Aleochara bilineata, to vegetational diversity in canola agroecosystems.	Plant biodiversity is known to affect insect populations, both herbivores and their natural enemies, and as a consequence, habitat management through increased plant species composition and abundance can be exploited for sustainable pest management. In agroecosystems where crop monocultures are the routine production practice, plant biodiversity can be increased by maintaining small populations o…	arthropod pests; biological control agents; crop yield; insect pests; natural enemies; parasitism; pests; plant pests; predation; rape; swede rape; weeds; yield losses	Broatch, J. S.; Dosdall, L. M.; O'Donovan, J. T.; Harker, K. N.; Clayton, G. W.	English		10.1016/j.biocontrol.2009.08.009		20103049051		uncertain		uncertain		1 - Unclear or not enough information : need discussion	exclude it	4 - not an AMP of interest
40695	Journal article	Entomological Science	1343-8786	Blackwell Publishing	2009	Effect of stinging nettle habitats on aphidophagous predators and parasitoids in wheat and green pea fields with special attention to the invader Harmonia axyridis Pallas (Coleoptera: Coccinellidae).	The relative occurrence and seasonal abundance of aphids and their natural enemies were visually assessed between May and July 2005-2006 in four types of habitats located in Gembloux (Namur province, Belgium): green pea, wheat and stinging nettle either planted in or naturally growing in woodland adjacent to these crops. Results showed that: (i) Acyrthosiphon pisum Harris, Sitobion avenae F. and …	arthropod pests; biological control agents; habitats; insect pests; invasive species; natural enemies; parasites; parasitoids; peas; pests; plant pests; predators; predatory insects; weeds; wheat	Alhmedi, A.; Haubruge, E.; Francis, F.	English		10.1111/j.1479-8298.2009.00342.x		20103034861		uncertain		uncertain		1 - Unclear or not enough information : need discussion	exclude it	1 - not in geographical range	Canada
40704	Journal article	Chemosphere	0045-6535		2000	The effect of dimethoate and cypermethrin on soil-dwelling beetles under semi-field conditions.	The effect of cypermethrin and dimethoate exposure on soil-dwelling beetles, in spring barley at different growth stages, of doses of up to eight times maximum field application rate has been investigated. Doses up to eight times maximum field application rate of cypermethrin did not have any acute effects on larger beetles, such as Pterostichus melanarius and Calathus erratus. Small beetles (Ale…	barley; beneficial arthropods; beneficial insects; beneficial organisms; crop growth stage; cypermethrin; dimethoate; fields; insecticides; natural enemies; nontarget effects; nontarget organisms; predators; predatory insects; pyrethroids; toxicity	Gyldenkaerne, S.; Ravn, H. P.; Halling-SÃ¸rensen, B.	English		10.1016/S0045-6535(99)00511-1		20001113603		keep it		uncertain		7 - Effect of 1 particular product/mix of products (pesticide)	exclude it	6 - contolled environment (lab, pots, greenhouse experiments)	Products = cypermethrin and dimethoate. Laboratory raised insects.
40710	Journal article	Phytoparasitica	0334-2123	Priel Publishers	2002	Dittrichia viscosa and Rubus ulmifolius as reservoirs of aphid parasitoids (Hymenoptera: Braconidae: Aphidiinae) and the role of certain coccinellid species.	The role of the self-sown shrubs Dittrichia viscosa [Inula viscosa] and Rubus ulmifolius [Rubus inermis] as reservoirs of aphid parasitoids was investigated. In the field studies conducted in Greece, during 1996-2000, D. viscosa grew adjacent to crops of durum wheat and barley and Rubus ulmifolius grew adjacent to cotton. The relative abundance of the parasitoids of Capitophorus inulae on D. visc…	arthropod pests; barley; cotton; hosts; hyperparasites; hyperparasitism; hyperparasitoids; insect pests; natural enemies; parasites; parasitoids; pests; plant pests; predators; reservoir hosts; wheat; wild relatives	Kavallieratos, N. G.; Stathas, G. J.; Athanassiou, C. G.; Papadoulis, G. T.	English		10.1007/BF03039992	WOS:000175636700003	20023078010		uncertain		uncertain		1 - Unclear or not enough information : need discussion	exclude it	4 - not an AMP of interest
40715	Journal article	Pedobiologia	0031-4056		1994	Effects of some organic treatments on predators (Coleoptera: Carabidae) of cabbage root fly, Delia radicum (L.) (Diptera: Anthomyiidae), and on alternative prey species.	In experiments in the UK, the egg predator, Bembidion lampros, and carabids in total, were more numerous in Brassica plots to which organic materials had been applied. The difference persisted into the year following the last application and was at least partly due to increased breeding in organically-treated plots. The difference was immediately detectable in plots treated with manure but was de…	agricultural entomology; arthropod pests; beneficial arthropods; beneficial insects; beneficial organisms; control; cultural control; effects; fields; insect control; insect pests; leafy vegetables; manures; mulches; natural enemies; organic farming; pest	Humphreys, I. C.; Mowat, D. J.	English				19951103243		keep it		keep it			exclude it	5 - not a crop type of interest
40741	Journal article	Ciencia e InvestigaciÃ³n Agraria	0304-5609	Facultad de AgronomÃ­a e IngenierÃ­a Forestal, Pontificia Universidad CatÃ³lica de Chile	2011	Alternative plants hosts of legume aphids and predators, in the province of LeÃ³n (Spain).	The study was done during the spring, summer and fall of 1998 and 1999. Samples were taken at random from legume crops and spontaneous plants adjacent to them in the province of LeÃ³n (Spain). Observations were made on the following crops: Medicago sativa, Phaseolus vulgaris, Pisum sativum, Cicer arietinum, Trifolium repens, Vicia fava, Trifolium pratense, Vicia ervilia, Lathyrus cicera, Lathyrus…	alternative hosts; arthropod pests; biological control agents; chickpeas; faba beans; fenugreek; host plants; hosts; insect pests; lentils; lucerne; natural enemies; peas; pests; plant pests; population density; predators of insect pests	Bertolaccini, I.; NÃºÃ±ez-PÃ©rez, E.; Tizado, E. J.	English		10.4067/S0718-16202011000200009	WOS:000293607200009	20113296595		uncertain		uncertain		1 - Unclear or not enough information : need discussion	exclude it	4 - not an AMP of interest
40748	Journal article	Game Conservancy Review			1991	Does the size of area you spray with insecticides influence the extent of side-effects on invertebrate populations?	In June 1988 an 8-ha plot of winter wheat in England was treated with the recommended dose of dimethoate and invertebrate populations were sampled at different distances into the treated area. The numbers of predatory carabids decreased immediately following treatment and then increased at all sampling points. These increases were greatest and most rapid at positions closest to the untreated area…	agricultural entomology; arthropod pests; beneficial arthropods; Beneficial insects; beneficial organisms; biological control; Cereals; Dimethoate; Dispersal; effects; fields; Insect pests; insecticides; natural enemies; nontarget effects; pests; predator	Duffield, S.	English				19921166180		uncertain		keep it			exclude it	8a - no full text found
40756	Journal article	Crop Protection	0261-2194		1985	The influence of weeds on polyphagous arthropod predators in winter wheat.	In studies in the United Kingdom in 1980-81, pitfall traps and an insect vacuum net were used to sample polyphagous predators in plots of winter wheat treated with herbicides or left untreated. Dense populations of broad-leaved and grass weeds occurred in the untreated plots. Significantly more large carabids (Pterostichus melanarius and P. madidus) were caught in pitfall traps in treated than in…	agricultural entomology; application; biology; cereals; distribution; effects; fields; habitats; herbicides; host plants; hosts; natural enemies; Nontarget effects; pests; plant pests; predators; predatory arthropods; weed control; weeds; wheat	Powell, W.; Dean, G. J.; Dewar, A.	English		10.1016/0261-2194(85)90032-8		19850529157		uncertain		keep it			exclude it	8b - no full text accessible
40762	Journal article	Annales Agriculturae Fenniae			1988	Natural enemy conservation for the integrated control of the rape blossom beetle Meligethes aeneus F.	The effects of natural enemies on the incidence of the nitidulid Meligethes aeneus on rape in Finland are discussed in relation to nontarget effects of insecticides and the development of an integrated control programme. The parasitoids Phradis morionellus and Diospilus capito and the protozoan pathogen Nosema meligethii were found to be the most important natural enemies. In 1984-87, parasitism …	agricultural entomology; arthropod pests; Biological control agents; control; effects; Entomopathogenic protozoa; entomopathogens; Fenitrothion; fields; hosts; Insect pests; insecticides; integrated control; natural enemies; parasites; Parasitoids; pathog	Hokkanen, H.; Husberg, G. B.; SÃ¶derblom, M.	English				19891129131		uncertain		keep it			exclude it	8a - no full text found
40788	Journal article	Entomologia Experimentalis et Applicata	0013-8703		1996	Insect-crop interactions in a diversified cropping system: parasitism by Aleochara bilineata and Trybliographa rapae of the cabbage root fly, Delia radicum, on cabbage in the presence of white clover.	In field studies conducted in Denmark, parasitism of the anthomyiid Delia radicum by the staphylinid Aleochara bilineata and the cynipid Trybliographa rapae was examined in a cabbage monoculture and a mixed stand of cabbage undersown with white clover [Trifolium repens]. The number of overwintering pupae of D. radicum/plant was consistently reduced in the mixed stand compared to the cabbage monoc…	agricultural entomology; arthropod pests; behaviour; beneficial arthropods; beneficial insects; beneficial organisms; biological control agents; biology; cabbages; clovers; cover crops; crops; effects; fodder plants; food plants; habitats; host-seeking behaviour; hosts; insect pests; intercropping; leafy vegetables; natural enemies; parasites; parasitoids; pest management; pests; plant pests; pup…	Langer, V.	English		10.1007/BF00188029		19961107159		uncertain		keep it			exclude it	5 - not a crop type of interest
40802	Journal article	Journal of Applied Ecology	0021-8901		1994	The effect of spatial scale of treatment with dimethoate on invertebrate population recovery in winter wheat.	The influence of plot size in assessing the impact of pesticide treatment on invertebrate populations in cereal fields was investigated in winter wheat in southern England in which dimethoate (an insecticide used against aphids) had been applied. Recovery was shown to depend on the size of the plot treated. Two contrasting patterns of recovery were identified: (A) recovery progressing from the ed…	agricultural entomology; beneficial arthropods; beneficial insects; beneficial organisms; cereals; dimethoate; effects; fields; insecticides; natural enemies; nontarget effects; predators; predatory arthropods; wheat	Duffield, S. J.; Aebischer, N. J.	English		10.2307/2404542		19951109518		uncertain		uncertain		7 - Effect of 1 particular product/mix of products (pesticide)	exclude it	8b - no full text accessible
40838	Journal article	Pesticide Science	0031-613X		1985	Studies on the effect of deltamethrin sprays on the numbers of epigeal predatory arthropods occurring in arable fields.	The effect of spraying winter rape and winter wheat with deltamethrin on the numbers of epigeal Carabidae, Staphylinidae and Linyphiidae caught in pitfall traps was studied in northern Germany in 1980 and 1981. Two experiments were performed with each crop, deltamethrin being sprayed at 7.5 g a.i./ha in 300 litres of water in springtime on rape, and in midsummer on wheat. Sprayed plots were recta…	agricultural entomology; cereals; deltamethrin; effects; fields; habitats; insecticides; natural enemies; nontarget effects; predators; predatory arthropods; pyrethroids; rape; swede rape; wheat	Basedow, T.; Rzehak, H.; Voss, K.	English		10.1002/ps.2780160404		19850529170		keep it		uncertain		7 - Effect of 1 particular product/mix of products (pesticide)	exclude it	8b - no full text accessible
40845	Journal article	Annals of Applied Biology	0003-4746		1991	The toxicity of aphicide residues to beneficial invertebrates in cereal crops.	Field tests were conducted in the UK to determine the toxicity of insecticide residues to the carabid Bembidion lampros and the coccinellid Coccinella septempunctata. Groups of insects were confined to winter wheat foliage (at growth stage 47) and soil treated with deltamethrin 2.5 EC (at 6.25 g a.i./ha), dimethoate 40% EC (at 340 g a.i./ha) and pirimicarb 50% EC (at 140 g a.i./ha) for 24 h at di…	agricultural entomology; beneficial arthropods; beneficial insects; beneficial organisms; Cereals; Deltamethrin; Dimethoate; effects; fields; insecticides; natural enemies; nontarget effects; Pesticides; Pirimicarb; predators; predatory insects; pyrethroi	Unal, G.; Jepson, P. C.	English		10.1111/j.1744-7348.1991.tb05339.x		19921159919		keep it		uncertain		7 - Effect of 1 particular product/mix of products (pesticide)	exclude it	8b - no full text accessible
40853	Journal article	New Farmer &amp; Grower	0952-1402		1992	Biological control in the field: a new approach.	An approach to biological control that improves the control exerted by natural enemies over pests of field crops is elucidated. Refuges are provided for populations of natural enemies. Mid-field ridges (in particular for beetles [Coleoptera] and spiders [Araneae]), field boundary strips (for predators of aphids, particularly hoverflies [Syrphidae]) and hedgerows are discussed.	agricultural entomology; arthropod pests; beneficial arthropods; Beneficial insects; beneficial organisms; biological control; cereals; control; crops; ecology; Field crops; habitats; insect pests; natural enemies; pest control; pests; predators; Predator	Harwood, R.; Hickman, J.; MacLeod, A.; Rothery, F.	English				19931168256		uncertain		keep it			exclude it	8a - no full text found
40860	Journal article	Bulletin SROP			1984	Aspects of chemical and biological control of Psylla pyricola Forster in England.	The benefits of chemical measures to control Psylla pyricola on pear in England have generally been short-lived. As part of a study on the bionomics of the pest in south-eastern England, the predators and parasites likely to be important as biological control agents were monitored in 1981-82. Anthocoris nemoralis was the main predator, constituting 85% of all anthocorids found on pear; the size o…	agricultural entomology; biological control; chemical control; control; crops; distribution; effects; food plants; fruit crops; fruits; habitats; insecticides; natural enemies; Nontarget effects; orchards; parasites; pears; pest control; predators; prey;	Hodgson, C. J.; Mustafa, T. M.	English				19850522068		uncertain		keep it			exclude it	5 - not a crop type of interest
40861	Journal article	Game Conservancy Review			1991	Management of fields and field boundaries to encourage natural enemies of cereal aphids.	Grassy ridges were created across cereal fields in Hampshire, England, in 1987. During the following 3 winters on the ridges, which were sown with creeping bent, cocksfoot, Yorkshire fog or ryegrass, the proportion of carabids that overwinter exclusively in boundary habitats increased in comparison with those that overwinter in habitats including field centres. Distribution studies indicated that…	agricultural entomology; beneficial arthropods; Beneficial insects; beneficial organisms; biology; Cereals; Dispersal; ecology; fields; habitats; maize; natural enemies; predators; Predatory arthropods; Predatory insects	Thomas, M.	English				19921166181		keep it		keep it			exclude it	8a - no full text found
40862	Journal article	Environmental Entomology	0046-225X		1996	Intercropping as a management strategy against carrot rust fly (Diptera: Psilidae): a test of enemies and resource concentration hypotheses.	Intercropping with lucerne (Medicago littoralis) as a management strategy for the carrot pest Psila rosae was studied in Sweden to understand why intercropping results in lower damage. Densities of polyphagous predators were experimentally enhanced and decreased using ingress and egress plots. The manipulation method was successful for carabids and for spiders in the family Lycosidae and the orde…	agricultural entomology; arthropod pests; carrots; control; crops; cultural control; fields; insect pests; intercropping; lucerne; natural enemies; pest control; pests; plant pests; predators; predatory arthropods; root crops; vegetables	RÃ¤mert, B.; Ekbom, B.	English		10.1093/ee/25.5.1092		19971105179		uncertain		keep it			exclude it	5 - not a crop type of interest
40885	Journal article	Entomologia Experimentalis et Applicata	0013-8703		1990	Effect of epigeal predators on infestation by the aphid Rhopalosiphum padi and on grain yield of oats in monocrops and mixed intercrops.	Three field experiments, consisting of monocrops of oats and mixtures of oats with faba beans (Vicia faba), were conducted during 1983-85 in Finland. The densities of generalist epigeal predators were manipulated by vertical barriers or ingress and egress trenches. Pitfall trapping was used to measure the effect of manipulation. Tillers were sampled to monitor populations of the major pest of oat…	agricultural entomology; arthropod pests; beneficial arthropods; beneficial insects; beneficial organisms; cereals; ecology; faba beans; fields; food plants; Insect pests; intercropping; natural enemies; oats; pests; population dynamics; predators; Predat	Helenius, J.	English		10.1007/BF00186791		19901149043		uncertain		uncertain		1 - Unclear or not enough information : need discussion	exclude it	11 - no outcome measured	population manipulation
40890	Journal article	Pesticide Science	0031-613X		1985	Field assessment of the effects of deltamethrin on polyphagous predators in winter wheat.	In the south-west of England, cereal aphids can spread barley yellow dwarf virus and reproduce during winter. Ground-living polyphagous predators may be important in controlling these active cereal aphids. In a 2-year study, the effect of deltamethrin on predator numbers was investigated using pitfall traps. A randomized block design was used in an area of winter wheat (cv. Aquilla) in which delt…	agricultural entomology; cereals; chemical control; control; deltamethrin; distribution; effects; fields; habitats; insecticides; natural enemies; nontarget effects; pest control; predators; predatory arthropods; pyrethroids; wheat	Matcham, E. J.; Hawkes, C.	English		10.1002/ps.2780160402		19850529165		keep it		uncertain		7 - Effect of 1 particular product/mix of products (pesticide)	exclude it	8b - no full text accessible
40892	Journal article	Entomologia Experimentalis et Applicata	0013-8703		1994	Sub-lethal effects of deltamethrin residues on the within-crop behaviour and distribution of Coccinella septempunctata.	The behaviour and distribution of adults of Coccinella septempunctata were recorded in 2 plots of winter wheat infested with Sitobion avenae and Metopolophium dirhodum in the UK in 1991. One plot was sprayed with deltamethrin at a rate of 6.25 g a.i/ha and the other was left unsprayed. Individual C. septempunctata were released sequentially on the ground at the centre of the sprayed and unsprayed…	agricultural entomology; animal behaviour; arthropod pests; behaviour; beneficial arthropods; beneficial insects; beneficial organisms; biological control; biology; cereals; deltamethrin; effects; fields; insect pests; insecticides; natural enemies; nonta	Wiles, J. A.; Jepson, P. C.	English		10.1007/BF02382413		19941107667		keep it		uncertain		7 - Effect of 1 particular product/mix of products (pesticide)	exclude it	8a - no full text found
40905	Journal article	Pest Management Science	1526-498X	John Wiley & Sons	2008	Insect growth regulator effects of azadirachtin and neem oil on survivorship, development and fecundity of Aphis glycines (Homoptera: Aphididae) and its predator, Harmonia axyridis (Coleoptera: Coccinellidae).	BACKGROUND: Aphis glycines Matsumura, an invasive insect pest in North American soybeans, is fed upon by a key biological control agent, Harmonia axyridis Pallas. Although biological control is preferentially relied upon to suppress insect pests in organic agriculture, approved insecticides, such as neem, are periodically utilized to reduce damaging pest populations. The authors evaluated direct …	arthropod pests; biological control agents; insect pests; insecticidal properties; mortality; natural enemies; non-wood forest products; nontarget effects; nontarget organisms; pests; plant pests; predators; predatory insects	Kraiss, H.; Cullen, E. M.	English		10.1002/ps.1541		20083154228		keep it		uncertain		7 - Effect of 1 particular product/mix of products (pesticide)	exclude it	6 - contolled environment (lab, pots, greenhouse experiments)	USA
40913	Journal article	Anzeiger fÃ¼r SchÃ¤dlingskunde, Pflanzenschutz, Umweltschutz	0340-7330		1988	Complementary short term and seasonal field tests of several orchard pesticides to measure their impact on the beneficial arthropod fauna.	The impact of 3 insecticides and 1 acaricide (applied in Switzerland for the control of fruit pests) on populations of beneficial arthropods (predators and parasitoids) was determined in 4 short-term and one seasonal test in the field. Arthropod populations on apple trees were unaffected by the acaricide bromopropylate in short-term tests lasting 24 h, except for a slight reduction in numbers of …	agricultural entomology; Apples; Azinphos-methyl; beneficial arthropods; beneficial organisms; Bromopropylate; crops; Diazinon; effects; fruit crops; fruits; habitats; natural enemies; nontarget effects; orchards; parasites; Parasitoids; pesticides; Preda	Sechser, B.	English		10.1007/BF02039122		19891125905		keep it		uncertain		7 - Effect of 1 particular product/mix of products (pesticide)	exclude it	5 - not a crop type of interest
40923	Journal article	Entomologia Experimentalis et Applicata	0013-8703		1995	The effects of weed strips on aphids and aphidophagous predators in an apple orchard.	Selected broadleaved weeds (21 species) were used to attract antagonists of apple aphids in an apple orchard near Berne, Switzerland. In the year before the experiment, in 1991, the apple aphids Dysaphis plantaginea and Aphis pomi and aphidophagous predators were homogenously distributed in the orchard. In April 1992, weed strips were sown between tree rows and along the border parallel to the fi…	agricultural entomology; apples; arthropod pests; beneficial arthropods; beneficial insects; beneficial organisms; crops; ecology; fruit crops; habitats; hosts; insect pests; natural enemies; orchards; pests; plant pests; pome fruits; population density;	Wyss, E.	English		10.1007/BF02382778		19951107827		keep it		keep it			exclude it	5 - not a crop type of interest
40956	Journal article	Folia Horticulturae	0867-1761		1991	The effect of intercropping cabbage with white clover and French bean on the occurrence of some pests and beneficial insects.	The effect of intercropping late cabbage (Amager) with white clover [Trifolium repens] (Podkowa) and French bean [Phaseolus vulgaris] (Bre 184) on the abundance of pests and beneficial insects was investigated in field experiments in Poland in 1985-90. The number of carabids (especially Amara aulica, Bembidion properans, Calathus fuscipes, Harpalus rufipes, Pterostichus cupreus and P. vulgaris [P…	agricultural entomology; arthropod pests; beneficial arthropods; Beneficial insects; beneficial organisms; cabbages; control; cultural control; effects; fields; Fodder plants; grain legumes; Insect pests; intercropping; Leafy vegetables; natural enemies;	Wiech, K.; Wnuk, A.	English				19931169109		keep it		keep it			exclude it	5 - not a crop type of interest
40957	Journal article	Entomologia Experimentalis et Applicata	0013-8703		1994	Increasing the availability of food and the reproduction of Poecilus cupreus in a cereal field by strip-management.	In an 8-ha field of winter rye in Switzerland, the availability of food and the reproduction of the most abundant carabid, Poecilus cupreus [Pterostichus cupreus], was compared between a strip-managed area (cereal area subdivided by strips of weeds and wild flowering herbs) and a conventionally treated cereal area. Data on phenology, biometry, quantity of the gut content and egg production were c…	agricultural entomology; beneficial arthropods; beneficial insects; beneficial organisms; biology; cereals; cultural methods; ecology; effects; feeding; fields; habitats; host plants; hosts; natural enemies; reproduction; rye; weeds; wild plants	Zangger, A.; Lys, J. A.; Nentwig, W.	English		10.1007/BF02382379		19941105302		uncertain		keep it			exclude it	1 - not in geographical range	location not given
40972	Journal article	Baltic Journal of Coleopterology	1407-8619	Baltic Institute of Coleopterology	2004	Ground and rove beetles (Coleoptera: Carabidae, Staphylinidae) in ecological and conventional winter wheat fields.	The species composition, richness and abundance of ground and rove beetles were studied in the conventionally and ecologically farmed winter wheat using Barber's traps. The research area was located in Kazliskiai ecological farm and at the training farm of the Lithuanian University of Agriculture, situated in central part of Lithuania. Some 18â€‚178 individuals of ground beetles and 2609 individu…	cropping systems; natural enemies; organic farming; predators; predatory insects; species diversity; species richness; wheat; winter wheat	Tamutis, V.; MonseviÄius, V.; Pekarskas, J.	English				20043099857		keep it		uncertain		2 - Comparison organic VS conventional	exclude it	8b - no full text accessible
40978	Journal article	Organic Agriculture	1879-4238	Springer	2018	Causal relationship between biodiversity of insect population and agro-management in organic and conventional apple orchard.	Organic management of fruit orchards may increase biodiversity and therefore contributes to achieving an ecologically balanced and productive agroecosystem. In 2013-2015, using a standard methodology for field monitoring, our study investigated and described dynamics of selected insect indicator taxa in the soil, on orchard surface and apple trees in an organic apple orchard and a reference conve…	apples; beneficial arthropods; beneficial insects; biodiversity; biological control; climate; ecology; economic thresholds; ecosystems; farmers; fertilizers; fruit trees; fruits; irrigation; methodology; models; monitoring; mowing; mulching; natural enemi	Popov, V.; Kostadinova, E.; Rancheva, E.; Yancheva, C.	English		10.1007/s13165-017-0202-x		20193079540		keep it		uncertain		2 - Comparison organic VS conventional	exclude it	5 - not a crop type of interest
40980	Journal article	Insects	2075-4450	MDPI AG	2020	Influence of cover crop termination on ground dwelling arthropods in organic vegetable systems.	A key aspect in cover crop management is termination before the cash crop is planted. The aim of this study was to assess the effects of termination methods on ground-dwelling arthropods. The conventional mechanical termination method-i.e., green manuring by means of a disc harrow-was compared to flattening using a roller crimper. Two different crop systems were investigated for two growing seaso…	organic farming; barley; cash crops; cauliflowers; cover crops; cowpeas; natural enemies; pitfall traps; vegetables; arthropod communities; green manures; disc harrows; predatory arthropods; biological control agents; pearl millet; radishes; tomatoes; vet	Depalo, L.; Burgio, G.; Magagnoli, S.; Sommaggio, D.; Montemurro, F.; Canali, S.; Masetti, A.	English		10.3390/insects11070445	WOS:000557906000001	20203344854		keep it		keep it			exclude it	5 - not a crop type of interest
40990	Journal article	Agriculture	2077-0472	MDPI AG	2022	Disentangling the benefits of organic farming for beetle communities (Insecta: Coleoptera) in traditional fruit orchards.	The conversion of traditional land-use systems into more intensive agriculture forms plays a main role in biodiversity loss. Within this framework, organic management has received widespread attention since it is assumed to enhance multiple taxa, including different groups of insects and plants. However, its contribution to the promotion of organism diversity is still controversial. We developed …	biodiversity; species diversity; species richness; organic farming; cherries; farming; habitats; land use; orchards; plant communities; seasonality; taxonomy; topography	Rosas-Ramos, N.; AsÃ­s, J. D.; Tobajas, E.; Paz, V. de; BaÃ±os-PicÃ³n, L.	English		10.3390/agriculture12020243	WOS:000765969000001	20220163664		uncertain		uncertain		2 - Comparison organic VS conventional	exclude it	5 - not a crop type of interest
41005	Journal article	Basic and Applied Ecology	1439-1791	Elsevier GmbH	2016	Local, neighbor and landscape effects on the abundance of weed seed-eating carabids in arable fields: a nationwide analysis.	Recent studies suggest that weed seed predation by carabid beetles may partly substitute for chemical weed control in agriculture. Promoting this weed regulation service would require enhancement of the in-field abundance of seed-eating carabids, yet, the diversity of the habitat, trophic requirements and spatial scales of response of different species are complex and our understanding of how man…	biological control agents; grasslands; natural enemies; rape; seasonal abundance; swede rape; weeds	Labruyere, S.; Bohan, D. A.; Biju-Duval, L.; Ricci, B.; Petit, S.	English		10.1016/j.baae.2015.10.008	WOS:000373378300005	20163194929		uncertain		uncertain		5 - Effect of agricultural instensification	exclude it	4 - not an AMP of interest	9 species. Intensity variable not based on AMPs and calculation method not clearly stated
41008	Journal article	Agriculture, Ecosystems &amp; Environment	0167-8809	Elsevier	2019	Predatory arthropods in apple orchards across Europe: responses to agricultural management, adjacent habitat, landscape composition and country.	Local agri-environmental schemes, including hedgerows, flowering strips, organic management, and a landscape rich in semi-natural habitat patches, are assumed to enhance the presence of beneficial arthropods and their contribution to biological control in fruit crops. We studied the influence of local factors (orchard management and adjacent habitats) and of landscape composition on the abundance…	agricultural chemicals; apples; arthropod communities; beneficial arthropods; biological control; biomass; botanical composition; communities; crops; ecology; effects; efficacy; energy consumption; flowering; fruit crops; fruit growing; habitat fragmentat	Happe, A. K.; Alins, G.; BlÃ¼thgen, N.; Boreux, V.; Bosch, J.; GarcÃ­a, D.; HambÃ¤ck, P. A.; Klein, A. M.; MartÃ­nez-Sastre, R.; MiÃ±arro, M.; MÃ¼ller, A. K.; Porcel, M.; Rodrigo, A.; Roquer-Beni, L.; SamnegÃ¥rd, U.; Tasin, M.; Mody, K.	English		10.1016/j.agee.2018.12.012	WOS:000468248000014	20193435920		keep it		uncertain		2 - Comparison organic VS conventional	exclude it	5 - not a crop type of interest
41010	Journal article	Journal of Applied Ecology	1365-2664	Wiley	2021	Organic fertilisation enhances generalist predators and suppresses aphid growth in the absence of specialist predators.	Biological control by natural enemies is a valuable ecosystem service. The predator community in a crop field is a combination of predators dwelling in the field and those moving into it from the surrounding landscape. The former is mainly affected by field management, the latter more by the composition of the surrounding landscape. Yet, separate and combined effects of local and landscape manage…	organic fertilizers; insect pests; plant pests; predatory insects; natural enemies; predatory arthropods; biological control agents; species composition; inorganic fertilizers; oats; manures; calcium nitrate; crop yield; insect control; pest control; biol	Aguilera Guillermo; Riggi Laura; Miller Kirsten; Roslin Tomas; Bommarco Riccardo	English		10.1111/1365-2664.13862		20210280675		uncertain		uncertain		1 - Unclear or not enough information : need discussion	exclude it	6 - contolled environment (lab, pots, greenhouse experiments)
41021	Journal article	Landscape Ecology	0921-2973	Springer	2016	Local and landscape effects of agricultural intensification on Carabid community structure and weed seed predation in a perennial cropping system.	Context: The effects of agricultural intensification on service-providing communities remain poorly studied in perennial cropping systems. However, such systems differ greatly from annual cropping systems in terms of spatio-temporal dynamics and levels of disturbance. Identifying how land use changes at different scales affect communities and ecosystem services in those habitats is of major impor…	biological control agents; cropping systems; insect communities; intensification; natural enemies; seed predation; seeds; spatial distribution; species richness; temporal variation; vineyards; weeds; ecosystem services	Rusch, A.; Binet, D.; Delbac, L.; ThiÃ©ry, D.	English		10.1007/s10980-016-0390-x	WOS:000384438000017	20163373798		uncertain		uncertain		5 - Effect of agricultural instensification	exclude it	5 - not a crop type of interest
41027	Journal article	Redia	0370-4327	Agricultural Research Council, Research Centre for Agrobiology and Pedology	2019	Ladybird communities structure in three Italian vineyards.	The knowledge of arthropods communities, their ecological structure and relationships are crucial for a correct management of agroecosystems, particularly in Integrated Pest Management (IPM) and Organic Management. The coccinellid community structure of three differently managed vineyards, two organic and one conventional, has been studied for two consecutive years. Ladybirds were sampled by usin…	species diversity; species richness; vineyards; biodiversity; grapes; integrated pest management; Malaise traps; trapping; insect communities; organic farming; species composition; predatory insects; trophic levels; population density; chemical control; n	Canovai, R.; Loni, A.	English		10.19263/REDIA-102.19.19		20203312930		uncertain		uncertain		2 - Comparison organic VS conventional	exclude it	5 - not a crop type of interest
41038	Journal article	Agriculture, Ecosystems &amp; Environment	0167-8809	Elsevier Science B.V.	2002	Effects of vegetable production system on epigeal arthropod populations.	Populations of epigeal arthropods were monitored in vegetable production systems under varying degrees of sustainable agricultural practices in Fletcher, NC (USA). Two tillage types (conventional plow and disk, strip-tillage (ST)), two input approaches (chemically based, biologically based) and two cropping schedules (continuous tomato [Lycopersicon esculentum Mill.], 3-year rotation of sweet cor…	arthropod pests; biological control; cabbages; chemical control; continuous cropping; cucumbers; cultural control; ground cover; insect control; insect pests; insecticides; intercropping; maize; natural enemies; pest control; pests; pitfall traps; plant p	Hummel, R. L.; Walgenbach, J. F.; Hoyt, G. D.; Kennedy, G. G.	English		10.1016/S0167-8809(01)00346-2		20023181057		uncertain		keep it			exclude it	5 - not a crop type of interest
41050	Journal article	Agriculture, Ecosystems &amp; Environment	0167-8809	Elsevier Science B.V.	2002	Relationships between agricultural management and ecological groups of ground beetles (Coleoptera: Carabidae) on Scottish farmland.	The primary aim of this research was to classify ground beetle species, collected from farmland habitats in Scotland, into distinct groups based on their ecological traits. The objective classification of 68 species on this basis, using multivariate analyses, identified seven distinct ecological groups that were primarily determined by size, diet activity and diet (e.g. large Carabus spp., noctur…	agricultural land; arthropod pests; grasslands; insect pests; land use; natural enemies; natural grasslands; pests; plant pests; predators; predatory insects	Cole, L. J.; McCracken, D. I.; Dennis, P.; Downie, I. S.; Griffin, A. L.; Foster, G. N.; Murphy, K. J.; Waterhouse, T.	English		10.1016/S0167-8809(01)00333-4		20023181068		keep it		uncertain		5 - Effect of agricultural instensification	exclude it	4 - not an AMP of interest	management intensity score calculation method not clearly stated, AMP used not detailled.
41051	Journal article	Pedobiologia	0031-4056	GUSTAV FISCHER VERLAG JENA	1994	Effects of headland management on carabid beetle communities in Breckland cereal fields.	The effects of different management strategies on carabid communities of cereal headlands and crops in the Breckland ESA were investigated. Total numbers of carabids caught in pitfall traps in June-July 1988 were significantly greater on uncropped and conservation headlands, where application of fertilizers, insecticides and herbicides is prohibited or severely restricted, resp., than in fully sp…	agricultural entomology; beneficial arthropods; beneficial insects; beneficial organisms; biological control; cereals; control; cropping systems; cultural control; effects; fertilizers; fields; herbicides; insecticides; monitoring; natural enemies; pest c	Cardwell, C.; Hassall, M.; White, P.	English			WOS:A1994MT74900005	19951101398		uncertain		keep it			exclude it	8a - no full text found
41054	Journal article	Renewable Agriculture and Food Systems	1742-1705	Cambridge University Press	2017	Impact of living mulch on arthropod fauna: analysis of pest and beneficial dynamics on organic cauliflower (Brassica oleracea L. var. botrytis) in different European scenarios.	The effect of a 'cover crop-vegetable cash crop' intercropping system on arthropod dynamics and biodiversity, was investigated in four different European countries (Italy, Denmark, Germany, and Slovenia), by means of two-seasonal experiments. The soil arthropod fauna was used to compare the ecosystem services of living mulched systems with sole crop ones. The living mulch (LM) technique did not a…	arthropod pests; biodiversity; biological control agents; cash crops; cauliflowers; cover crops; crops; ecosystem services; fauna; insect pests; intercropping; intercrops; live mulches; mulching; natural enemies; organic farming; pests; plant pests; preda	Depalo, L.; Burgio, G.; Fragstein, P. von; Kristensen, H. L.; Bavec, M.; RobaÄer, M.; Campanelli, G.; Canali, S.	English		10.1017/s1742170516000156	WOS:000400672500005	20173231896		uncertain		keep it			exclude it	5 - not a crop type of interest
41058	Journal article	Entomologia Generalis	0171-8177	E. Schweizerbart'sche Verlagsbuchhandlung	2022	Dynamics of ground-dwelling phytophagous and predatory arthropods under different weed management strategies in conventional and genetically modified insect resistant maize.	Maize crop protection requires the continuous incorporation of management tools, especially for weed and pest control, which should be economically and environmentally sustainable. In this work, field trials were carried out in Central Spain during 2012, 2013 and 2014 to assess populations of ground-dwelling phytophagous and predatory arthropods in maize grown under different management strategie…	maize; herbicides; nontarget organisms; predatory arthropods; varieties; arthropod pests; plant pests; genetic transformation; genetic engineering; transgenic plants; pest resistance; predators; pests; genetically engineered organisms; natural enemies	GarcÃ­a-Ruiz, E.; Pascual, S.; GonzÃ¡lez-NÃºÃ±ez, M.; Cobos, G.; Loureiro, I.; SantÃ­n-MontanyÃ¡, I.; Escorial, M. C.; Chueca, M. C.; SÃ¡nchez-Ramos, I.	English		10.1127/entomologia/2021/1038	WOS:000754721400001	20220121890		uncertain		keep it			exclude it	8b - no full text accessible
41059	Journal article; Online First	BioControl	1386-6141	Springer	2022	Ground beetle assemblages and distribution of functional traits in olive orchards and vineyards depend on the agricultural management practice.	Biodiversity in the Mediterranean is undergoing a decline resulting in reduced ecosystem service provisions. Here we analysed the functional diversity of ground beetles in Mediterranean vineyards and olive orchards using species traits connected to their ecosystem services. Since previous studies showed that habitat type can affect ground beetle trait composition we hypothesized that the proporti…	habitats; grapes; olives; vineyards; integrated pest management; organic farming; species diversity; predatory insects; predators; natural enemies	Jelaska, L. Å .; TataloviÄ‡, L. I.; KostanjÅ¡ek, F.; Kos, T.	English		10.1007/s10526-022-10133-x	WOS:000749970800001	20220262463		uncertain		uncertain		2 - Comparison organic VS conventional	exclude it	5 - not a crop type of interest
41069	Journal article	BioControl	1386-6141	Springer	2018	The effect of cover plants management on soil invertebrate fauna in vineyard in Northern Italy.	Cover crops are largely used in vineyard management to improve ecological services such as pest and weed control, soil protection from erosion and soil water balance. Few data are available about the effects of cover crops on soil fauna and, in particular, on important generalist predators such as Carabidae and Araneae. We compare the effects of five different cover crops treatments: Sweet Alyssu…	biodiversity; biological control; buckwheat; cover crops; crops; ecology; ecosystem services; effects; faba beans; fauna; flowering; grapes; legumes; natural enemies; pest control; pests; pitfall traps; predators; soil; soil conservation; soil fauna; soil	Sommaggio, D.; Peretti, E.; Burgio, G.	English		10.1007/s10526-018-09907-z		20193021655		keep it		keep it			exclude it	5 - not a crop type of interest
41073	Journal article	Research Journal of Agricultural Science	2066-1843	Agroprint	2011	comparing irrigated biodynamic and conventionally managed dairy farms. 1. Soil and pasture properties	The aim of this work was to investigate the effects of different rates of organic fertilizers (farmyard manure and bio sludge) on occurrence of soil organisms with focus to species of family Carabidae. Experiment was realized in agricultural field experiment in the research farm KolÃ­Åˆany of the Slovak Agricultural University in Nitra. Biological material was collected using the earth trap metho…	farmyard manure; organic amendments; population density; sewage sludge; soil amendments; soil fauna; species diversity; species richness	PorhajaÅ¡ovÃ¡, J.; MacÃ¡k, M.; UrminskÃ¡, J.; NoskoviÄ, J.	English				20113285329		keep it		keep it			exclude it	8b - no full text accessible
41074	Journal article	Entomologia Generalis	0171-8177	E. Schweizerbart'sche Verlagsbuchhandlung	2005	Ground beetle distribution of distinct size and feeding type due to grassland management treatments in orchards (Coleoptera: Carabidae).	This study was carried out from April 1995 to November 1997 on 62.7 ha of the nature reserve 'Limburg' (48.36 N/9.23E). Data on the type and frequency of grassland use were collected and mapped as well as data on the carabid fauna. Seventeen sample plots were selected. Parts of the plots have had 25 years of unchanged management regimes. The regimes included three-cutting meadows (3), two-cutting…	arthropod pests; cutting frequency; food preferences; grasslands; insect pests; land use; meadows; mulching; natural enemies; pastures; pests; plant pests; predators; predatory insects; spatial distribution; species diversity; species richness	GlÃ¼ck, E.; Deuschle, J.	English			WOS:000233360500004	20063043991		uncertain		uncertain		3 - Comparison habitats	exclude it	5 - not a crop type of interest
41085	Journal article	Agriculture, Ecosystems &amp; Environment	0167-8809	Elsevier Science B.V.	2002	Botanical diversity of beetle banks: effects of age and comparison with conventional arable field margins in southern UK.	Beetle banks are simple, grass-sown raised strips providing habitat for the invertebrate predators of arable crop pests and other farmland wildlife. To date, research has mainly focussed on such predators. Establishment guidelines for these features, which are considered as inexpensive substitutes for the considerable amount of hedgerows that have been lost in the UK, are available, as is some fu…	beneficial arthropods; beneficial organisms; biodiversity; biological control agents; grasslands; habitats; hedgerow plants; natural enemies; predators; predatory arthropods; species diversity; tussock grasslands	Thomas, S. R.; Noordhuis, R.; Holland, J. M.; Goulson, D.	English		10.1016/S0167-8809(01)00342-5	WOS:000179350600030	20023181075		uncertain		keep it			exclude it	10b - comparison of habitats
41088	Journal article	Insects	2075-4450	MDPI AG	2020	Mutual and opposing responses of carabid beetles and predatory wasps to local and landscape factors in vineyards.	Preserving agro-biodiversity is one of the main means at the moment to counteract the global biodiversity crisis. Vineyard inter-rows offer vegetation covers which could function as foraging grounds for arthropods. Furthermore, organic management and enhanced landscape complexity often support biodiversity. Here, species richness and abundance of two groups of arthropod predators in vineyards wer…	vineyards; species diversity; species richness; predatory insects; natural enemies; pitfall traps; land use; landscape; habitats; vegetation; organic farming; viticulture; predators	Uzman, D.; Entling, M. H.; Leyer, I.; Reineke, A.	English		10.3390/insects11110746	WOS:000593227800001	20210120239		keep it		uncertain		2 - Comparison organic VS conventional	exclude it	5 - not a crop type of interest
41097	Journal article	Biological Agriculture &amp; Horticulture	0144-8765	A B ACADEMIC PUBL	1996	Effects of bio-dynamic, organic and conventional farming on ground beetles (Col. Carabidae) and other epigaeic arthropods in winter wheat.	In a long-term comparison of agricultural systems, bio-dynamic, organic and conventional farming have been compared since 1978. The treatments differed mainly in plant protection management and fertilization (organic vs. mineral and intensity). The experimental field is situated on a Luvisol from loess in Therwil (Switzerland). Here, the fauna of beneficial epigaeic arthropods (carabids, staphyli…	agricultural entomology; alternative farming; beneficial arthropods; beneficial insects; beneficial organisms; biological control agents; biology; cereals; ecology; effects; farming systems; fields; habitats; maize; natural enemies; organic farming; preda	Pfiffner, L.; Niggli, U.	English		10.1080/01448765.1996.9754758	WOS:A1996UC76600006	19961104673		keep it		uncertain		2 - Comparison organic VS conventional	exclude it	8b - no full text accessible
41100	Journal article	Acta AgriculturÃ¦ Scandinavica, Section B - Soil &amp; Plant Science	0906-4710	Taylor & Francis	2012	Effects of organic and conventional fertilization on the occurrence of Brevicoryne brassicae L. and its natural enemies in white cabbage.	Recent years have witnessed a rapid growth in organic farming in Lithuania. We aimed to compare the occurrence of Brevicoryne brassicae L., its primary parasitoid Diaeretiella rapae (McIntosh) and predators from Coccinellidae and Cecidomyiidae families in non-fertilized, organically (with cow manure) and synthetically fertilized white cabbage crops. Occurrence of B. brassicae was higher on organi…	animal manures; arthropod pests; biological control; biological control agents; cabbages; cultural control; insect control; insect pests; natural enemies; organic fertilizers; parasites; parasitism; parasitoids; pest control; pests; plant pests; predators	DuchovskienÄ—, L.; SurvilienÄ—, E.; ValiuÅ¡kaitÄ—, A.; KarklelienÄ—, R.	English		10.1080/09064710.2011.561806		20123012570		uncertain		uncertain		2 - Comparison organic VS conventional	exclude it	5 - not a crop type of interest
41107	Journal article	Ecological Applications	1051-0761	Ecological Society of America	2001	Landscape complexity and farming practice influence the condition of polyphagous carabid beetles.	Previous work has suggested that the condition of polyphagous predatory carabid beetles can be influenced by landscape structure and farming practice. However, earlier studies aimed at testing the effect of farming practice on insect condition and reproduction have not been designed to test this accurately because farms representing different cultivation systems have not had similar landscape com…	animal ecology; beneficial arthropods; beneficial insects; beneficial organisms; landscape; natural enemies; organic farming	Östman, O.; Ekbom, B.; Bengtsson, J.; Weibull, A. C.	English		10.1890/1051-0761(2001)011[0480:LCAFPI]2.0.CO;2		20023081745		keep it		uncertain		2 - Comparison organic VS conventional	exclude it	11 - no outcome measured	condition of carabids
41108	Journal article	Ecotoxicology	0963-9292	Springer	2020	Sublethal effects of a juvenile hormone analog, pyriproxyfen on demographic parameters of non-target predator, Hippodamia convergens guerin-meneville (Coleoptera: Coccinellidae).	Insect predators, in general, play an important role in regulating pest populations in agricultural systems, but may be negatively affected by pesticides used in pest management. Convergent lady beetle, Hippodamia convergens Guerin-Meneville (Coleoptera: Coccinellidae) is known as an important biological control agent of soft-bodied insect pests. The development of Integrated Pest Management (IPM…	adverse effects; biological control; biological control agents; effects; farming systems; fecundity; growth regulators; insect growth regulators; insect pests; insecticides; integrated pest management; juvenile hormone mimics; life tables; longevity; natu	Ayesha Iftikhar; Faisal Hafeez; Hafeez, M.; Muhammad Farooq; Muhammad Asif Aziz; Muhammad Sohaib; Afifa Naeem; Lu YaoBin	English		10.1007/s10646-020-02159-7		20219811779		keep it		uncertain		7 - Effect of 1 particular product/mix of products (pesticide)	exclude it	1 - not in geographical range	Pakistan
41115	Journal article	Agriculture, Ecosystems &amp; Environment	0167-8809	ELSEVIER SCIENCE BV	2000	Overwintering of arthropods in soils of arable fields and adjacent semi-natural habitats.	In order to determine the significance of field margins for the overwintering of arthropods in agricultural landscapes, different sites of an integrated and of an organically managed farm were investigated in the northwest of Switzerland. During December 1995 and January 1996, soil samples were taken with an electronic-hydraulic soil borer (depth: 25 cm, diameter: 8 cm). After hand sorting the la…	agricultural entomology; arthropod communities; beneficial arthropods; beneficial organisms; community ecology; ecology; habitats; natural enemies; overwintering; predators; predatory arthropods; soil arthropods; species diversity	Pfiffner, L.; Luka, H.	English		10.1016/S0167-8809(99)00130-9	WOS:000086872900002	20001110984		uncertain		uncertain		3 - Comparison habitats	exclude it	10a - no comparator	comparison of habitats + their adjacent crops, but the pairs are not identified in the analyses
41124	Journal article	Insects	2075-4450	MDPI AG	2019	Effects of ground cover management on insect predators and pests in a Mediterranean vineyard.	Conservative techniques, such as ground cover management, could help promote viticulture sustainability, which is a goal of conservation biological control, by providing shelter and food sources for predatory insects. A field experiment was conducted in a Mediterranean vineyard to evaluate ground cover management impacts on predatory insect and potential grapevine pest abundance and diversity, bo…	ground cover; predatory insects; biological control agents; vineyards; cover crops; biological control; canopy; grapes; natural enemies; sustainability; tillage; viticulture; cultural control; insect pests; plant pests; species richness; species diversity	SÃ¡enz-Romo, M. G.; Veas-Bernal, A.; MartÃ­nez-GarcÃ­a, H.; IbÃ¡Ã±ez-Pascual, S.; MartÃ­nez-Villar, E.; Campos-Herrera, R.; Marco-MancebÃ³n, V. S.; PÃ©rez-Moreno, I.	English		10.3390/insects10120421	WOS:000505490800023	20203344922		keep it		keep it			exclude it	5 - not a crop type of interest
41131	Journal article	Acta Zoologica Bulgarica	0324-0770	Institute of Biodiversity and Ecosystem Research, Bulgarian Academy of Sciences (IBER-BAS)	2021	Diversity of ground beetles (Coleoptera: Carabidae) in conventional potato fields in Bulgaria: ten years later.	We studied the diversity of ground beetles in a typical potato-growing region of South-Western Bulgaria for three consecutive years (2013-2015). The aim was to discuss the present data in relation to results obtained about ten years earlier for the same agricultural area. Totally, 2058 individuals of 45 species were recorded during the period of the study. Poecilus cupreus (Linnaeus) and Bembidio…	species diversity; potatoes; predatory insects; natural enemies; predators	GuÃ©orguiev, B.; Radkova, M.; Chehlarov, E.; Stoichev, S.; Djilianov, D.; Kalushkov, P.	English			WOS:000699872700004	20210399406		uncertain		keep it			exclude it	4 - not an AMP of interest
41136	Journal article	Journal of Research and Applications in Agricultural Engineering	1642-686X	PrzemysÅ‚owy Instytut Maszyn Rolniczych (PIMR), BranÅ¼owy OÅ›rodek Informacji Naukowej, Technicznej i Ekonomicznej	2015	Organic crops as reservoir for beneficial epigeal arthropods.	The aim of the study was to conduct quantitative and qualitative analysis of epigeic arthropods (Carabidae, Staphylinidae, Arachnida) occurring in crops within "Norfolk" rotation in organic farming. Arthropods' collecting was carried out in 2014 at the Experimental Research Station Swojec of the WrocÅ‚aw University of Environmental and Life Sciences and at the organic farm located at Kamieniec Wr…	organic farming; peas; qualitative analysis; quantitative analysis; species composition; species diversity	JasiÅ„ski, M.; Twardowski, J.; Tendziagolska, E.	English	Polish			20153359841		uncertain		uncertain		1 - Unclear or not enough information : need discussion	exclude it	4 - not an AMP of interest	compare crops
41143	Journal article	Oecologia	0029-8549	Springer-Verlag	2000	Numerical responses of different trophic groups of invertebrates to manipulations of plant diversity in grasslands.	We studied the effects of plant diversity on abundance of invertebrate herbivores, parasitoids and predators in two grassland communities (one in Switzerland and one in Sweden) in which plant species richness and functional diversity have been experimentally manipulated. Among herbivores, the abundance of only the most sessile and specialised groups (leafhoppers and wingless aphids) was affected …	ecology; environmental factors; forbs; grasses; grasslands; legumes; natural enemies; parasites; parasitoids; plant ecological groups; predators	Koricheva, J.; Mulder, C. P. H.; Schmid, B.; Joshi, J.; Huss-Danell, K.	English		10.1007/s004420000450	WOS:000165110200013	20003015035		uncertain		uncertain		1 - Unclear or not enough information : need discussion	exclude it	4 - not an AMP of interest	No AMP
41153	Journal article	Agriculture, Ecosystems &amp; Environment	0167-8809	Elsevier	2020	Influence of soil tillage on natural regulation of the cabbage root fly Delia radicum in brassicaceous crops.	Ground dwelling predators provide regulation services of several insect pests. Enhancing these services may be a step toward integrated crop protection. Many studies have shown that soil tillage is deleterious to ground dwelling predators but pest regulation processes and services have rarely been measured. We performed an experiment to study whether simplifying soil tillage before the establishm…	tillage; biological control agents; plant pests; pest control; broccoli; effects; insect pests; integrated control; natural enemies; plant protection; predatory arthropods; pests; arthropod pests; predators	Mesmin, X.; Cortesero, A. M.; Daniel, L.; Plantegenest, M.; Faloya, V.; Ralec, A. le	English		10.1016/j.agee.2020.106834		20203377486		uncertain		keep it			exclude it	5 - not a crop type of interest
41160	Journal article	Insects	2075-4450	MDPI AG	2019	The 'Botanical Triad': the presence of insectary plants enhances natural enemy abundance on trap crop plants in an organic cabbage agro-ecosystem.	Habitat manipulation through the incorporation of non-crop plants such as trap crops (to lure pests away from the cash crop) and insectary plants (to provide resources for natural enemies) into agro-ecosystems is an ecological approach to pest management. In a field-scale study, we quantified the effects of integrating the use of trap crops with insectary plants as a novel method to control pest …	trap crops; plant pests; cash crops; crop yield; insect pests; predatory insects; buckwheat; cropping systems; ecosystem services; ecosystems; effects; incorporation; kale; larvae; natural enemies; ova; parasitism; parasitoids; Indian mustard; cabbages; b	Binita Shrestha; Finke, D. L.; PiÃ±ero, J. C.	English		10.3390/insects10060181		20203301813		uncertain		keep it			exclude it	5 - not a crop type of interest
41171	Journal article	Journal of Applied Entomology	0931-2048	BLACKWELL WISSENSCHAFTS-VERLAG GMBH	1997	Densities of overwintering carabids and staphylinids (Col., Carabidae and Staphylinidae) in cereal and grass fields and their boundaries.	Abundance of carabids and staphylinids was measured during four winters in four fields in Norway with grass or autumn ploughed spring cereals, and on their boundaries. Most species were significantly more abundant in the boundaries than in the fields, indicating the great importance of boundaries in the agricultural landscape for these predator groups. Only the carabid Clivina fossor and staphyli…	agricultural entomology; boundaries; cereals; fields; fodder plants; grasses; natural enemies; predators; predatory arthropods	Andersen, A.	English		10.1111/j.1439-0418.1997.tb01374.x	WOS:A1997XB64500003	19971105441		uncertain		uncertain		3 - Comparison habitats	exclude it	10b - comparison of habitats	+ no comparator
41172	Journal article	Journal of Insect Science	1536-2442	Oxford University Press	2019	Productive oilseed rape strips supplement seminatural field-margins in promoting ground-dwelling predatory invertebrates in agricultural landscapes.	Intensively managed flowering crops like canola (Brassicales: Brassicaceae) (oilseed rape, OSR) provide significant short-term nectar resources for pollen consumers. They may also play important roles as annual "service strips" in temporarily promoting predatory invertebrates. We set out to test this assumption by comparing overall and functional group-specific species richness, activity density,…	biological control; feeding; flowering; habitats; hunting; landscape; natural enemies; nectar; pest control; pollen; predators; rape; species richness; taxonomy; swede rape	Zhang XuZhu; Axmacher, J. C.; Wu PanLong; Zhang Xin; Liu YunHui	English		10.1093/jisesa/iez055	WOS:000472811500003	20193354158		keep it		uncertain		3 - Comparison habitats	exclude it	1 - not in geographical range	China
41177	Journal article	Landscape Ecology	0921-2973	Springer	2011	Multi-scale effects of landscape complexity and crop management on pollen beetle parasitism rate.	Improving our understanding about how natural enemies respond to semi-natural habitats and crop management scattered in the landscape may contribute to the development of ecologically based pest management strategies maximising biological control services. We investigated how soil tillage and semi-natural habitats influenced the parasitism rates of pollen beetle (Meligethes aeneus F.) larvae at 8…	arthropod pests; biological control agents; crop management; habitats; insect pests; landscape; larvae; natural enemies; parasites; parasitism; parasitoids; pests; plant pests; rape; spatial variation; swede rape; tillage	Rusch, A.; Valantin-Morison, M.; Sarthou, J. P.; Roger-Estrade, J.	English		10.1007/s10980-011-9573-7		20113159541		uncertain		uncertain		1 - Unclear or not enough information : need discussion	exclude it	3 - not an ISG of interest	parasitism rate
41190	Journal article	Basic and Applied Ecology	1439-1791	Elsevier GmbH	2018	Positive effects of wheat variety mixtures on aboveground arthropods are weak and variable.	Although modern agriculture generally relies on homogeneous varieties that are usually grown in pure stands, crop variety mixtures have been used for a long time, notably to improve resistance to fungal diseases. A growing number of studies suggest that intraspecific plant diversity may also enhance the abundance and diversity of wild species and thereby some ecosystem services such as biological…	biological control agents; cultivars; natural enemies; plant height; predators; predatory arthropods; species diversity; species richness; wheat; winter wheat	Dubs, F.; Vergnes, A.; Mirlicourtois, E.; Viol, I. le; Kerbiriou, C.; Goulnik, J.; Belghali, S.; Bentze, L.; Barot, S.; Porcher, E.	English		10.1016/j.baae.2018.07.008	WOS:000451517400007	20193037948		keep it		keep it			exclude it	4 - not an AMP of interest	Variety mixture = AMP excluded
41194	Journal article	Journal of Applied Ecology	0021-8901	Blackwell Publishing	2005	Farm-scale spatiotemporal dynamics of predatory beetles in arable crops.	The spatial dynamics of farmland invertebrates can provide essential information relevant to their management for pest control and biodiversity conservation in sustainable agriculture. Carabid beetles are one of the most important groups contributing to biological control in arable fields. Previous studies have focused on spatial dynamics within single fields and years. In this study we examined …	aggregation; biological control agents; cereals; natural enemies; peas; predators; predatory insects; rotations; spatial distribution; spatial variation; temporal variation	Holland, J. M.; Thomas, C. F. G.; Birkett, T.; Southway, S.; Oaten, H.	English		10.1111/j.1365-2664.2005.01083.x		20053210135		uncertain		uncertain		1 - Unclear or not enough information : need discussion	exclude it	4 - not an AMP of interest
41208	Journal article	Biological Control	1049-9644	Elsevier Ltd	2012	Predator mortality depends on whether its prey feeds on organic or conventionally fertilised plants.	Natural enemy abundance and diversity can be increased under sustainable farming systems, but this has not been shown to consistently increase predation and parasitism rates or decrease herbivore abundance. 'Top-down' regulation of herbivore populations may depend on 'bottom-up' factors such as plant quality, and not solely on predator diversity or abundance. Specialised herbivore species can seq…	arthropod pests; biological control agents; chemical composition; glucosinolates; inorganic fertilizers; insect pests; mortality; natural enemies; organic farming; organic fertilizers; pests; plant composition; plant pests; predators; predatory insects; p	Banfield-Zanin, J. A.; Rossiter, J. T.; Wright, D. J.; Leather, S. R.; Staley, J. T.	English		10.1016/j.biocontrol.2012.05.008	WOS:000306998100008	20123271060		keep it		uncertain		2 - Comparison organic VS conventional	exclude it	6 - contolled environment (lab, pots, greenhouse experiments)
41252	Journal article	Environmental Entomology	0046-225X	Entomological Society of America	2006	Effects of living mulches on predator abundance and sentinel prey in a corn-soybean-forage rotation.	Living mulches are cover crops grown concurrently within main crops for their benefits to weed control and soil quality. Because living mulches increase the diversity of vegetation in agricultural systems, they may impact the abundance or effectiveness of natural enemies. To examine the effects of living mulches on epigeal predators, arthropod abundance and feeding were examined in a rotation of …	biological control; clovers; consumption; cover crops; crops; effects; farming systems; feeding; fodder crops; fodder plants; forage; ground cover; live mulches; lucerne; maize; mulches; natural enemies; pitfall traps; predation; predators; prey; pupae; s	Prasifka, J. R.; Schmidt, N. P.; Kohler, K. A.; O'Neal, M. E.; Hellmich, R. L.; Singer, J. W.	English		10.1603/0046-225X(2006)35[1423:EOLMOP]2.0.CO;2	WOS:000241170600036	20093300553		keep it		keep it			exclude it	1 - not in geographical range	USA
41254	Journal article	Journal of Horticulture, Forestry and Biotechnology	2066-1797	Universitatea de ÅžtiinÈ›e Agricole È™i Medicina Veterinara a Banatului TimiÈ™oara	2020	Research on the structure, dynamics, abundance and the role of the species of colleopters (Insect class, Ordinal Coleoptera) existing in the apple tree plantations.	This paper refers to the structure, dynamics, abundance and role of the beetle species found in an apple plantation in Suceava county. The place where the research is carried out has been structured in three experimental variants: V1 - existing vegetable carpet (control), V2 - vegetal carpet overlaid with a mixture of four vegetables species and V3 - black field. Also, by the adopted cultivation …	apples; biodiversity; collection; crop quality; dynamics; ecosystems; effects; fauna; fruits; microbiology; mowing; mulches; organic matter; pests; plant pathogens; plantations; profitability; research; soil; species; structure; vegetables; pathogens	TÄƒlmaciu, N.; Andron, G.; TÄƒlmaciu, M.; Herea, M.	English				20219982228		uncertain		keep it			exclude it	5 - not a crop type of interest
41263	Journal article	International Journal of Tropical Insect Science	1742-7584	Cambridge University Press	2018	Effects of crude aqueous extracts of indigenous pesticidal plants on the ladybird beetle, Hippodamia variegata (Goeze) (Coleoptera: Coccinellidae).	Effects of pesticidal plant extracts on non-targeted species are rare. Direct topical and residual sprays of crude aqueous extracts of three pesticidal plants: Datura stramonium L. Bobgunnia madagascariensis Kirkbr. &amp; Wiersema and Solanum delagoense L. were assessed in laboratory bioassays and on-station experiments against the ladybird beetle, Hippodamia variegata (Goeze). The plants are rou…	application rates; biological control agents; botanical insecticides; fruits; leaves; mortality; natural enemies; plant extracts; pods; wild relatives	Mazhawidza, E.; Mvumi, B. M.; Mazarura, U.	English		10.1017/S1742758417000327		20183327085		keep it		uncertain		7 - Effect of 1 particular product/mix of products (pesticide)	exclude it	1 - not in geographical range	Zimbabwe
41270	Journal article	Å½emdirbystÄ— (Agriculture)	1392-3196	Lithuanian Research Centre for Agriculture and Forestry	2013	Weevil (coleoptera: curculionidae) assemblages in the fields of narrow-leafed lupin sown as pure stand and intercropped with spring triticale.	Intercropping is an important cultural practice in pest management and is based on the principle of reducing insect pests by increasing the diversity of an ecosystem. The aim of the study was to determine the abundance and species composition of weevil assemblages noted in the fields of narrow-leafed pure stands lupin and lupin intercropped with spring triticale. Weevils (Coleoptera: Curculionida…	arthropod pests; insect pests; intercropping; pests; plant pests; triticale	Hurej, M.; Twardowski, J. P.; Kozak, M.	English		10.13080/z-a.2013.100.050	WOS:000331421300008	20143020183		uncertain		uncertain		1 - Unclear or not enough information : need discussion	exclude it	3 - not an ISG of interest
41274	Journal article	Agriculture, Ecosystems &amp; Environment	0167-8809		1997	Vegetation management in organic cabbages and pitfall catches of carabid beetles.	Intercropping has potential for reducing dependence on insecticides in vegetable crops. One reason for its effectiveness may be that it increases the numbers or activity of beneficial predators. Many carabid beetles are polyphagous predators which have been credited with playing an important part in suppressing some crop pests, and a study was carried out in Scotland, UK, to determine whether int…	agricultural entomology; biology; cabbages; clovers; intercropping; natural enemies; pitfall traps; predators; predatory insects; vegetables; vegetation management	Armstrong, G.; McKinlay, R. G.	English		10.1016/S0167-8809(97)00024-8		19971110098		keep it		keep it			exclude it	5 - not a crop type of interest
41277	Journal article	Journal of Food, Agriculture &amp; Environment	1459-0255	World Food Ltd	2011	Fertilization with green manure on Chasselas DorÃ© grape vine as an alternative for sustainable viticulture.	In sustainable viticulture, green manure represents a safe and non-pollunting way to bring large quantities of organic matter into the soil. Tilling annual plants between rows and using them as green manure has a favourable influence on the physical, chemical and biological features of the soil, without affecting the growth and fructification of the vine. The possibility of using this fertilizati…	biological control agents; crop quality; fertilizers; grapes; green manures; maturity stage; natural enemies; photosynthesis; precipitation; predators; sustainability; viticulture	Rotaru, L.; Stoleru, V.; Mustea, M.	English				20113397431		uncertain		keep it			exclude it	5 - not a crop type of interest
41282	Journal article	Arthropod - Plant Interactions	1872-8855	Springer	2019	Identification of flower functional traits affecting abundance of generalist predators in perennial multiple species wildflower strips.	In agricultural fields, wildflower strips can be sown to enhance conservation biological control of insect pests. However, issues remain regarding the composition of flower mixtures to effectively attract and support large communities of natural enemies. Trait-based approaches are promising for this purpose. In the present study, conducted in an agricultural field of Belgium in 2014 and 2015, 15 …	arthropod pests; biological control; communities; conservation; control; corolla; flowers; habitats; identification; insect pests; interactions; morphology; natural enemies; nectar; pests; plant communities; predators; traits; ultraviolet radiation; wild	Hatt, S.; Uytenbroeck, R.; Lopes, T.; Mouchon, P.; Osawa, N.; Piqueray, J.; Monty, A.; Francis, F.	English		10.1007/s11829-018-9652-7	WOS:000458013200014	20193210883		keep it		uncertain		1 - Unclear or not enough information : need discussion	exclude it	4 - not an AMP of interest
41283	Journal article	Biological Control	1049-9644	Elsevier Ltd	2014	Cover crop mulches influence biological control of the imported cabbageworm (Pieris rapae L., Lepidoptera: Pieridae) in cabbage.	Increasing structural complexity within crop fields can provide a way to manipulate pest abundance and biological control in agroecosystems. Here, we examine the effect of cover crop mulches in cabbage on the structure and function of an insect food web, investigating the role of cover crop species, structure, and volatile cues on important interactions. We focused on the imported cabbageworm (Pi…	arthropod pests; biological control; cabbages; cover crops; crops; insect pests; mulches; natural enemies; parasites; parasitism; parasitoids; pests; plant pests	Bryant, A.; Coudron, T.; Brainard, D.; Szendrei, Z.	English		10.1016/j.biocontrol.2014.03.012		20143184159		keep it		keep it			exclude it	5 - not a crop type of interest
41289	Journal article	Bulletin of Insectology	1721-8861	Department of Agroenvironmental Sciences and Technologies	2004	The role of ecological compensation areas on predator populations: an analysis on biodiversity and phenology of Coccinellidae (Coleoptera) on non-crop plants within hedgerows in Northern Italy.	The role of natural vegetation, including trees, shrubs and weeds in supporting predatory insects with particular reference to Coccinellids, was investigated in a two-year field studies in Italy. The samplings were carried out by mechanical knock-down (MKD) and visual inspections (VIS) in hedgerow of Northern Italy (Bologna province) between March and October. Among trees and shrubs, Euonymus eur…	biodiversity; carrots; habitats; hazelnuts; hedgerow plants; landscape; natural enemies; pears; phenology; poplars; predators; predatory insects; species diversity; trees; vegetation; weeds; woody plants; willows	Burgio, G.; Ferrari, R.; Pozzati, M.; Boriani, L.	English				20043175772		keep it		keep it			exclude it	8b - no full text accessible
41297	Journal article	Biological Control	1049-9644	Elsevier Ltd	2021	Neighbourhood effect of faba bean (Vicia faba L.) on density of vegetation-dwelling natural biocontrol agents in winter wheat.	Legume crops such as faba bean (Vicia faba L.) have been underrepresented in conventional cropping systems in Europe for decades for economic reasons, even though faba bean is a native crop and suitable to diversify local cropping systems. While the environmental benefits that go along with faba bean cropping are well established, there is a gap of knowledge on the effects faba bean may have on b…	faba beans; biological control; winter wheat; biological control agents; cropping systems; ecosystem services; herbivores; predators; leaves; predator prey relationships; crop density; crops; plant pests; insecticides; insect control; pest control; wheat;	Schulz-Kesting, K.; Thiele, J.; Everwand, G.; Dauber, J.	English		10.1016/j.biocontrol.2021.104673		20210296647		uncertain		uncertain		1 - Unclear or not enough information : need discussion	exclude it	4 - not an AMP of interest
41306	Journal article	Biological Control	1049-9644	Elsevier	2009	Vegetation increases the abundance of natural enemies in vineyards.	Non-crop areas can increase the abundance of natural invertebrate enemies on farmland and assist in invertebrate pest control, but the relative benefits of different types of vegetation are often unclear. Here, we investigated abundance of natural enemies in vineyards with edges consisting of different types of vegetation: remnant native forests, wooded margins planted after establishment of the …	arthropod pests; grapes; insect pests; natural enemies; parasites; parasitoids; pests; plant pests; predators; predatory arthropods; predatory insects; vegetative period; vineyards	Thomson, L. J.; Hoffmann, A. A.	English		10.1016/j.biocontrol.2009.01.009		20093179006		keep it		keep it			exclude it	5 - not a crop type of interest
41392	Journal article	Journal of Pest Science	1612-4758	Springer Berlin	2017	Can flowering Barbarea spp. (Brassicaceae) be used simultaneously as a trap crop and in conservation biological control?	Barbarea vulgaris R. Br. and B. verna (Mill.) Asch (Brassicaceae) have been proposed as trap crops for the diamondback moth, Plutella xylostella L. (Lepidoptera: Plutellidae). In bloom, these plants could also be used to attract beneficial insects. In this study, we tested the attractiveness of flowering Barbarea to P. xylostella and to two of its parasitoids, Diadegma insulare Cresson (Hymenopte…	arthropod pests; beneficial arthropods; beneficial insects; beneficial organisms; biological control; biological control agents; cauliflowers; cultural control; flowering; insect control; insect pests; natural enemies; nature conservation; parasites; para	Badenes-PÃ©rez, F. R.; MÃ¡rquez, B. P.; Petitpierre, E.	English		10.1007/s10340-016-0815-y	WOS:000395513000018	20173217406		uncertain		keep it			exclude it	5 - not a crop type of interest
41393	Journal article	Annals of Applied Biology	0003-4746	WILEY	1992	The impact of two insecticides on predatory ground beetles (Carabidae) in newly-sown grass.	Field scale experiments carried out over 3 years (1988-90) in England showed that chlorpyrifos reduced the numbers of several carabid beetle species caught in pitfall traps. Fonofos seed treatment was also shown to affect selected species. Consideration of the biology of individuals of groups of species provided explanations of why some species such as Nebria brevicollis, Notiophilus spp., Bembid…	agricultural entomology; beneficial arthropods; Beneficial insects; beneficial organisms; biology; chlorpyrifos; control; effects; fodder plants; Fonofos; Grasses; Grasslands; insecticides; natural enemies; nontarget effects; pastures; pests; predators; P	Asteraki, E. J.; Hanks, C. B.; Clements, R. O.	English		10.1111/j.1744-7348.1992.tb03400.x	WOS:A1992HJ75900004	19921166937		keep it		uncertain		7 - Effect of 1 particular product/mix of products (pesticide)	exclude it	8b - no full text accessible
41395	Journal article	Journal of Environmental Management	0301-4797	Elsevier	2020	Terracing field slopes can concurrently mitigate soil erosion and promote sustainable pest management.	Convincing farmers to allot refuge areas for natural enemies is a challenge due to their fear of losing farming space. But, increasing the benefits beyond enhancing natural enemy conservation may further incentivize the adoption of refuge areas, which then would concomitantly favor biological control and other purposes. For example, the construction of terrace embankments on field slopes is essen…	insect pests; natural enemies; plant pests; erosion; pest management; crop damage; maize; arthropod pests; pests	Fernandes, A. C. S. A.; Gontijo, L. M.	English		10.1016/j.jenvman.2020.110801		20203349430		uncertain		keep it			exclude it	1 - not in geographical range	Brazil
41427	Journal article	Oecologia	0029-8549	Springer-Verlag	2003	Habitat age increases reproduction and nutritional condition in a generalist arthropod predator.	We studied the nutritional and reproductive response of Poecilus cupreus (synonymous with Pterostichus cupreus), one of the most abundant carabid beetles in the arable lands of Bern, Switzerland, to the succession in sixteen 1- to 4-year-old wildflower areas. A total of 390 male and 373 female beetles were examined. Each female was dissected and the number of ripe eggs was counted. The nutritiona…	age; ecosystems; habitats; natural enemies; nutritional state; predators; predatory insects; reproduction; soil water	Barone, M.; Frank, T.	English		10.1007/s00442-002-1175-2	WOS:000182497200009	20033066225		uncertain		uncertain		1 - Unclear or not enough information : need discussion	exclude it	4 - not an AMP of interest	age of habitat is not an AMP + nutritional condition of P. cupreus, no diversity measure
41455	Journal article	BioControl	1386-6141	Springer	2009	Hibernation of predatory arthropods in semi-natural habitats.	Non-crop habitats provide important resources for natural enemies. Many natural enemies hibernate in non-crop habitats, from which they may colonise arable fields in the spring. Spring colonisation ensures annual repopulation of the crop with natural enemies, allowing them to keep pace with the development of pest populations. The availability of non-crop habitats can, therefore, be crucial to su…	arthropod pests; beneficial arthropods; beneficial insects; beneficial organisms; biological control; biological control agents; Brussels sprouts; forests; grasslands; habitats; hibernation; insect pests; natural enemies; overwintering; pests; plant pests	Geiger, F.; WÃ¤ckers, F. L.; Bianchi, F. J. J. A.	English		10.1007/s10526-008-9206-5		20093238686		keep it		keep it			exclude it	5 - not a crop type of interest
41457	Journal article	Annals of Applied Biology	0003-4746		1984	The distribution and abundance of predatory arthropods overwintering on farmland.	Soil samples (0.04 m)2)) were taken from 5 crop and 2 non-crop habitats on farmland near the Hampshire-Dorset border, England, in December-January in 1981-82 and 1982-83 to quantify the distribution and abundance of overwintering polyphagous predacious arthropods. The total numbers of overwintering polyphagous predators were greater in field boundaries, winter-sown cereals and established grassla…	agricultural entomology; agricultural land; biology; cereals; distribution; fields; Grasslands; habitats; natural enemies; overwintering; predators; predatory arthropods; wheat; Woodlands	Sotherton, N. W.	English		10.1111/j.1744-7348.1984.tb03068.x		19850524244		uncertain		uncertain		3 - Comparison habitats	exclude it	8b - no full text accessible
41459	Journal article	Scientific Reports	2045-2322	Nature Publishing Group	2021	Silica nanoparticles as pesticide against insects of different feeding types and their non-target attraction of predators.	The agricultural use of silica (SiO2) nanoparticles (NPs) has the potential to control insect pests while the safety and tritrophic effects on plants and beneficial natural enemies remains unknown. Here, we evaluate the effects of silica NPs on insect pests with different feeding niches, natural enemies, and a plant. Silica NPs were applied at different concentrations (75-425 mg/L) on field-culti…	chemical control; control; cotton; cowpeas; effects; faba beans; feeding; field experimentation; field tests; germination; growth; insect pests; leaf miners; monitoring; nanoparticles; nanotechnology; natural enemies; pesticides; pests; plant pests; preda	Thabet, A. F.; Boraei, H. A.; Galal, O. A.; El-Samahy, M. F. M.; Mousa, K. M.; Zhang, Y. Z.; Tuda, M.; Helmy, E. A.; Wen, J.; Nozaki, T.	English		10.1038/s41598-021-93518-9		20219845840		uncertain		uncertain		7 - Effect of 1 particular product/mix of products (pesticide)	exclude it	1 - not in geographical range	Egypt
41463	Journal article	International Journal of Pest Management	0967-0874	Taylor & Francis	2017	Effect of strip-intercropping potato and annual alfalfa on populations of Leptinotarsa decemlineata say and its predators.	Intercropping systems are practiced to reducing pest density, enhancing predator's diversity and stabling crop yield. We evaluated the effect of strip-intercropping potato and annual alfalfa on populations of Leptinotarsa decemlineata Say, predator's biodiversity and potato yield over two seasons (2014 and 2015). Our results revealed that the densities of egg masses, eggs, larvae and adults of Co…	arthropod pests; biodiversity; crops; insect pests; intercropping; intercrops; lucerne; natural enemies; pests; plant pests; population density; potatoes; predators; predatory insects	Tajmiri, P.; Fathi, S. A. A.; Golizadeh, A.; Nouri-Ganbalani, G.	English				20173314830		keep it		keep it			exclude it	1 - not in geographical range	Iran
41466	Journal article	Biological Control	1049-9644	Elsevier Ltd	2013	Spatial scale of benefits from adjacent woody vegetation on natural enemies within vineyards.	Abundance of predators in crops can be increased by augmenting the adjacent non-crop vegetation, with associated environmental benefits from reduced chemical inputs and landscape conservation. Fine-scale spatial analysis is required to assess the extent to which non-crop benefits extend into farmed areas. We used explicit spatial mapping to investigate benefits of woody vegetation in two vineyard…	arthropod pests; grapes; insect pests; mapping; natural enemies; ova; parasites; parasitism; parasitoids; pests; plant pests; predation; seasonal variation; seasons; spatial variation; vegetation; vineyards; woody plants	Thomson, L. J.; Hoffmann, A. A.	English		10.1016/j.biocontrol.2012.09.019		20123405777		keep it		keep it			exclude it	5 - not a crop type of interest
41469	Journal article	Bulletin of Insectology	1721-8861	Department of Agroenvironmental Sciences and Technologies	2008	Egg-laying-site preferences of Pterostichus melanarius in mono- and intercrops.	Increased vegetational diversity influences the behaviour of carabid beetles by changing plant-related abiotic factors. These abiotic factors (light, humidity and habitat structure) affect the selection of oviposition sites and egg survival of carabid beetles. In a field experiment, more larvae of Pterostichus melanarius (Illiger) (Coleoptera Carabidae) were caught in Brussels sprout intercropped…	barley; Brussels sprouts; crops; environmental factors; habitats; host preferences; intercropping; intercrops; light relations; microclimate; natural enemies; pests; plant pests; predators; predatory insects; prey; relative humidity; reproduction; shade;	TrÃ©fÃ¡s, H.; Lenteren, J. C. van	English				20093015514		uncertain		keep it			exclude it	5 - not a crop type of interest	main crop is brussel sprouts
41476	Journal article	Environmental Entomology	0046-225X		1991	Structure of ladybird (Coleoptera: Coccinellidae) assemblages in apple: changes through development stages.	Larvae, pupae and adults of coccinellids were observed in an insecticide-free and an insecticide-treated block in an apple orchard near Budapest, Hungary, in 1980-82. Species numbers and densities in all developmental stages were greater and species turnover was slower in the insecticide-free block. Diversity and similarity indices showed more diverse and constant assemblages in the insecticide-f…	agricultural entomology; Apples; beneficial arthropods; Beneficial insects; beneficial organisms; Biology; crops; Development; ecology; effects; fruit crops; Fruits; insecticides; natural enemies; Nontarget effects; orchards; predators; Predatory insects	LÃ¶vei, G. L.; SÃ¡rospataki, M.; Radwan, Z. A.	English		10.1093/ee/20.5.1301		19921159274		uncertain		keep it			exclude it	5 - not a crop type of interest
41477	Journal article	Insect Science	1672-9609	Blackwell Publishing	2007	Aphidophagous guilds on nettle (Urtica dioica) strips close to fields of green pea, rape and wheat.	The common nettle (Urtica dioica L.) is a perennial and cosmopolitan plant species and is known to be the source of food for a great diversity of insects. To understand the importance of the nettle in agro-ecosystems, a field experiment was carried out in an experimental farm at Gembloux (Belgium) to study the effect of nettle margin strips on aphid and aphidophagous populations in close field cr…	arthropod pests; beneficial arthropods; beneficial insects; beneficial organisms; biological control; biological control agents; insect pests; natural enemies; peas; pests; plant pests; population density; population dynamics; predators; wheat	Alhmedi, A.; Haubruge, E.; Bodson, B.; Francis, F.	English		10.1111/j.1744-7917.2007.00169.x		20073271171		keep it		keep it			exclude it	10a - no comparator	presence of specific insects on plants of interest
41484	Journal article	Annals of Applied Biology	0003-4746		1985	Effects of pirimicarb, dimethoate and benomyl on natural enemies of cereal aphids in winter wheat.	The effects of the insecticides pirimicarb and dimethoate, which are commonly used on cereal crops in the United Kingdom, and the fungicide benomyl, which was regularly used when the study began but has subsequently been superseded by other fungicides, on natural enemies of cereal aphids (mainly Sitobion avenae but also Metopolophium dirhodum and M. festucae) were determined in small field plots …	agricultural entomology; beneficial arthropods; beneficial organisms; benomyl; cereals; chemical control; control; Dimethoate; distribution; ECTOPARASITES; effects; fields; food plants; habitats; natural enemies; nontarget effects; pest control; pesticide	Powell, W.; Dean, G. J.; Bardner, R.	English		10.1111/j.1744-7348.1985.tb03113.x		19850526593		keep it		uncertain		7 - Effect of 1 particular product/mix of products (pesticide)	exclude it	8b - no full text accessible
41501	Journal article	Pesticidi			1999	Alterations of arthropod fauna in anthropogenic ecosystems: insecticide use, beneficials and developments in agriculture in Panama, Luzon/Philippines and in two regions of Germany.	Insecticide use and beneficial organism abundance were monitored at the following sites: Cerro Punta (Panama) in potato and carrot crops in 1994; and 4 locations in the Philippines in cabbage crops in 1992. Biological control studies were performed in Germany with winter wheat and sugarbeet. Insecticide usage ranged from no usage in Germany to 40 sprays per field annually in cabbage crops in Luzo…	agricultural entomology; arthropod pests; beneficial arthropods; beneficial organisms; biological control; cabbages; carrots; crops; fauna; insect control; insect pests; insecticides; natural enemies; nontarget effects; parasites; parasitoids; pest contro	Basedow, T.	English				20001110745		uncertain		keep it			exclude it	8a - no full text found
41507	Journal article	Journal of Pest Science	1612-4758	Springer Berlin	2016	Plant growth-promoting Bacillus suppress Brevicoryne brassicae field infestation and trigger density-dependent and density-independent natural enemy responses.	Soil-dwelling plant growth-promoting (PGP) Bacillus lives in intimate associations with plants; some species offer direct benefits via plant growth promotion while others confer protection against various pathogens. However, the roles of PGP Bacillus as elicitors of plant defences against agricultural pests and as a component of integrated pest management systems remain virtually unexplored. The …	arthropod pests; biological control agents; broccoli; growth; insect pests; natural enemies; parasites; parasitoids; pests; plant growth promoting rhizobacteria; plant pests; population dynamics; rhizosphere bacteria; roots; soil bacteria; soil flora	Gadhave, K. R.; Finch, P.; Gibson, T. M.; Gange, A. C.	English		10.1007/s10340-015-0721-8		20163311224		keep it		keep it			exclude it	5 - not a crop type of interest
41510	Journal article	Scientia Agriculturae Bohemica			1997	Effect of an organophosphate insecticide combined with a liquid fertiliser (UAN) on some pests (Aphidoidea, Chrysomelidae) and beneficial arthropods (Araneae, Opiliones) in winter wheat stands.	The effect of pirimiphos-methyl combined with a liquid fertilizer (urea and ammonium nitrate solution) at low rates, and the effect of liquid fertilizer alone at the standard rate, were determined on pests and beneficial arthropods of winter wheat in the Czech Republic. All chemicals were applied at ear emergence. The number of aphids (Sitobion avenae) per ear and damage caused by cereal leaf bee…	agricultural entomology; arthropod pests; beneficial arthropods; beneficial insects; beneficial organisms; biological control agents; cereals; chemical control; control; crop yield; damage; insect control; insect pests; insecticides; mixtures; monitoring;	PekÃ¡r, S.; Kazda, J.; Veverka, K.	English				19981110172		keep it		uncertain		7 - Effect of 1 particular product/mix of products (pesticide)	exclude it	8a - no full text found
41513	Journal article	Agronomy for Sustainable Development	1774-0746	Springer-Verlag	2022	Single-row exclusion nets: an alternative pest control method with no detectable impact on breeding bird assemblages in orchards bordered by hedgerows.	Agricultural intensification has led to dramatic declines in bird populations. In particular, the acknowledged role of synthetic pesticides on direct bird intoxication or food resource depletion urges us to seek alternative crop protection methods. Pest exclusion netting systems have recently gained popularity among fruit growers as an efficient means of reducing pest attacks, allowing their tran…	species richness; orchards; species diversity; control methods; fodder; forage; integrated pest management; organic farming; pest control; pesticides; plant protection; wild animals; wild birds; wildlife; nets; hedges; hedgerow trees; hedgerow plants; tre	Bouvier, J. C.; Boivin, T.; Lavigne, C.	English		10.1007/s13593-021-00743-7	WOS:000768833500001	20220208864		keep it		keep it			exclude it	5 - not a crop type of interest
41522	Journal article	Global Ecology and Biogeography	1466-822X	Wiley	2020	Continent-wide gradients in open-habitat insectivorous bird declines track spatial patterns in agricultural intensity across Europe.	Aim: To investigate spatial gradients in population trends of European birds in relation to their association with farmland, dietary dependence on insects, and the intensity of agricultural practices. Location: Europe. Time period: 2001-2012. Major taxa studied: Birds. Methods: We collected population trends for 197 species in 32 European countries. For the same time period, we used agricultural …	natural enemies; crop yield; pesticides; fertilizers; intensification; phylogeny; agricultural land; habitats; population decrease	Reif, J.; Hanzelka, J.	English		10.1111/geb.13170	WOS:000569072300001	20203552581		uncertain		uncertain		5 - Effect of agricultural instensification	exclude it	4 - not an AMP of interest	yield, pesticide and fertilization are mixed into 1 intensity variable
41523	Journal article	Environmental Toxicology and Chemistry	0730-7268	Society of Environmental Toxicology and Chemistry (SETAC)	2011	Apple orchard pest control strategies affect bird communities in southeastern France.	Birds are regarded as appropriate biological indicators of how changes in agricultural practices affect the environment. They are also involved in the biocontrol of pests. In the present study, we provide an assessment of the impact of pest control strategies on bird communities in apple orchards in southeastern France. We compared the structure (abundance, species richness, and diversity) of bre…	apples; biological control agents; chemical control; geographical information systems; natural enemies; nontarget effects; nontarget organisms; pest control; pesticide residues; pesticides; pests; plant pests; species diversity; species richness	Bouvier, J. C.; Ricci, B.; Agerberg, J.; Lavigne, C.	English		10.1002/etc.377	WOS:000285814200021	20113018431		keep it		uncertain		2 - Comparison organic VS conventional	exclude it	5 - not a crop type of interest
41529	Journal article	European Journal of Wildlife Research	1612-4642	Springer Berlin	2014	Predators and livestock reduce bird nest survival in intensive Mediterranean farmland.	High nest predation is one of the factors potentially driving farmland bird declines, particularly in the case of ground-nesting species. Accordingly, recent calls have been made to address predation in agri-environment schemes, but this is hindered by limited understanding of how processes operating at different scales affect predation patterns and how additional factors such as livestock trampl…	birds' nests; domestic animals; livestock; natural enemies; nesting; population decrease; predation; predator control; predator prey relationships; predators; spatial variation; stocking density; survival	Beja, P.; Schindler, S.; Santana, J.; Porto, M.; Morgado, R.; Moreira, F.; Pita, R.; Mira, A.; Reino, L.	English		10.1007/s10344-013-0773-0		20143121795		keep it		uncertain		1 - Unclear or not enough information : need discussion	exclude it	4 - not an AMP of interest	AMP = trampling rate
41536	Journal article	Scientific Papers - Series A, Agronomy	2285-5785	University of Agronomic Sciences and Veterinary Medicine of Bucharest	2020	The impact of agricultural management practices on the species composition of birds in South Bulgaria.	Agriculture is one of the most important areas of human activity and therefore has a crucial impact on the environment and the landscape. Its main objective is primarily produce high-quality raw materials for the food industry and animal husbandry. At the same time, agriculture is one of the main contributors to the loss of biodiversity worldwide. In recent decades, agricultural intensification h…	agricultural land; animal husbandry; biodiversity; composition; crops; environmental impact; farming; farming systems; food industry; human activity; impact; management; organic farming; peas; species composition; villages; wild birds; wild animals	Yaneva, S.; Bileva, T.; Gradev, G.	English			WOS:000596730700055	20219981286		keep it		uncertain		2 - Comparison organic VS conventional	exclude it	5 - not a crop type of interest
41541	Journal article	Agriculture, Ecosystems &amp; Environment	0167-8809	Elsevier	2022	Context-dependent foraging habitat selection in a farmland raptor along an agricultural intensification gradient.	Gradients of agricultural intensification in agroecosystems may determine uneven resource availability for predators relying on these man-made habitats. In turn, these variations in resource availability may affect predators' habitat selection patterns, resulting in context-dependent habitat selection. We assessed the effects of gradients of landscape composition and configuration on habitat sele…	habitats; habitat selection; foraging; agricultural land; agriculture; climate; ecosystems; grasslands; intensive farming; phenology; predators; prey; spatial variation; vegetation; natural enemies	Assandri, G.; Cecere, J. G.; SarÃ , M.; Catoni, C.; Pascalis, F. de; Morinay, J.; Berlusconi, A.; Cioccarelli, S.; Mercogliano, A.; Pazhera, A.; Terras, A.; Imperio, S.; Morganti, M.; Rubolini, D.	English		10.1016/j.agee.2021.107782		20220004974		uncertain		uncertain		5 - Effect of agricultural instensification	exclude it	4 - not an AMP of interest
41559	Journal article	PLoS ONE	1932-6203	Public Library of Sciences (PLoS)	2014	Functional invertebrate prey groups reflect dietary responses to phenology and farming activity and pest control services in three sympatric species of aerially foraging insectivorous birds.	Farming activity severely impacts the invertebrate food resources of farmland birds, with direct mortality to populations of above-ground arthropods thorough mechanical damage during crop harvests. In this study we assessed the effects of phenological periods, including the timing of harvest, on the composition and biomass of prey consumed by three species of aerial insectivorous birds. Common Sw…	agricultural land; analysis; animal behaviour; arthropod pests; behaviour; biological control; biomass; consumption; control; cultivation; damage; determination; effects; foraging; habitats; host plants; hosts; identification; insect pests; mechanical dam	OrÅ‚owski, G.; Karg, J.; Karg, G.	English		10.1371/journal.pone.0114906		20153058238		uncertain		keep it			exclude it	3 - not an ISG of interest	compositon of diet
41566	Journal article	Environmental Pollution	0269-7491	Elsevier Ltd	2019	Urbanization and cattle density are determinants in the exposure to anticoagulant rodenticides of non-target wildlife.	The persistence and toxicity of second generation anticoagulant rodenticides (SGARs) in animal tissues make these compounds dangerous by biomagnification in predatory species. Here we studied the levels of SGARs in non-target species of wildlife and the environmental factors that influence such exposure. Liver samples of terrestrial vertebrates (n=244) found dead between 2007 and 2016 in the regi…	animal tissues; anticoagulants; badgers; biocides; crops; domestic animals; effects; environmental factors; habitats; human population; liver; livestock; models; natural enemies; pesticides; plant protection; pollution; population density; predators; pred	LÃ³pez-Perea, J. J.; Camarero, P. R.; SÃ¡nchez-Barbudo, I. S.; Mateo, R.	English		10.1016/j.envpol.2018.10.101		20193129067		keep it		uncertain		1 - Unclear or not enough information : need discussion	exclude it	10a - no comparator
41571	Journal article	Environmental Research	0013-9351	Elsevier Inc	2021	Linking landscape composition and biological factors with exposure levels of rodenticides and agrochemicals in avian apex predators from Germany.	Intensification of agricultural practices has resulted in a substantial decline of Europe's farmland bird populations. Together with increasing urbanisation, chemical pollution arising from these land uses is a recognised threat to wildlife. Raptors are known to be particularly sensitive to pollutants that biomagnify and are thus frequently used sentinels for pollution in food webs. The current s…	agricultural chemicals; agricultural land; anticoagulants; detection; dimethoate; exposure; fluoroquinolone antibiotics; habitats; ibuprofen; information systems; insecticides; landscape; liver; metabolites; models; omethoate; pesticides; plant protection	Badry, A.; Schenke, D.; Treu, G.; Krone, O.	English		10.1016/j.envres.2020.110602	WOS:000613936600002	20210036925		keep it		uncertain		1 - Unclear or not enough information : need discussion	exclude it	10a - no comparator
41581	Journal article	Journal of Applied Ecology	1365-2664	Wiley	2020	Enhancing ecosystem services in apple orchards: nest boxes increase pest control by insectivorous birds.	Ecological intensification in croplands aims to enhance biodiversity-based ecosystem services, helping to increase yield while reducing agricultural environmental impacts. Identifying ecological intensification tools of wide applicability and easily implemented by farmers is, therefore, an imperative. Here, we verify the efficiency of provisioning artificial nest boxes for insectivorous birds to …	natural enemies; predators; plant pests; biological control agents; apples; biodiversity; biomass; ecosystem services; ecosystems; effects; environmental impact; herbivores; impact; insect pests; orchards; pest control; predation; prey; pests; arthropod p	GarcÃ­a, D.; MiÃ±arro, M.; MartÃ­nez-Sastre, R.	English		10.1111/1365-2664.13823		20210081873		keep it		keep it			exclude it	5 - not a crop type of interest
41585	Journal article	Radovi Å umarskog Fakulteta Univerziteta u Sarajevu / Works of the Faculty of Forestry University of Sarajevo	1512-5769	Faculty of Forestry, University of Sarajevo	2018	Viability of the populations of Perdix perdix L. at Mt. FruÅ¡ka Gora and Sremska RaÄa, Republic of Serbia.	Perdix perdix L. (also known as the Grey partridge, English partridge, and Hungarian partridge) populations have been declining for years in natural habitats and areas in which this species of wildlife has been introduced. Hunting grounds at the base of Mt. FruÅ¡ka Gora and Sremska RaÄa in the Republic of Serbia provide excellent conditions for its breeding. In addition to the data from hunting …	animal ecology; game birds; habitat destruction; habitats; hunting; pest control; pesticide residues; poisoning; population decrease; population dynamics; regulations; toxicity; wild birds; wildlife conservation; wildlife management; game animals; wild an	Selma, V.	English				20203152063		uncertain		keep it			exclude it	8b - no full text accessible
41590	Journal article	Journal of Applied Ecology	1365-2664	Wiley	2019	Predation risk for reptiles is highest at remnant edges in agricultural landscapes.	Preventing biodiversity loss in fragmented agricultural landscapes is a global problem. The persistence of biodiversity within remnant vegetation can be influenced by an animal's ability to move through the farmland matrix between habitat patches. Yet, many of the mechanisms driving species occurrence within these landscapes are poorly understood, particularly for reptiles. We used scented and un…	agricultural land; biodiversity; border effects; crops; ecology; environmental degradation; forest litter; grasses; habitat fragmentation; habitats; harvesting; landscape; litter (plant); logs; models; mortality; mulches; natural enemies; pastures; persis	Hansen, N. A.; Sato, C. F.; Michael, D. R.; Lindenmayer, D. B.; Driscoll, D. A.	English		10.1111/1365-2664.13269		20193352770		keep it		uncertain		1 - Unclear or not enough information : need discussion	exclude it	1 - not in geographical range	Australia
41591	Journal article	PLoS ONE	1932-6203	Public Library of Sciences (PLoS)	2017	Potential of pest regulation by insectivorous birds in Mediterranean woody crops.	Regulation of agricultural pests managing their natural enemies represents an alternative to chemical pesticides. We assessed the potential of insectivorous birds as pest regulators in woody crops located in central Spain. A total of 417 nest boxes installed in five field study sites (one vineyard, two fruit orchards, and two olive groves) were monitored for use and breeding of insectivorous bird…	chicks; fruit trees; grapes; larvae; monitoring; natural enemies; olives; orchards; ova; pesticides; pests; predation; trees; vineyards; wild animals; wild birds; woody plants	Benayas, J. M. R.; Meltzer, J.; Heras-Bravo, D. de las; Cayuela, L.	English		10.1371/journal.pone.0180702	WOS:000409391200004	20173361974		uncertain		keep it			exclude it	5 - not a crop type of interest
41598	Journal article	Acta Oecologica	1146-609X	Elsevier Masson	2018	Predation risk of artificial ground nests in managed floodplain meadows.	Nest predation highly determines the reproductive success in birds. In agricultural grasslands, vegetation characteristics and management practices influences the predation risk of ground breeders. Little is known so far on the predation pressure on non-passerine nests in tall swards. Investigations on the interaction of land use with nesting site conditions and the habitat selection of nest pred…	birds' nests; border effects; floodplains; foraging; forbs; grassland management; grasslands; land use; meadows; mowing; natural enemies; population density; poultry; predation; predators; predatory birds; risk; small mammals; survival; vegetation; wild a	Arbeiter, S.; Franke, E.	English		10.1016/j.actao.2017.11.012	WOS:000424717200003	20183079773		keep it		uncertain		1 - Unclear or not enough information : need discussion	exclude it	3 - not an ISG of interest	ISG = predation rate
41612	Journal article	Biological Conservation	0006-3207	Elsevier Ltd	2018	Relationships between multiple biodiversity components and ecosystem services along a landscape complexity gradient.	The assessment of effects of anthropogenic disturbance on biodiversity (BD) and ecosystem services (ES) and their relationships are key priorities of the Intergovernmental Panel for Biodiversity and Ecosystem Services. Agricultural landscapes and their associated BD provide multiple ES and it is crucial to understand how relationships between ES and BD components change along gradients of landsca…	agricultural land; biodiversity; biological control; cereals; ecosystem services; farming systems; landscape; natural enemies; pastures; rotations; species richness	Birkhofer, K.; Andersson, G. K. S.; Bengtsson, J.; Bommarco, R.; DÃ¤nhardt, J.; Ekbom, B.; Ekroos, J.; Hahn, T.; Hedlund, K.; JÃ¶nsson, A. M.; Lindborg, R.; Olsson, O.; Rader, R.; Rusch, A.; Stjernman, M.; Williams, A.; Smith, H. G.	English		10.1016/j.biocon.2017.12.027	WOS:000424177400030	20183375079		uncertain		uncertain		6 - effect of AMP/ecological infrastructure at the landscape scale	exclude it	4 - not an AMP of interest
41613	Journal article	Weed Research (Oxford)	0043-1737	Blackwell Publishing	2008	The effect of crop, cultivation and seed addition for birds on surface weed seed densities in arable crops during winter.	Weed seeds present an agronomic threat, but are also an important food resource for wildlife in winter. Weed seed densities on the soil surface in winter were examined from 1999 to 2002 in 105 fields on three different farms in UK. The effect of the preceding crop, cultivation, position within the field and the application of seed for birds (bird seed) on surface seed abundance and species compos…	agricultural land; animal behaviour; barley; behaviour; biodiversity; conservation; effects; feeding; foraging; natural enemies; predators; seeds; soil; species diversity; weed control; weeds; wheat; wildlife	Holland, J. M.; Smith, B. M.; Southway, S. E.; Birkett, T. C.; Aebischer, N. J.	English		10.1111/j.1365-3180.2008.00663.x	WOS:000261086300003	20093006976		keep it		keep it			exclude it	4 - not an AMP of interest
41625	Journal article	Ecosphere	2150-8925	Ecological Society of America Publications (ESA)	2015	The cascading impacts of livestock grazing in upland ecosystems: a 10-year experiment.	Livestock grazing is a major driver of land-use change, causing significant biodiversity loss globally. Although the short-term effects of livestock grazing on individual species are well studied, a mechanistic understanding of the long-term, cascading impacts is lacking. We manipulated livestock densities using a unique, replicated upland experiment over a 10-year period and found significant ef…	biodiversity; biomass; conservation; domestic animals; ecology; ecosystems; effects; environment; environmental degradation; food webs; grasslands; grazing; interactions; land use; livestock; moorlands; natural enemies; predators; small mammals; species c	Evans, D. M.; Villar, N.; Littlewood, N. A.; Pakeman, R. J.; Evans, S. A.; Dennis, P.; Skartveit, J.; Redpath, S. M.	English		10.1890/ES14-00316.1		20153174126		keep it		keep it			exclude it	2 - not in lowland farming area	Mountain. Arthropods as one group so no effects reported but grazing had a negative impact on arthropod abundance Grazing at intermediate intensity was best for the meadow pipit abundance Vole density and fox activity was negatively affected by grazing
41626	Journal article	Nature (London)	0028-0836	Nature Publishing Group	2014	Declines in insectivorous birds are associated with high neonicotinoid concentrations.	Recent studies have shown that neonicotinoid insecticides have adverse effects on non-target invertebrate species. Invertebrates constitute a substantial part of the diet of many bird species during the breeding season and are indispensable for raising offspring. We investigated the hypothesis that the most widely used neonicotinoid insecticide, imidacloprid, has a negative impact on insectivorou…	imidacloprid; natural enemies; nicotinoid insecticides; nontarget effects; nontarget organisms; predators; toxicity	Hallmann, C. A.; Foppen, R. P. B.; Turnhout, C. A. M. van; Kroon, H. de; Jongejans, E.	English		10.1038/nature13531	WOS:000338992200034	20153422944		keep it		keep it			exclude it	10a - no comparator	correlation of pesticides and bird survey data, that do not spatially coincide
41650	Journal article	Science of the Total Environment	0048-9697	Elsevier Ltd	2018	The prevalence and correlates of anticoagulant rodenticide exposure in non-target predators and scavengers in Finland.	The most common rodent control method worldwide is anticoagulant rodenticides (ARs), which cause death by internal bleeding. ARs can transfer to non-target predators via secondary exposure, i.e. by consuming contaminated rodents. Here we quantify the prevalence of seven AR substances in the liver tissues of altogether 17 mammalian or avian predator or scavenger species in Finland. In addition, we…	anticoagulants; biocides; bromadiolone; contamination; control; control methods; coumatetralyl; difenacoum; domestic animals; ecosystems; efficacy; food chains; livestock; monitoring; natural enemies; nontarget organisms; poisoning; predators; residues; r	Koivisto, E.; Santangeli, A.; Koivisto, P.; Korkolainen, T.; Vuorisalo, T.; Hanski, I. K.; Loivamaa, I.; Koivisto, S.	English		10.1016/j.scitotenv.2018.06.063		20183396386		keep it		uncertain		1 - Unclear or not enough information : need discussion	exclude it	10a - no comparator
41670	Journal article	Science of the Total Environment	0048-9697	Elsevier Ltd	2011	Side effects of rodent control on non-target species: rodenticides increase parasite and pathogen burden in great bustards.	For many years anticoagulant rodenticides have been used in vole control campaigns, in spite of the proven risk of secondary poisoning of non-target predators and scavengers. In this paper we analyse for the first time great bustard exposure and intoxication by anticoagulant rodenticides in Spain, based on residues found in the livers of 71 bustard carcasses collected during 1991-2010. Ten indivi…	adverse effects; anticoagulants; carcasses; chlorophacinone; effects; flocoumafen; liver; natural enemies; parasites; pest control; pesticides; poisoning; predators; residues; rodent control; rodenticides; survival	Lemus, J. A.; Bravo, C.; GarcÃ­a-Montijano, M.; PalacÃ­n, C.; Ponce, C.; MagaÃ±a, M.; Alonso, J. C.	English		10.1016/j.scitotenv.2011.07.007		20113348377		keep it		uncertain		1 - Unclear or not enough information : need discussion	exclude it	10a - no comparator
41696	Journal article	Basic and Applied Ecology	1439-1791	Urban & Fischer Verlag GmbH & Co. KG	2001	Landscape heterogeneity and farming practice influence biological control.	We measured the impact of natural enemies on the population development on the bird cherry-oat aphid (Rhopalosiphum padi) on conventional and organic farms in Uppsala, central Sweden. By pairing farms with similar landscape features but different farming systems, we were able to separate the effects of farming practice and landscape features on the influence of natural enemies on R. padi abundanc…	arthropod pests; biological control agents; establishment; insect pests; natural enemies; oats; pests; plant pests; species richness	Östman, Ö.; Ekbom, B.; Bengtsson, J.	English		10.1078/1439-1791-00072	WOS:000172713900008	20023018216		uncertain		uncertain		2 - Comparison organic VS conventional	exclude it	3 - not an ISG of interest	pest control only
41726	Journal article	Game &amp; Wildlife Science	1622-7662	Office National de la Chasse	2000	Breeding habitat of the skylark (Alauda arvensis) in a Mediterranean agrosystem.	We studied the breeding habitat of the skylark, Alauda arvensis, in the Sault and Saint-Christol d'Albion districts of the Vaucluse DÃ©partement (France) between May and July in 1996 and April and June in 1998. In 1996, the density of breeding pairs and the sizes of their territories were determined by a territory mapping method in four sampling areas, each about 100 ha in size. In 1998, we inves…	animal behaviour; arable land; behaviour; breeding; cereals; fallow; grasslands; habitats; nature conservation; plant height; population density; population dynamics; sage; scrub; soil conservation; weeding; wild animals; wild birds	Eraud, C.; Boutin, J. M.; Roux, D.	English				20013017572		uncertain		uncertain		6 - effect of AMP/ecological infrastructure at the landscape scale	exclude it	8a - no full text found
41730	Journal article	Journal of Wildlife Management	0022-541X	Wiley-Blackwell	2015	Supplementary winter food for gamebirds through feeders: which species actually benefit?	Providing supplementary winter food for gamebirds through feeders is an important management tool for many game managers, but there has been no systematic study of how much of the food is consumed by gamebirds, by undesirable pest species, and by songbirds of conservation interest. Nor is anything known about the effects of feeder location on the attractiveness for game and other wildlife. We use…	animal behaviour; animal ecology; aquatic animals; aquatic organisms; behaviour; feed dispensers; feed grains; game animals; game birds; natural enemies; pests; predators; predatory birds; vertebrate pests; waterfowl; wild animals; wild birds; wildlife co	SÃ¡nchez-GarcÃ­a, C.; Buner, F. D.; Aebischer, N. J.	English		10.1002/jwmg.889	WOS:000356815900015	20153252673		uncertain		keep it			exclude it	4 - not an AMP of interest
41742	Journal article	European Journal of Wildlife Research	1612-4642	Springer Berlin	2017	Does targeted management work for red-legged partridges Alectoris rufa? Twelve years of the 'Finca de Matallana' demonstration project.	After the implementation of a management package for red-legged partridges (Alectoris rufa) (including habitat improvement, legal predator removal, supplementary feeding and watering and shooting restrain) in an agricultural Mediterranean area of Spain (308 ha), spring pair densities increased from 2.92 to 12.66/km)2) in 9 years, together with summer densities (from 24 to 98 birds/km)2)) and autu…	animal feeding; feeding; irrigation; law; natural enemies; pest control; predators; predatory birds; productivity; summer; supplementary feeding; survival; wild animals; wildlife	SÃ¡nchez-GarcÃ­a, C.; PÃ©rez, J. A.; DÃ­ez, C.; Alonso, M. E.; BartolomÃ©, D. J.; Prieto, R.; Tizado, E. J.; Gaudioso, V. R.	English		10.1007/s10344-017-1083-8		20173131054		keep it		uncertain		1 - Unclear or not enough information : need discussion	exclude it	4 - not an AMP of interest
41746	Journal article	Ecological Economics	0921-8009	Elsevier Science Ltd	2003	Yield increase attributable to aphid predation by ground-living polyphagous natural enemies in spring barley in Sweden.	It has been claimed that natural enemies of pests perform important ecosystem services in agricultural landscapes. These services have rarely been evaluated in yield or monetary terms at farm level. We have examined the degree to which ground-living natural enemies of the bird cherry-oat aphid (Rhopalosiphum padi (L.)) reduced aphid abundance and influenced barley yields on ten commercial farms i…	arthropod pests; barley; biological control agents; crop yield; ecosystem services; insect control; insect pests; insecticides; natural enemies; pest control; pests; plant pests; predation; predators	Östman, Ö.; Ekbom, B.; Bengtsson, J.	English		10.1016/S0921-8009(03)00007-7		20033087330		uncertain		uncertain		2 - Comparison organic VS conventional	exclude it	3 - not an ISG of interest	Pest control only
41776	Journal article	Journal of Horticulture, Forestry and Biotechnology	2066-1797	Universitatea de ÅžtiinÈ›e Agricole È™i Medicina Veterinara a Banatului TimiÈ™oara	2020	Attracting insectivorous avifauna in orchards with artificial nests.	Attracting useful avifauna is one of the methods used in the integrated and organic orchards to control specific pests. To create and maintain an integrated ecosystem require important and sometimes difficult activities in the fruit growing area. A solution for attracting and maintaining insectivorous avifauna is to build and place suitable nesting places. This study aims to present the results o…	ecosystems; fruit growing; horticulture; methodology; monitoring; nests; nurseries; orchards; pests; regulations; wild birds; windbreaks; wild animals	Mihai, C. A.; Butcaru, A. C.; StÄƒnicÄƒ, F.; Badea, M. L.	English				20219977343		keep it		keep it			exclude it	5 - not a crop type of interest
41849	Journal article	Journal of Applied Ecology	0021-8901	Blackwell Science	2002	Great tits can reduce caterpillar damage in apple orchards.	The potential contribution of vertebrate predators to biological control in orchards has been largely overlooked to date. A few studies have shown that birds reduce numbers of pests, but data are scarce on the effects on the pattern or timing of damage. Consequently, the practical value of birds as biological control agents remains unclear. This study considered whether great tits Parus major can…	apples; arthropod pests; biological control; biological control agents; crop damage; crop yield; foraging; fruits; insect control; insect pests; natural enemies; orchards; ova; pest control; pests; plant pests; predators; predatory birds	Mols, C. M. M.; Visser, M. E.	English		10.1046/j.1365-2664.2002.00761.x		20023194107		keep it		keep it			exclude it	5 - not a crop type of interest
41859	Journal article	Game Conservancy Review			1990	The ecology of hoverflies on arable land.	Adult syrphids were observed in the UK in summer 1988 visiting flowers of common arable weeds to feed on pollen and nectar. A preference index was calculated for the most common species (Episyrphus balteatus). In field boundaries in June, creeping thistle [Cirsium arvense] and sowthistle [Sonchus oleraceus] were the most preferred, followed by red dead-nettle [Lamium purpureum] and white campion …	agricultural entomology; arthropod pests; behaviour; beneficial arthropods; beneficial insects; beneficial organisms; biology; Cereals; ecology; fields; habitats; host plants; hosts; Insect pests; Insecticides; natural enemies; pests; plant pests; predato	Cowgill, S.	English				19911158671		uncertain		keep it			exclude it	8a - no full text found
41868	Journal article	Anzeiger fÃ¼r SchÃ¤dlingskunde, Pflanzenschutz, Umweltschutz	0340-7330		1986	Outbreaks of nun moth (Lymantria monacha L.) in Denmark with remarks on their control.	[See FA 46, 4897] Data are presented on 3 L. monacha outbreaks which started in 1971-72 and 5 which started in 1979-81. Endosulfan was very efficient in controlling the outbreaks (60-97% mortality), but caused some bird mortality. Difluron [diflubenzuron] was also very efficient (100% mortality), but its action was too slow at higher population densities. Trichlorfon (77% mortality) and Dipel (76…	agricultural entomology; arthropod pests; bacterial insecticides; biological control agents; chemical control; control; damage; diflubenzuron; endosulfan; growth regulators; Insect pests; insecticides; Microbial pesticides; natural enemies; pathogens; pes	Bejer, B.	English		10.1007/BF01903455		19860611699		uncertain		uncertain		7 - Effect of 1 particular product/mix of products (pesticide)	exclude it	2 - not in lowland farming area	forest / conifer plantations
41908	Journal article	Scientific Papers Series - Management, Economic Engineering in Agriculture and Rural Development	2284-7995	University of Agricultural Sciences and Veterinary Medicine	2017	Researches on the myrmecofile species of Lycaenida family collected from grasslands around Sibiel, Sibiu.	This study refers to Lycaenidae family, owned mirmecofile species. The purpose of the paper was to characterize the habitat feeding preferences of this butterfly species, especially for mirmecofile species. Butterflies respond rapidly to environmental changes and are important indicators of the health of biodiversity and the wider environment. A study of the diurnal Lepidoptera (Rhopalocera) popu…	feeding preferences; grasslands	StancÄƒ-Moise, C.	English			WOS:000419287400055	20173364052		uncertain		uncertain		1 - Unclear or not enough information : need discussion	exclude it	4 - not an AMP of interest	No AMP
41927	Journal article	Biological Control	1049-9644	Elsevier Ltd	2016	Higher efficiency in organic than in conventional management of biological control in horticultural crops in north-eastern Italy.	This research analyzes the efficiency of natural pest control in horticultural crops (Red chicory and White cabbage) within different regimes (organic and conventional). Agroecosystem food-web structure was examined in conventional and organic fields, in north-eastern Italy, considering phytophagous, parasitoid and hyperparasitoid guilds. Natural control agents were analysed, especially parasitoi…	arthropod pests; biological control; biological control agents; cabbages; chicory; insect pests; natural enemies; parasites; parasitoids; pests; plant pests; predators; predatory insects	Fusaro, S.; Gavinelli, F.; Sommaggio, D.; Paoletti, M. G.	English		10.1016/j.biocontrol.2016.03.002		20163130884		keep it		uncertain		2 - Comparison organic VS conventional	exclude it	5 - not a crop type of interest
41939	Journal article	Journal of Applied Entomology	0931-2048	Wiley-Blackwell	2011	Organic and conventional fertilizer effects on a tritrophic interaction: parasitism, performance and preference of Cotesia vestalis.	Interest in sustainable farming methods that rely on alternatives to conventional synthetic fertilizers and pesticides is increasing. Sustainable farming methods often utilize natural populations of predatory and parasitic species to control populations of herbivores, which may be potential pest species. We investigated the effects of several types of fertilizer, including those typical of sustai…	ammonium nitrate; animal manures; arthropod pests; biological control agents; cabbages; chemical composition; farming systems; feeding; insect pests; leaves; natural enemies; nitrogen content; organic fertilizers; oviposition; parasites; parasitism; paras	Staley, J. T.; Girling, R. D.; Stewart-Jones, A.; Poppy, G. M.; Leather, S. R.; Wright, D. J.	English		10.1111/j.1439-0418.2010.01604.x	WOS:000297291900002	20113370024		keep it		uncertain		1 - Unclear or not enough information : need discussion	exclude it	5 - not a crop type of interest
41959	Journal article	Biocontrol Science and Technology	0958-3157	Taylor & Francis	2012	Flowers for better pest control? Effects of apple orchard groundcover management on mites (Acari), leafminers (Lepidoptera, Scitellidae), and fruit pests.	Flowering companion plants provide nectar, pollen, alternative prey, shelter, and overwintering habitat for arthropod natural enemies and thus might increase their abundance and efficacy in pest control in agricultural fields. We report the results of a 6-year study on the effects of annual and perennial flowering herbs sown in alleys of an apple orchard on phytophagous and predacious mites, leaf…	apples; arthropod pests; autumn; biological control; biological control agents; companion crops; control; crops; cultural control; flowering; flowers; ground cover; ground cover plants; insect control; insect pests; leaf miners; mite control; natural enem	MarkÃ³, V.; Jenser, G.; MihÃ¡lyi, K.; Hegyi, T.; BalÃ¡zs, K.	English		10.1080/09583157.2011.642337	WOS:000305397000004	20123109558		uncertain		keep it			exclude it	5 - not a crop type of interest
41963	Journal article	Weed Science	0043-1745	Weed Science Society of America	2016	Integrating insect, resistance, and floral resource management in weed control decision-making.	Managing agricultural pests with an incomplete understanding of the impacts that tactics have on crops, pests, and other organisms poses risks for loss of short-term profits and longer-term negative impacts, such as evolved resistance and nontarget effects. This is especially relevant for the management of weeds that are viewed almost exclusively as major impediments to crop production. Seldom co…	adverse effects; arthropod pests; case studies; control; crop production; crop yield; crops; decision making; entomopathogenic bacteria; entomopathogens; genetic transformation; genetically engineered organisms; glyphosate; herbicides; impact; insect pest	DiTommaso, A.; Averill, K. M.; Hoffmann, M. P.; Fuchsberg, J. R.; Losey, J. E.	English		10.1614/WS-D-16-00052.1		20163361016		uncertain		uncertain		1 - Unclear or not enough information : need discussion	exclude it	1 - not in geographical range	USA
41987	Journal article	Biological Control	1049-9644	Elsevier Ltd	2020	Volatile organic compounds (VOCs) regulate the spatial distribution of Lepidoptera insects in an orchard ecosystem.	Non-host plants applied to crops are expected to repel searching adults and thereby to reduce egg laying in order to achieve pest management. In a field experiment, an increase in the number of herbivores adapting and ovipositing on non-host plants could reduce the potential for polycultures to control pests. We intercropped rows of apple trees with aromatic plants to examine effects of non-host …	biological control agents; volatile compounds; insect pests; plant pests; natural enemies; apples; canopy; ecosystems; effects; herbivores; hosts; integrated pest management; intercropping; intercrops; orchards; organic compounds; spatial distribution; in	Huang DanDan; Sun MengXiao; Han MingZheng; Zhang ZiHang; Miao YanTao; Zhang Jie; Yao YunCong	English		10.1016/j.biocontrol.2020.104311		20203367848		uncertain		keep it			exclude it	5 - not a crop type of interest
42036	Journal article	BioControl	1386-6141	Springer	2018	Reduced fungicide applications improve insect pest control in grapevine.	Agricultural intensification is a major driver of biodiversity decline in many species including arthropods. This may also affect important ecosystem services such as natural pest regulation. Traditional grapevine varieties rely on a high number of fungicide applications, which can be greatly reduced in novel fungus resistant cultivars. Additionally, in contrast to the traditional trellis system,…	arthropod pests; baits; biodiversity; biological control; control; cultivars; damage; ecosystem services; ecosystems; fruits; fungicides; grapes; inoculation; insect pests; natural enemies; pest control; pesticides; pests; predation; predators; pruning; v	Pennington, T.; Reiff, J. M.; Theiss, K.; Entling, M. H.; Hoffmann, C.	English		10.1007/s10526-018-9896-2		20183336186		keep it		keep it			exclude it	5 - not a crop type of interest
42083	Journal article	Journal of Pest Science	1612-4758	Springer Berlin	2017	The activities of generalist parasitoids can be segregated between crop and adjacent non-crop habitats.	Non-crop habitat adjacent to crops may be important for enhancing the activity of natural enemies in crops. However, it is not always clear whether natural enemies that are active in non-crop habitats actually contribute to pest suppression in adjacent crop habitats. We hypothesised that parasitic wasps that utilise the same hosts can be segregated between crop and non-crop habitats in an agro-ec…	arthropod pests; bananas; biological control agents; grapes; habitats; host range; insect pests; natural enemies; parasites; parasitism; parasitoids; pests; plant pests; polymerase chain reaction; species diversity; vegetation; vineyards	Feng Yi; Kravchuk, O.; Harpinder Sandhu; Wratten, S. D.; Keller, M. A.	English		10.1007/s10340-016-0775-2		20173143758		uncertain		keep it			exclude it	5 - not a crop type of interest
42134	Journal article	International Journal of Pest Management	0967-0874	Taylor & Francis Ltd	2001	Habitat manipulation in lucerne (Medicago sativa L.): strip harvesting to enhance biological control of insect pests.	Habitat manipulation by strip harvesting as a means of enhancing biological control of insect pests was tested in a commercial field of lucerne. Vacuum sampling was used on five dates to measure the population densities of the predators Dicranolaius bellulus, Coccinella transversalis and spiders, as well as the lepidopteran pests Helicoverpa spp. and Merophyas divulsana. Predator population densi…	arthropod pests; beneficial arthropods; beneficial organisms; biological control; habitats; insect pests; lucerne; natural enemies; parasitism; pests; plant pests; population density; predation; predators; predatory arthropods; spatial distribution; strip	Hossain, Z.; Gurr, G. M.; Wratten, S. D.	English		10.1080/09670870151130471		20013133050		keep it		keep it			exclude it	1 - not in geographical range	Australia
42245	Journal article	Biological Control	1049-9644	Academic Press	2003	Parasitism of non-target butterflies by Trichogramma brassicae Bezdenko (Hymenoptera: Trichogrammatidae) under field cage and field conditions.	The egg parasitoid Trichogramma brassicae Bezdenko was introduced from Moldavia to western Europe some 30 years ago and since then has been inundatively released to control the European corn borer, Ostrinia nubilalis HÃ¼bner, in maize. We investigated parasitism of non-target butterfly eggs by T. brassicae in field cages and under field conditions in Switzerland. Parasitism of eggs (exposed for 2…	biological control; host range; maize; natural enemies; parasites; parasitism; parasitoids	Babendreier, D.; Kuske, S.; Bigler, F.	English		10.1016/S1049-9644(02)00120-2		20033036550		keep it		keep it			exclude it	3 - not an ISG of interest	ISG would have been the two non-target species of Butterfly, but they did not sample them, they used sentinnel eggs
42279	Journal article	Buletinul UniversitÄƒÈ›ii de È˜tiinÈ›e Agricole È™i MedicinÄƒ VeterinarÄƒ Cluj-Napoca. Seria AgriculturÄƒ	1454-2382	University of Agricultural Sciences, Central Library (Exchanges)	2002	The role of synthetic sexual pheromones in the IPM for agricultural crops in Transylvania.	Experiments were conducted in Transylvania, Romania, during 1996-2000. The sexual pheromone efficiency (the number of target male species capture per trap) and the specificity (percentage of target species and other different lepidopterous, macrolepidopterous and microlepidopterous species) were determined. The monitoring period for the Autographa gamma, Amathes c-nigrum [Xestia c-nigrum], Agroti…	arthropod pests; biological control; biological control agents; chemical control; difenzoquat; insect control; insect pests; insecticides; integrated control; integrated pest management; natural enemies; pest control; pests; plant pests	MureÈ™anu, F.; RoÈ™ca, I.; Gyorfi, M.	English				20043100267		uncertain		keep it			exclude it	8a - no full text found
42310	Journal article	Bollettino di Zoologia Agraria e di Bachicoltura	0366-2403		1994	Observations on natural enemies of Lobesia botrana (Den. &amp; Schiff.) (Lepidoptera, Tortricidae) in Venetian vineyards.	Field studies were carried out in vineyards in northeastern Italy in 1989-93 to study the role of natural enemies of Lobesia botrana. More than 30 species of parasitoids and numerous predators feeding on juvenile stages were collected. The most abundant of the parasitoids were Dicaelotus inflexus, Tranosemella praerogator, Dibrachys affinis, Itoplectis alternans, Pimpla spuria, Campoplex capitato…	agricultural entomology; arthropod pests; beneficial arthropods; beneficial organisms; biological control; biological control agents; biology; crops; ecology; entomogenous fungi; entomopathogenic protozoa; entomopathogens; fruit crops; grapes; habitats; h	Marchesini, E.; MontÃ , L. D.	English				19961100081		uncertain		uncertain		1 - Unclear or not enough information : need discussion	exclude it	5 - not a crop type of interest	and no full text found
42350	Journal article	AGROFOR International Journal	2490-3434	Faculty of Agriculture, University of East Sarajevo	2018	Comparative biodiversity between no-till and conventional till on a crop rotation.	The technological development that agriculture has suffered in recent decades has affected biological diversity in agricultural fields. In particular, the life on the soil surface, that is mainly constituted by invertebrates. This loss of biodiversity entails the disappearance of natural processes that this organisms support. For this reason, it is necessary to implement agronomic management that…	agricultural soils; biodiversity; no-tillage; ploughing; rotations; soil fauna; soil insects; species diversity; species richness; sunflowers; technology; wheat	Moreno-Garcia, M.; Repullo-Ruiberriz de Torres, M. A.; Carbonell-Bojollo, R. M.; Ordonezfernandez, R.	English				20193182478		keep it		keep it			exclude it	3 - not an ISG of interest
42376	Journal article	Ecology and Evolution	2045-7758	Wiley	2019	A trait-based approach to plant species selection to increase functionality of farmland vegetative strips.	Farmland vegetative strips are a proven source of support for ecosystem services and are globally used to mitigate effects of agricultural intensification. However, increasing pressures on agricultural land require increases in their functionality, such as supporting multiple ecosystem services concurrently. The plant species sown in a vegetative strip seed mix determine the establishment, plant …	agricultural land; vegetated strips; plant communities; water quality; pollinators; natural enemies; nectar; leaves; leaf area; trichomes; roots; rooting depth; species diversity; flowering; soil types; soil pH	Cresswell, C. J.; Cunningham, H. M.; Wilcox, A.; Randall, N. P.	English		10.1002/ece3.5047	WOS:000466104200019	20203303299		keep it		uncertain		1 - Unclear or not enough information : need discussion	exclude it	4 - not an AMP of interest
42401	Journal article	Agriculture, Ecosystems &amp; Environment	0167-8809	Elsevier	2019	Perennial flower strips for pest control in organic apple orchards - a pan-European study.	In many crops, the intensive use of pesticides causes major problems both for the environment and for natural ecosystem services. Apple is Europe's most frequently produced orchard fruit, requiring high pesticide input to combat the most important apple insect pests, Dysaphis plantaginea (Passerini) and Cydia pomonella (L.). Here we sought to control these pests by promoting natural enemies using…	apples; arthropod pests; biological control; conservation; damage; ecology; ecosystem services; ecosystems; fruit drop; guidelines; habitat management; habitats; insect pests; insecticides; natural enemies; orchards; pest control; pesticides; pests; plant	Cahenzli, F.; Sigsgaard, L.; Daniel, C.; Herz, A.; Jamar, L.; Kelderer, M.; Jacobsen, S. K.; KruczyÅ„ska, D.; Matray, S.; Porcel, M.; Sekrecka, M.; Åšwiergiel, W.; Tasin, M.; Telfser, J.; Pfiffner, L.	English		10.1016/j.agee.2019.03.011	WOS:000482173500006	20193435965		keep it		keep it			exclude it	5 - not a crop type of interest
42405	Journal article	Journal of Mountain Agriculture on the Balkans	1311-0489	Research Institute of Mountain Stockbreeding and Agriculture	2016	Growing of cereals in organic farming field.	A field experiment was conducted at the experimental field of IASS "Obraztsov chiflik" - Rousse, with ecologically grounded crop rotation, including the cultivation of two cereals ("Venka 1" wheat variety and "Obzor" malting barley variety) - and two legumes on an area after conversion. The experiment was started after the eightfold scheme of Georges Ville in 3 replications, situated after Ryumke…	biological control; biological control agents; cereals; natural enemies; organic farming; species diversity; weeds	Zhekova, E.; Stoyanova, S.; Ivanova, I.; Ginchev, G.	English	Bulgarian			20173144024		uncertain		keep it			exclude it	8a - no full text found
42411	Journal article	Scientific Papers - Series A, Agronomy	2285-5785	University of Agronomic Sciences and Veterinary Medicine of Bucharest	2017	Influence of soil tillage system on weeding, production and several physiological characteristics of pea crop.	Pea is a plant sensitive to weeding, during the first stages of vegetation, with a high risk of losing the production should an integrated plan of controlling weeding is missing. The production obtained depends on one hand on the soil characteristics and the microclimate in the area, but also on the tillage system applied, the biological material used and its capacity to adapt, including recent c…	carbon dioxide; crop yield; millets; minimum tillage; pearl millet; peas; photosynthesis; tillage; weeds; wild relatives; cereals	Simon, A.; Rusu, T.; Bardas, M.; Chetan, F.; Chetan, C.	English			WOS:000413647600028	20193017520		keep it		uncertain		1 - Unclear or not enough information : need discussion	exclude it	5 - not a crop type of interest
42418	Journal article	Research Journal of Agricultural Science	2066-1843	Agroprint	2012	Top 10 of the most dangerous weed species in sugar beet stands in the Slovak Republic.	In the years 2000-2011 (12 years) was conducted weed survey on the farms in conventional farming system. The goal was to detect the most harmful weeds, as important biotic, environmental stress factor, on the farms in the canopies of sugar beet in maize and sugar beet production regions of the Slovak Republic. The fields were selected in maize and sugar beet production regions of Slovak Republic.…	chemical control; herbicides; maize; species richness; sugarbeet; temporal variation; weed associations; weed control; weeds; wild relatives	TÃ½r, Å .; VereÅ¡, T.	English				20123305140		uncertain		keep it			exclude it	4 - not an AMP of interest	Not clear if an AMP has been tested and how
42426	Journal article	Biological Control	1049-9644	Elsevier Ltd	2018	Herbivore and parasitoid insects respond differently to annual and perennial floral strips in an alfalfa ecosystem.	Non-crop flowering habitats have the potential to support natural enemies and improve biological control of insect crop pests. However, these habitats can also harbor pests. We evaluated the impact of annual and perennial flower mixtures on insect communities within a field crop landscape. The experiment consisted of alfalfa planted adjacent to strips of either an annual flower mix, a perennial f…	biological control; communities; conservation; control; crop production; crops; ecosystems; field crops; flowering; flowers; habitats; herbivores; insect communities; irrigation; landscape; lucerne; natural enemies; ornamental plants; parasites; parasitis	Pellissier, M. E.; Jabbour, R.	English		10.1016/j.biocontrol.2018.04.014		20183275550		keep it		keep it			exclude it	1 - not in geographical range	USA
42454	Journal article	Plant, Soil and Environment	1214-1178	Czech Academy of Agricultural Sciences	2014	Effect of site-specific weed management in winter cropson yield and weed populations.	Site-specific weed management (SSWM) methods allow spatially variable treatment of weed populations according to actual weed abundance, thus offering the opportunity for herbicide savings. However, SSWM's effect on weed population dynamics is not sufficiently understood. In this study, SSWM was conducted based on various application thresholds to analyse the effects on crop yield and weed infesta…	chemical control; crop yield; herbicides; precision agriculture; rape; swede rape; weed control; weeds; wheat; winter wheat	Hamouz, P.; HamouzovÃ¡, K.; TyÅ¡er, L.; Holec, J.	English		10.17221/574/2013-PSE	WOS:000331596700005	20143088901		keep it		keep it			exclude it	3 - not an ISG of interest	effect of herbicides on weed abundance : Species composition is not compared between treatments, just globally used to select the main weeds to analyse
42479	Journal article	Scientific Papers Series - Management, Economic Engineering in Agriculture and Rural Development	2284-7995	University of Agronomic Sciences and Veterinary Medicine of Bucharest	2021	Efficacy and after-effect of herbicide preparations in the maize-wheat crop-rotation unit.	The purpose of the study was to trace the after-effect of soil and leaf herbicides applied in maize on the next crop in rotation - wheat. In a 4-year period were carried out field experiments. The efficacy and selectivity of herbicides in maize were traced. Visual observations of plants of wheat were conducted during various phenological phases of the crop: germination, first leaf displayed (BBCH…	maize; wheat; S-metolachlor; terbuthylazine; mesotrione; dimethenamid-P; pendimethalin; isoxaflutole; tembotrione; nicosulfuron; topramezone; dicamba; prosulfuron; herbicides; rotations; seed germination; phytotoxicity; plant height; weeds; weed control;	Dimitrova, M.; Kalinova, S.; Georgieva, T.; Zorovski, P.	English				20220014610		uncertain		uncertain		1 - Unclear or not enough information : need discussion	exclude it	3 - not an ISG of interest
42505	Journal article	Scientific Papers - Series A, Agronomy	2285-5785	University of Agronomic Sciences and Veterinary Medicine of Bucharest	2018	Weeds mapping from wheat crops.	The study of weed flora dynamics in agricultural crops is a complex and never-ending process which requires the continuous inventory and monitoring of problem weeds that cause the greatest damages on crops, according to which the most effective fighting strategies are established. The mapping action was carried out in fields cultivated with winter wheat in crop rotation and in monoculture crop fr…	invasive species; monoculture; rotations; species diversity; weeds; wheat; winter wheat	Gradila, M.; Jaloba, D.	English			WOS:000449534900036	20203093672		uncertain		keep it			exclude it	8a - no full text found
42513	Journal article	Agriculture, Ecosystems &amp; Environment	0167-8809	Elsevier	2020	Impact of vineyard ground cover management on the occurrence and activity of entomopathogenic nematodes and associated soil organisms.	Viticulture is a valuable sector worldwide with an extraordinary socio-economic impact in Spain. Numerous pests and diseases threaten vineyards, and their management primarily relies on the use of conventional agrochemicals. The current paradigm of sustainability pursues the implementation of ecologically sound strategies in vineyard ecosystems. The use of cover crops is arising as an alternative…	natural enemies; biological control agents; vineyards; ground cover; ground cover plants; entomopathogens; entomophilic nematodes; cover crops; grapes; pathogens; crops	Blanco-PÃ©rez, R.; SÃ¡enz-Romo, M. G.; Vicente-DÃ­ez, I.; IbÃ¡Ã±ez-Pascual, S.; MartÃ­nez-Villar, E.; Marco-MancebÃ³n, V. S.; PÃ©rez-Moreno, I.; Campos-Herrera, R.	English		10.1016/j.agee.2020.107028	WOS:000553393400017	20203361688		keep it		keep it			exclude it	5 - not a crop type of interest
42518	Journal article	Agriculture, Ecosystems &amp; Environment	0167-8809	Elsevier	2021	Sugar feeding by parasitoids inside and around vineyards varies with season and weed management practice.	Feeding on sugar-rich resources dramatically prolongs lifespan and increases foraging performance in most parasitoids. The physiological and fitness effects of sugar feeding were studied in many parasitoid species under lab conditions, but far fewer studies examined them in the field. Even less is known about the environmental conditions that affect the prevalence of sugar feeding in natural para…	natural enemies; foraging; parasitoids; vineyards; weeds; weed control; chemical control; herbicides; physical control; pruning; feeding behaviour; grapes; parasites	Kishinevsky, M.; Keasar, T.	English		10.1016/j.agee.2020.107229		20203588288		uncertain		uncertain		1 - Unclear or not enough information : need discussion	exclude it	5 - not a crop type of interest
42535	Journal article	Insects	2075-4450	MDPI AG	2019	Diverging effects of landscape factors and inter-row management on the abundance of beneficial and herbivorous arthropods in Andalusian vineyards (Spain).	Land use at landscape and field scales can increase the diversity and abundance of natural enemies for pest control. In this study, we investigated interactions between landscape elements (semi-natural vegetation, olive orchards, vineyards, other agricultural areas) and inter-row management (vegetation cover vs. bare soil) in relation to arthropod populations in Andalusian vineyards. Arthropods w…	vineyards; natural enemies; beneficial arthropods; effects; flowering; grapes; ground cover; herbivores; land use; parasitoids; predators; vegetation; olives; orchards; arthropod pests; plant pests; predatory arthropods; species diversity; population dens	Judt, C.; GuzmÃ¡n, G.; GÃ³mez, J. A.; Cabezas, J. M.; Entrenas, J. A.; Winter, S.; Zaller, J. G.; Paredes, D.	English		10.3390/insects10100320	WOS:000500573900014	20203269888		keep it		keep it			exclude it	5 - not a crop type of interest
42599	Journal article	Research Journal of Agricultural Science	2066-1843	Banat's University of Agricultural Science and Veterinary Medicine	2014	Weed infestation dynamics of winter wheat filds in south-western Slovakia.	The field trial was conducted at the experimental farm KolÃ­Åˆany (south-western Slovakia) in 1999-2010. Experimental farm is situated in warm and moderate arid climatic region with altitude of field from 180 to 310 m. The average annual rainfall is 580.0 mm. The average annual rainfall during the growing season is 320.3 mm. The mean annual temperature is 9.6Â°C. The mean temperature during growi…	air temperature; chemical control; climatic factors; herbicides; humus; Luvisols; population dynamics; rain; soil types; trifluralin; weed control; weeds; wheat; wild relatives; winter wheat	Smatana, F. J.; MacÃ¡k, M.	English				20153054203		uncertain		keep it			exclude it	4 - not an AMP of interest
42603	Journal article	Agricultural Science and Technology	1313-8820	Faculty of Agriculture, Trakia University	2010	Effect of organo-mineral fertilization on growth and development of perennial grass mixture, cultivated in Strandzha region.	During the period 2005-2008 at the Experimental Station of Agriculture in the town of Sredetz, based on field experiment with organo-mineral fertilization of grass mixture comprising: alfalfa (Medicago sativa L.) - 60%, tall fescue (Festuca arundinaceae, Schreb) - 20%, and cocksfoot (Dactylis glomerata L.) - 20%. The following variants were included in the trial: 1. Background P80K80-kg/ha - cont…	application rates; cattle manure; crop mixtures; fertilizers; grain legumes; growth; humus; lucerne; organic fertilizers; perennials; plant development; seeds; sheep manure; sowing; weeds; wheat	Stoeva, K.; Vateva, V.	English				20113272129		keep it		keep it			exclude it	3 - not an ISG of interest	only abundance of weed
42631	Journal article	Agriculture, Ecosystems &amp; Environment	0167-8809	Elsevier	2016	Effects of mulching on above and below ground pests and beneficials in a green onion agroecosystem.	In 2013 and 2014, different mulching systems were investigated for their potential to suppress above and below ground pests, and enhance beneficial arthropods and soil health in green onion (Allium cepa) plantings. Three types of mulch systems (organic, living and solarization mulch) were evaluated and compared. Green onions were grown in four pre-plant treatments: (1) organic mulch generated by …	arthropod pests; cover crops; crop yield; crops; ecosystem services; free living nematodes; insect pests; insecticides; leaf miners; mulches; mulching; natural enemies; no-tillage; onions; parasites; parasitoids; pests; plant parasites; plant parasitic ne	Quintanilla-Tornel, M. A.; Wang KoonHui; Tavares, J.; Hooks, C. R. R.	English		10.1016/j.agee.2016.03.023		20163189570		keep it		keep it			exclude it	5 - not a crop type of interest
42641	Journal article	Romanian Agricultural Research	1222-4227	National Agricultural Research and Development Institute	2019	Influence of the herbicide treatments at wheat crops on three types of soil in north-west of Romania.	In this paper we present the results obtained during the years 2015, 2016 and 2017. The results were obtained in experiments on three soil types at Livada (Satu Mare County) on typical clay soil and at Berveni (Satu Mare County) on typical chernozem and histosol. The floral composition of weeds, the effectiveness of herbicide treatments, the influence of herbicide treatments on the wheat yield an…	application; botanical composition; clay; clay soils; control; crop yield; economics; effects; efficacy; herbicide residues; herbicides; pesticides; soil; soil types; species richness; weeds; wheat; yields	Mondici, S.; Fritea, T.; Popescu, A.; Brejea, R.	English			WOS:000470703800022	20209901293		uncertain		keep it			exclude it	3 - not an ISG of interest
42664	Journal article	Agronomy Research	1406-894X	Estonian Research Institute of Agriculture	2020	Dependence of potato yield on weed infestation.	Results of the research were based on a field experiment carried out in 2007-2009 at the Experimental Plant of the IHAR-PIB in Jadwisin, on podzolic soil with a granulometric composition of loamy sand. The experiment was established by means of a random sub-block method in a dependent split-plot pattern, in triplicate. The first order factor were the potato cultivars: 'Irga' and 'Fianna', the sec…	crop yield; weeds; potatoes; cultivars; herbicides; podzolic soils; soil types; sandy loam soils; species composition; dry matter; chemical control; weed control; metribuzin; fluazifop-P; rimsulfuron; sulfosulfuron; crop weed competition; mechanical metho	BarbaÅ›, P.; Sawicka, B.	English		10.15159/AR.20.122		20203241647		uncertain		uncertain		7 - Effect of 1 particular product/mix of products (pesticide)	exclude it	3 - not an ISG of interest	only weed abundance and biomass is analysed, for efficiency of weeding and herbicide on weed control.
42679	Journal article	Research Journal of Agricultural Science	2066-1843	Agroprint	2012	Top 10 of the most dangerous weed species in maize stands in the Slovak Republic in the years 2000-2010.	In the years 2000-2011 (12 years) was conducted weed survey on the farms in conventional farming system. The goal was to detect the most harmful weeds, as important biotic, environmental stress factor, on the farms in the canopies of maize for grain in maize, sugar beet and potato production regions of the Slovak Republic. The fields were selected in all production regions of Slovakia. An actual …	chemical control; herbicides; maize; potatoes; species diversity; species richness; sugarbeet; weed control; weeds; wild relatives	TÃ½r, Å .; VereÅ¡, T.	English				20123305141		uncertain		uncertain		1 - Unclear or not enough information : need discussion	exclude it	4 - not an AMP of interest
42685	Journal article	Research Journal of Agricultural Science	2066-1843	Agroprint	2012	Temporal dynamics of weed infestation in the pea for grain canopies in the years 2000-2010.	In the years 2000-2011 (12 years) was conducted weed survey on the farms in conventional farming system. The goal was to detect the most harmful weeds, as important biotic, environmental stress factor, on the farms in the canopies of pea for grain in maize, sugar beet and potato production regions of the Slovak Republic. The fields were selected in all production regions of Slovakia. An actual we…	chemical control; herbicides; infestation; maize; peas; potatoes; rotations; species diversity; species richness; sugarbeet; temporal variation; weed associations; weed control; weeds; wild relatives	VereÅ¡, T.; TÃ½r, Å .	English				20123305145		uncertain		uncertain		1 - Unclear or not enough information : need discussion	exclude it	4 - not an AMP of interest
42690	Journal article	Zoology in the Middle East	0939-7140	Taylor & Francis	2018	Floral preferences of hoverflies (Diptera: Syrphidae) in response to the abundance and species richness of flowering plants.	For understanding the relationship between floral resources and the abundance of hoverflies, five meadows were selected at different elevations in a forested region. At each site the number of flowering herbaceous plants was assessed along a transect at 10-m intervals. To measure floral density, we counted the number of open flowers per species in each plot. Hoverflies visiting flowering plants w…	altitude; biological control agents; environmental factors; flowers; grasslands; meadows; natural enemies; pollen; species richness	Babaei, M. R.; Fathi, S. A. A.; Gilasian, E.; Varandi, H. B.	English		10.1080/09397140.2018.1484010		20193444428		keep it		uncertain		3 - Comparison habitats	exclude it	10b - comparison of habitats
42726	Journal article	Scientific Papers: Animal Science and Biotechnologies	1221-5287	Banat's University of Agricultural Science and Veterinary Medicine	2013	Organic fertilisation of temporary hill grasslands.	The paper presents the combined impact of some mixtures of grasses and perennial legumes and of chemical and organic fertilisation on fodder floristic composition and quality in the conditions of temporary cultivated grassland in the hill area of the CaraÈ™-Severin County. The floristic composition of the mixtures and the type of fertilisation had a strong impact on fodder quality due to their co…	botanical composition; cellulose; fodder legumes; fodder plants; grasses; grasslands; legumes; nutritive value; organic fertilizers; protein concentrates	Sauer, M.; Dragomir, N.; Sauer, I.; PÄƒdeanu, I.; Dragomir, C.; VÄƒcariu, D.; Constantinescu, S.	English				20133391156		uncertain		keep it			exclude it	3 - not an ISG of interest
42732	Journal article	Research Journal of Agricultural Science	2066-1843	Agroprint	2011	Top 10 of the most dangerous weed species in the winter wheat canopies during the last decade in the Slovak Republic.	In the years 2000-2009 (10 years) was conducted weed survey on the farms in conventional farming system. The aim was to detected top 10 of the most harmful weeds, as important biotic stress factor, on the farms in the canopies of winter wheat in all production regions of the Slovak Republic. The actual weed infestation was evaluated by standard methods common used by a counting method per square.…	canopy; chemical control; geographical distribution; herbicides; maize; mapping; plant communities; population density; potatoes; rape; species composition; sugarbeet; sunflowers; surveys; swede rape; volunteer plants; weed control; weeds; wheat; winter w	TÃ½r, Å .; VereÅ¡, T.	English				20113283357		uncertain		uncertain		1 - Unclear or not enough information : need discussion	exclude it	4 - not an AMP of interest
42758	Journal article	Journal of Balkan Ecology	1311-0527	PublishScieSet-Eco	2009	Effects of crop rotation on weeds in preparing agricultural field through organic farming.	The paper deals with the effects on the weeds of a crop rotation in preparing the agricultural field through organic farming. We determined the change of weed infestation. The biomass of weeds decreased with about 40% in the first year and with 25-30% in the last year. Species composition of weeds was enriched in comparison to that for the first year.	barley; biodiversity; biomass; effects; fallow; infestation; organic farming; pests; rotations; species diversity; weeds	Atanasova, D.; Koteva, V.	English				20113394690		keep it		keep it			exclude it	8a - no full text found
42795	Journal article	International Journal of Plant Production	1735-6814	Springer International Publishing AG	2019	Investigation of biodiversity and some of the ecosystem services in the intercropping of corn, soybean and marshmallow.	Increasing species diversity through intercropping can be effective in improving the ecosystem functions and services. In this experiment, three different functional groups, soybean (Glycine max) as a C3 and fixing nitrogen plant, corn (Zea mays) as a C4 and nitrogen-demanding crop and marshmallow (Althaea officinalis) as a perennial medicinal plant, were cultivated as double and triple intercrop…	absorption; biodiversity; biomass; cropping systems; ecosystem services; ecosystems; intercropping; maize; medicinal plants; microorganisms; mineral uptake; monoculture; multiple cropping; nitrogen; nutrient uptake; nutrients; phosphorus; respiration; soi	Nourbakhsh, F.; Koocheki, A.; Mahallati, M. N.	English		10.1007/s42106-018-0032-0		20193127732		uncertain		keep it			exclude it	1 - not in geographical range	Iran
42798	Journal article	Journal of Applied Ecology	0021-8901	Wiley-Blackwell	2016	Nectar accessibility determines fitness, flower choice and abundance of hoverflies that provide natural pest control.	In modern agricultural landscapes, many organisms providing ecosystem services such as pollination and natural pest control are likely constrained by shortage of nectar and/or pollen required for adult nutrition. More and more flower-rich field margin strips and other habitats are created to eliminate these constraints. For most target organisms, however, it is not well known which (types of) flo…	beneficial arthropods; beneficial insects; beneficial organisms; biodiversity; biological control; comparisons; conservation; constraints; corolla; ecology; ecosystem services; ecosystems; flowers; habitats; landscape; natural enemies; nectar; nutrition;	Rijn, P. C. J. van; WÃ¤ckers, F. L.	English		10.1111/1365-2664.12605	WOS:000380065400032	20163185838		uncertain		uncertain		3 - Comparison habitats	exclude it	4 - not an AMP of interest
42811	Journal article	Agriculture, Ecosystems &amp; Environment	0167-8809	Elsevier	2018	Species interactions between forbs and grass-clover contribute to yield gains and weed suppression in forage grassland mixtures.	Grass-legume mixtures characterized by high productivity, efficient nitrogen (N) use and strong weed suppression were proposed to increase sustainability of grassland production. Adding competitive forbs to grass-clover mixtures can be expected to further enhance the high productivity of grass-clover mixtures. This study investigates whether and to what extent adding forbs to a grass-clover mixtu…	application; biodiversity; botanical composition; caraway; chicory; clovers; ecosystems; effects; efficacy; field experimentation; field tests; forage; forests; grasses; grasslands; interactions; legumes; losses; mixed forests; nitrogen fertilizers; produ	Cong WenFeng; Suter, M.; LÃ¼scher, A.; Eriksen, J.	English		10.1016/j.agee.2018.09.019	WOS:000449450100017	20183363116		keep it		keep it			exclude it	3 - not an ISG of interest	Only effects on weed suppression (biomass)
42896	Journal article	Journal of Pest Science	1612-4758	Springer Berlin	2021	Using flower strips to promote green lacewings to control cabbage insect pests.	Habitat management improves biological control by increasing the abundance and fitness of natural enemies through the provision of floral resources along field edges or between crops. Among the natural enemies reliant on flower resources, green lacewings often stand out due to their abundance, predation capacity and polyphagy. We evaluated the impact of tailored flower strips on the enhancement o…	flowers; natural enemies; plant pests; biological control agents; feeding preferences; habitats; insect pests; integrated pest management; parasitoids; plant extracts; pollen; predation; cabbages; predatory insects; pests; buckwheat; arthropod pests; para	Herrera, R. A.; Cotes, B.; AgustÃ­, N.; Tasin, M.; Porcel, M.	English		10.1007/s10340-021-01419-7	WOS:000687500800002	20220093617		keep it		keep it			exclude it	5 - not a crop type of interest
42938	Journal article	Agroznanje - Agro-knowledge Journal	1512-6412	University of Banja Luka, Faculty of Agriculture	2017	The ecological role of interactions between plants in agroecosystems.	Modern agricultural production considers intensive use of agro-technology and chemical agents, which in addition to multiple benefits, results in loss of diversity. One of the methods for improvement of ecological interactions within the agroecosystem is increasing the diversity of cultivated plants. Previous studies have shown the impact of diversification of crops on pest populations in agricul…	crops; disease resistance; intercropping; intercrops; pest resistance; pests; plant diseases; plant pests; weeds	SunulahpaÅ¡iÄ‡, A.; ÄŒekiÄ‡, S.; Golijan, J.; HamidoviÄ‡, S.	English		10.7251/AGREN170293S		20183382628		uncertain		uncertain		1 - Unclear or not enough information : need discussion	exclude it	9 - review / meta-analysis / modelling / methods
42952	Journal article	Annals of the University of Craiova - Agriculture, Montanology, Cadastre Series	1841-8317	Faculty of Agriculture, University of Craiova	2019	Permanent and sown grasslands in Serbia: current state and trends.	Number of cattle in Serbia during two decades of the 21st century shows the tendency of decreasing. The main source for sustainable livestock production in Serbia are grasslands. Permanent grasslands occupy approximately 30% of agricultural land in Serbia, thereby playing an important role in forage production and ecosystem services. The majority of natural meadows and pastures are located in hil…	natural grasslands; permanent grasslands; crop yield; grasslands; grassland management; animal production; biodiversity; botanical composition; canopy; climate; climatic factors; crop production; crude protein; dry matter accumulation; ecosystem services;	SimiÄ‡, A.; BjeliÄ‡, Z.; MandiÄ‡, V.; SokoloviÄ‡, D.; BabiÄ‡, S.	English				20203180415		uncertain		keep it			exclude it	9 - review / meta-analysis / modelling / methods
42956	Journal article	Journal of Elementology	1644-2296	Polish Society for Magnesium Research	2020	The effect of long-term wastewater irrigation on the botanical composition of meadow sward, yield and nutritional value of hay.	The aim of this study was to determine the effect of 20-year-long irrigation of permanent grasslands with potato starch and brewery wastewater on the botanical composition of sward, yield and nutritional value of hay. The experiment was conducted in the center for wastewater treatment and use in MÄ…twica-Kupiski (668 ha), which has been equipped with facilities for flood irrigation with wastewate…	chemical composition; crop yield; botanical composition; effluents; experimental plots; feeds; flood irrigation; flora; fodder; grasslands; hay; herbage; irrigation; meadows; nutritive value; plant communities; plant tissues; protein content; species dive	Grabowski, K.; Grzegorczyk, S.; Olszewska, M.; Åachacz, A.	English		10.5601/jelem.2019.24.4.1925	WOS:000538157700001	20203285725		keep it		keep it			exclude it	4 - not an AMP of interest	Habitat comparison (type of grasslands based on the floristic composition before the experiment)
42981	Journal article	Journal of Elementology	1644-2296	Polish Society for Magnesium Research	2021	The use of agri-food industrial wastewater for grassland irrigation.	The objective of this study was to determine the influence of 20-year sprinkler irrigation of permanent grassland with potato starch and brewery wastewater on the botanical composition of sward, and the yield and nutritional value of hay. The experiment was carried out in Kupiski-Jednaczewo, near ÅomÅ¼a, NE Poland (approximately 600 ha). Potato starch and brewery effluents were mixed at a ratio …	chemical composition; crop yield; industrial effluents; sprinkler irrigation; potato starch; permanent grasslands; brewery effluent; botanical composition; grass sward; nutritive value; hay; autumn; sodium; phosphorus; potassium; calcium; magnesium; plant	Grabowski, K.; Grzegorczyk, S.; Åachacz, A.; Olszewska, M.	English		10.5601/jelem.2020.25.4.2028	WOS:000617867800003	20210063452		uncertain		uncertain		1 - Unclear or not enough information : need discussion	exclude it	10a - no comparator
43002	Journal article	Journal of Applied Ecology	0021-8901	Blackwell Publishing	2007	Local and landscape factors in differently managed arable fields affect the insect herbivore community of a non-crop plant species.	The expansion of simplified ecosystems such as intensively managed annual crops plays a big part in driving the global biodiversity crisis. Field-scale diversification, for example leaving weeds to grow in crops, is one way in which diversity in agro-ecosystems can be restored. However, little is known about the determinants of the non-crop plant-based insect communities within arable fields at l…	biodiversity; biological control; biological control agents; hosts; natural enemies; organic farming; species diversity; species richness; stems; weed control; weeds	Clough, Y.; Kruess, A.; Tscharntke, T.	English		10.1111/j.1365-2664.2006.01239.x	WOS:000243023600004	20073009986		uncertain		uncertain		2 - Comparison organic VS conventional	exclude it	3 - not an ISG of interest
43004	Journal article	Communications in Agricultural and Applied Biological Sciences	1379-1176	Faculteit Landbouwkundige en Toegepaste Biologische Wetenschappen	2005	Biodiversity and agro-ecology in field margins.	This multidisciplinary study investigates agro-ecological functions (nature conservation, agriculture, environment) and implications of newly created, mown sown and unsown field margin strips installed on ex-arable land to increase biodiversity. From conservational concern, the development of species rich field margin strips was not strongly affected by the installed type of margin strip since sp…	arthropod pests; biodiversity; crop yield; crops; crude fibre; crude protein; digestibility; dry matter accumulation; fodder crops; fodder plants; grasslands; insect communities; insect pests; invasion; light; light regime; losses from soil; mowing; natur	Cauwer, B. de; Reheul, D.; Nijs, I.; Milbau, A.	English				20063046988		uncertain		keep it			exclude it	8b - no full text accessible
43019	Journal article	Scientific Papers - Series A, Agronomy	2285-5785	University of Agronomic Sciences and Veterinary Medicine of Bucharest	2021	Productivity and botanical composition of natural grassland (Chrysopogon gryllus) in pasture and hay-making mode of use.	The experiment was conducted in the region of Central Balkan Mountain, on natural grassland of Chrysopogon gryllus type and covered a five-year study period. The grasslands in the studied variants were a pasture harvesting (PH1 - 31.05.- 09.06.; PH2 - 10.06.-19.06. and PH3 - 20.06.-29.06.) and as hay-making harvesting (HH1 - 30.06.-09.07; HH2 - 10.07.- 19.07. and HH3 - 20.07.-31.07.) in three per…	botanical composition; natural grasslands; mountain areas; pastures; hay; harvesting; crop yield; biomass; grasslands	Iliev, M.; Bozhanska, T.; Petkova, M.; Bozhanski, B.	English			WOS:000704504300047	20220054532		keep it		keep it			exclude it	3 - not an ISG of interest	Weed % Central Balkan Mountain, Bulagria, 515 m a.s.l.
43056	Journal article	Romanian Agricultural Research	1222-4227	National Agricultural Research and Development Institute	2017	Weed infestation of a soybean (Glycine max (L.) Merr.) crop grown under no-tillage and using mulch from various cover crops and its management, including reduced herbicide rates.	A field study was conducted over the period 2007-2009 on grey-brown podzolic soil (sandy), designated as PWsp, with the granulometric composition of silt and classified in agricultural land suitability class 2. The study evaluated weed infestation of a soybean crop grown under no-tillage with mulch from winter rye, winter oilseed rape, and white mustard as well as using herbicide rates reduced by…	bentazone; chemical control; cover crops; crops; cultural control; herbicides; mulches; mustard; no-tillage; rape; rye; soyabeans; swede rape; weed control; weeds	Harasim, E.; GawÄ™da, D.; GocÃ³Å‚, M.	English			WOS:000414532400011	20183008265		keep it		keep it			exclude it	8b - no full text accessible
43068	Journal article	BioControl	1386-6141	Springer Science + Business Media	2006	Sheep grazing vs. cutting: regeneration and soil nutrient exploitation of the grassland weed Rumex obtusifolius.	Broad-leaved dock (Rumex obtusifolius L., Polygonaceae) is an agronomically important perennial weed causing decreases in pasture yields and fodder quality. Non-chemical control measures for dock are often limited to frequent pulling and cutting, additionally it is usually avoided by grazing animals. Here, the regeneration of R. obtusifolius in a Rumex-infested grassland grazed by a sheep breed t…	biological control; cultural control; cutting; grasslands; grazing; natural enemies; physical control; plant height; regeneration; weed control; weeds	Zaller, J. G.	English		10.1007/s10526-005-5272-0		20073032808		keep it		uncertain		1 - Unclear or not enough information : need discussion	exclude it	3 - not an ISG of interest
43081	Journal article	Aspects of Applied Biology	0265-1491	Association of Applied Biologists	2010	Diversity and richness of exotic weeds in fruit tree orchards in relation to irrigation management.	Irrigated fruit tree orchards are environments rich in associated weed flora. Presence of water favours installation of exotic plants because these systems do not exhibit the characteristic summer drought of Mediterranean areas. Two different irrigation systems can be distinguished: traditional flood irrigation and modern drip irrigation. Moreover, weed control management carried out under the tr…	crops; cultural control; drought; flood irrigation; fruit crops; fruit trees; introduced species; invasive alien species; invasive species; irrigation; irrigation systems; orchards; species diversity; species richness; tree fruits; trees; trickle irrigati	JuÃ¡rez, A.; SolÃ©, X.; Conesa, J. A.	English				20123310297		uncertain		keep it			exclude it	5 - not a crop type of interest
43100	Journal article	Bulgarian Journal of Agricultural Science	1310-0351	Agricultural Academy of Bulgaria	2022	Evaluation of the effect of different herbicides and herbicidal combinations on mixed weed flora and Vicia ervilia L. yield.	The effect of different herbicides and herbicidal combinations on mixed weed flora and bitter vetch yield is studied. In each plot, except weedy check the herbicides and herbicide combinations are used in pre-emergence applications at different doses and in different mixtures in order to assess weed control ability and selectivity to the crop. Efficiency against major weeds showed the use of clom…	weeds; herbicides; herbicide mixtures; weed control; pendimethalin; chemical control; beflubutamid; S-metolachlor; weeding; crop yield; clomazone	Petrova, S.; Stamatov, S.; Andonov, B.	English			WOS:000814296700006	20220287045		keep it		uncertain		7 - Effect of 1 particular product/mix of products (pesticide)	exclude it	3 - not an ISG of interest	only weed abundance and biomass is analysed, for efficiency of herbicide treatments on weed control.
43103	Journal article	Journal of Research and Applications in Agricultural Engineering	1642-686X	PrzemysÅ‚owy Instytut Maszyn Rolniczych (PIMR), BranÅ¼owy OÅ›rodek Informacji Naukowej, Technicznej i Ekonomicznej	2016	Diversity of weeds flora in the maize cultivation in organic system.	The aim of the study was to evaluate the level of weed infestation of maize cultivated in organic farming depending on natural fertilization (20 and 40 t of composted manure per 1 ha) and cultivation method: A - control object (without weed control), B - brush weeder (three times during the vegetation season), C - weeding hoe (three times during the season), D - brush weeder (two times during the…	flora; maize; manures; organic farming; species composition; species diversity; weeds	Bojarszczuk, J.; KsiÄ™Å¼ak, J.; Staniak, M.	English				20163345677		uncertain		keep it			exclude it	8a - no full text found
43118	Journal article	Bulletin of University of Agricultural Sciences and Veterinary Medicine Cluj-Napoca. Agriculture	1843-5246	University of Agricultural Sciences and Veterinary Medicine	2016	Mineral fertilization with UAN on natural grassland Festuca rubra L. with Agrostis capillaries L.	An important part of efficient livestock production is ensuring the sufficient grass for hay and pasture. However, low soil nutrient levels often limit forage production. With good fertilizer management and soil fertility, the productivity of many hay and pasture fields can be greatly improved. Through good fertilizer management, the productivity of many hay and pasture fields can be significantl…	botanical composition; fertilizers; grasslands	Rotar, I.; Cirebea, M.; Vidican, R.; PÄƒcurar, F.; MalinaÈ™, A.; Ranta, O.	English		10.15835/buasvmcn-agr:12449		20173060285		keep it		uncertain		1 - Unclear or not enough information : need discussion	exclude it	2 - not in lowland farming area	Mountain, 1240 m a.s.l.
43124	Journal article	LucrÄƒri È˜tiinÈ›ifice - Zootehnie È™i Biotehnologii, Universitatea de È˜tiinÈ›e Agricole È™i MedicinÄƒ VeterinarÄƒ a Banatului TimiÈ™oara	1221-5287	Universitatea de È˜tiinÈ›e Agricole È™i MedicinÄƒ VeterinarÄƒ a Banatului TimiÈ™oara	2008	Dynamic nutrients quality characteristic on pasture in different altitude in south Bohemian region.	In 2004-2005, 7 different experimental locations were chosen in the Sumava Mountains area between 450 to 900 m. Three farms had dairy cows, 2 farms had beef cattle on pasture, and 2 farms had a combined beef and dairy herd. During summer, all cattle were grazing. Dairy cows were supplemented with concentrate and hay according to their milk production. During winter, the cattle on all farms were f…	altitude; beef cattle; botanical composition; crop yield; dairy cattle; dairy farms; grasslands; grazing; herbage; mountains; nitrogen fertilizers; nutrients; nutritive value; quality; silage; sown grasslands	ÄŒermÃ¡k, B.; LÃ¡d, F.; VondrÃ¡Å¡kovÃ¡, B.; KlimeÅ¡, F.; Frelich, J.; Kobes, M.	English				20093290975		uncertain		keep it			exclude it	3 - not an ISG of interest
43125	Journal article	Agriculture, Ecosystems &amp; Environment	0167-8809	Elsevier	2019	Design, implementation and management of perennial flower strips to promote functional agrobiodiversity in organic apple orchards: a pan-European study.	Orchards, as intensive cropping systems, often have low diversity of plant species, which limits the promotion of natural enemies for pest control. The implementation of agri-environmental schemes, such as flower strips, could enhance biological control. We developed perennial, multifunctional flower strips with native plant species. In the second and third year after sowing, plant diversity and …	apples; biodiversity; biological control; communities; cropping systems; ecology; ground cover; guidelines; mulching; multivariate analysis; native plants; native species; natural enemies; orchards; pest control; plant communities; sowing; species; specie	Pfiffner, L.; Cahenzli, F.; Steinemann, B.; Jamar, L.; BjÃ¸rn, M. C.; Porcel, M.; Tasin, M.; Telfser, J.; Kelderer, M.; Lisek, J.; Sigsgaard, L.	English		10.1016/j.agee.2019.03.005	WOS:000482173500008	20193435967		keep it		keep it			exclude it	5 - not a crop type of interest
43172	Journal article	Agronomy Research	1406-894X	Estonian Research Institute of Agriculture	2018	A comparative analysis of functional traits in semi-natural grasslands under different grazing intensities.	The reduction of traditional management practices is a major threat for the conservation of permanent grasslands in many European marginal areas. The ecological importance of grasslands is acknowledged by the European Habitats Directive 92/43/EEC (1992) which includes many natural or semi-natural grassland types, and by the growing attention of society towards functions and services provided by t…	botanical composition; climate; dry matter; grassland management; grassland soils; grasslands; grazing; grazing intensity; hill land; leaf area; leaves; life form; litter (plant); natural grasslands; nitrogen; plant communities; soil types; topography	Targetti, S.; Messeri, A.; Argenti, G.; StaglianÃ², N.	English				20193428938		uncertain		uncertain		1 - Unclear or not enough information : need discussion	exclude it	2 - not in lowland farming area	Apennines 700m a.s.l.
43174	Journal article	Biological Conservation	0006-3207	Elsevier Ltd	2010	Effects of vineyard management on biodiversity at three trophic levels.	In annual crops, where disturbance intensities are generally high, numerous investigations demonstrated beneficial effects of organic and other extensive farming practices on biodiversity. It is however unclear if organic farming has the same beneficial effect in perennial crops (e.g. vineyards) because of a generally reduced background disturbance level. Moreover, the impact of farming practices…	arthropod pests; biodiversity; grapes; insect pests; mowing; mulching; natural enemies; organic farming; pests; plant pests; predators; predatory arthropods; species diversity; species richness; vineyards; weed control; weeds	Bruggisser, O. T.; Schmidt-Entling, M. H.; Bacher, S.	English		10.1016/j.biocon.2010.03.034	WOS:000278572300023	20103209618		keep it		keep it			exclude it	5 - not a crop type of interest
43175	Journal article	Agriculture, Ecosystems &amp; Environment	0167-8809	Elsevier	2022	Organic viticulture enhanced the activity of native entomopathogenic nematodes in DOCa Rioja soils (North of Spain).	Vineyards and their associated socio-economic activities are relevant sectors worldwide. Still, this agroecosystem is one of the most intensely managed crops and erosion-prone land areas. The conventional viticulture practices to control pests, diseases, and weeds, like tillage and agrochemical applications, accelerate the loss of soil biodiversity and compromise the presence of beneficial soil o…	organic farming; viticulture; free living nematodes; biological control agents; entomopathogens; entomophilic nematodes; vineyards; tillage; cover crops; nematophagous fungi; soil flora; soil bacteria; natural enemies; pathogens; crops	Blanco-PÃ©rez, R.; Vicente-DÃ­ez, I.; Ojer, J. L. R. S. de; Marco-MancebÃ³n, V. S.; PÃ©rez-Moreno, I.; Campos-Herrera, R.	English		10.1016/j.agee.2022.107931		20220159321		keep it		uncertain		2 - Comparison organic VS conventional	exclude it	5 - not a crop type of interest
43192	Journal article	Australian Journal of Crop Science	1835-2693	Southern Cross Publishing Group	2017	Evaluation of weed flora changes in Portugal in a 10 year basis.	The aim of this study was to assess the composition of weed communities starting from a rainfed farming system (1997), to the early period of transformation in agricultural systems with the adoption of irrigation (2007). The assessments were made within a 10-year interval and the floristic surveys were conducted in the same georeferenced plots. In 1997, the surveys were mostly performed in winter…	barley; biodiversity; cereals; farming systems; flora; intensification; oats; olives; population density; weeds; wheat	RamÃ´a, S.; Oliveira e Silva, P.; Travlos, I.; Vasconcelos, T.; Forte, P.; Portugal, J.	English				20173376875		uncertain		uncertain		1 - Unclear or not enough information : need discussion	exclude it	10a - no comparator
43213	Journal article	Bulletin of University of Agricultural Sciences and Veterinary Medicine Cluj-Napoca. Agriculture	1843-5246	University of Agricultural Sciences and Veterinary Medicine	2013	Research on the influence of organic fertilizing and mulching on productivity and phytodiversity on oligotrophic grasslands.	Organic fertilizers have an influence on the floristic composition of grasslands. Fertilizing with manure favours the phytodiversity of grasslands. The objective of the study was to follow the influence of mulching and organic fertilizing in small quantities and at various time intervals upon dry matter yield and phytodiversity of Agrostis capillaris L.-Festuca rubra L. grassland type in the Apus…	application rates; botanical composition; dry matter; mountain areas; mulches; mulching; organic fertilizers; productivity	BalÃ¡zsi, Ã.; Rotar, I.; PÄƒcurar, F.; Vidican, R.; Bogdan, A.	English				20143023013		keep it		keep it			exclude it	2 - not in lowland farming area	Aggregation effects mulching and fertilization so no effects reported
43222	Journal article	Journal of Applied Entomology	0931-2048	BLACKWELL WISSENSCHAFTS-VERLAG GMBH	1999	Side-effect of integrated pest management and conventional spraying on the composition of epigeic spiders and harvestmen in an apple orchard (Araneae, Opiliones).	The effect of two different integrated pest management (IPM) practices and conventional spraying (CHEM) on the composition of epigeic spiders and harvestmen (Araneae and Opiliones) in an apple orchard in the Czech Republic was investigated during 1992-95. Conventional spraying included more frequent and non-selective pesticide applications, whilst IPM plots were treated with selective pesticides …	agricultural entomology; apples; chemical control; crops; fruit crops; herbicides; integrated pest management; nontarget effects; orchards; pest management; pesticides; plant density; seasonal abundance; species diversity; temperate fruits; undersowing; w	PekÃ¡r, S.	English		10.1046/j.1439-0418.1999.00324.x	WOS:000079240700008	19991103373		keep it		keep it			exclude it	5 - not a crop type of interest
43232	Journal article	Bulletin of University of Agricultural Sciences and Veterinary Medicine Cluj-Napoca. Agriculture	1843-5246	University of Agricultural Sciences and Veterinary Medicine	2017	The cumulative effect of manure on a Festuca rubra grasslands for 15 years.	Over time, studies of the vegetation of natural grasslands have evolved from simple observations to rigorous research. Feed obtained from natural meadows without major technological imputations is mediocre in quality, and pastures in a rather advanced state of degradation. The main purpose of this paper is the ecological and fodder evaluation of the Festuca rubra type of grasslands in the Apuseni…	application rates; botanical composition; canopy; fodder; grasslands; manures; mountain areas; mountain grasslands; organic fertilizers; productivity; species diversity; yields	Vaida, I.; Rotar, I.; Pacurar, F.	English		10.15835/buasvmcn-agr:0015		20193238836		keep it		keep it			exclude it	2 - not in lowland farming area
43278	Journal article	Bulletin of University of Agricultural Sciences and Veterinary Medicine Cluj-Napoca. Agriculture	1843-5246	University of Agricultural Sciences and Veterinary Medicine	2015	Influence of agronomic practices on grassland of Agrostis capillaris L. and Festuca rubra L. from "dealul crucii" meadow.	In Maramures County, meadows are used in a traditional system. They are dominate by Agrostis capillaris and Festuca rubra, with a mixed-use (grazing and mowing). The objective of our paper is to identify and describe species composition and assessment response to agronomic factors of the Agrostis capillaris L. - Festuca rubra L. grassland type, from "Dealul Crucii" meadow. The grassland of Agrost…	botanical composition; grasslands; grazing; meadows; mowing; pastures; species composition	VoÈ™gan, Z.; Vidican, R.; Mihalescu, L.; Marian, M.; Jelea, S.; DumuÈ›a, A.; Rosca, O. M.; SfechiscedillaËœ, S.	English				20163102261		keep it		keep it			exclude it	4 - not an AMP of interest	Comparison of habitats
43293	Journal article	Journal of Mountain Agriculture on the Balkans	1311-0489	Research Institute of Mountain Stockbreeding and Agriculture	2018	Impact of foliar application of organic fertilizer on the bioproductive indicators of forage of natural grassland of Nardus stricta L. type in the region of the Central-Balkan-Mountain.	During the period 2011-2013, the impact of organic foliar fertilizing with Biostim was studied on Nardus stricta natural pasture in the area of the Central Balkan Mountain in the conditions of mountain meadow soils and 1400 m above sea level. The yield and botanical composition of natural grassland of Nardus stricta type were established. The following variants were studied: 1. Nontreated variant…	botanical composition; crop yield; dry matter; forage; grasslands; mountain areas; organic fertilizers; pastures	Iliev, M.	Bulgarian; English				20203075317		uncertain		keep it			exclude it	2 - not in lowland farming area	1400 m a.s.l.
43317	Journal article	Scientific Papers: Animal Science and Biotechnologies	1221-5287	Banat's University of Agricultural Science and Veterinary Medicine	2014	Effect of some improvement works on the floristic composition of the vegetal cover in Nardus stricta grasslands.	The study of the floristic composition of Nardus stricta grasslands improved through fertilisation, amendment and re-sowing for 18 years points out a structural change of the vegetal cover compared to the initial state of the floristic composition. During this time interval, the share of Nardus stricta dropped from 40 to 14% in the variants grazed rationally (without treatments), from 40 to 4% in…	application rates; grassland management; grasslands; NPK fertilizers; resowing; soil amendments; species composition	MaruÈ™ca, T.; Dragomir, N.; Mocanu, V.; Blaj, A.; Tarjoc, F.; Dragomir, C.; Constantinescu, S.	English				20143206969		keep it		uncertain		1 - Unclear or not enough information : need discussion	exclude it	2 - not in lowland farming area	sub-alpine, Bucegi Mountains
43323	Journal article	Agriculture, Ecosystems &amp; Environment	0167-8809	Elsevier	2020	Low concentrations of fertilizer and herbicide alter plant growth and interactions with flower-visiting insects.	The increasing extent and intensity of agricultural land use has led to an increase in the volume of agrochemicals applied to the landscape, including those used to improve the nutritional quality of soils (fertilizers) as well as those used to control undesirable species in the agroecosystem (pesticides). Chemicals can disperse in the air and surface and ground water, leading to exposure of non-…	herbicides; application rates; growth; nontarget effects; nontarget organisms; native species; introduced species; plant height; glyphosate; leaves; flowers; species richness; pollinators; fertilizers	Russo, L.; Buckley, Y. M.; Hamilton, H.; Kavanagh, M.; Stout, J. C.	English		10.1016/j.agee.2020.107141	WOS:000581101600015	20203503682		keep it		keep it			exclude it	2 - not in lowland farming area	urban sites
43327	Journal article	Pesticide Outlook	0956-1250		1995	Some biological alternatives to synthetic insecticides for sustainable agriculture.	The thread running through this review is an integrated approach to the management of pests on field crops. Integrated pest management systems require a higher degree of management skills than systems based on agrochemicals and may be the stumbling block to increased uptake of integrated systems in developed countries like the UK, where decision making is facilitated by ready access to synthetic …	agricultural entomology; arthropod pests; biological control agents; botanical insecticides; control; crops; field crops; insecticidal plants; insecticidal properties; insecticides; integrated control; integrated pest management; microbial pesticides; nat	McKinlay, R. G.; McCreath, M.	English				19951112522		uncertain		keep it			exclude it	8a - no full text found
43337	Journal article	Spanish Journal of Agricultural Research	1695-971X	Spanish National Institute for Agricultural and Food Research and Technology (INIA)	2016	The role of ecological infrastructure on beneficial arthropods in vineyards.	Weeds and non-cultivated plants have a great impact on abundance and diversity of beneficial arthropods in agriculture. The main aim of this work was to study the influence of the ecological infrastructure (meadows and weedy margins) on the arthropod composition in vineyard surrounding landscape. Research was carried out from May to October during three years. Sampling took place in the ecologica…	fauna; grasslands; meadows; species composition; species diversity; vineyards; weeds	Franin, K.; BariÄ‡, B.; KuÅ¡tera, G.	English		10.5424/sjar/2016141-7371	WOS:000373749700008	20163102339		keep it		keep it			exclude it	5 - not a crop type of interest
43338	Journal article	Journal of Invertebrate Pathology	0022-2011	Elsevier	2022	Organic mulching modulated native populations of entomopathogenic nematode in vineyard soils differently depending on its potential to control outgrowth of their natural enemies.	The entomopathogenic nematodes (EPNs) are biological control agents that are widespread in crop soils. However, traditional agricultural management practices such as cultivation and agrochemical usage can alter the soil balance that enables their occurrence and activity. Alternative strategies like mulching are commonly employed to prevent weed growth, enhance below-ground biodiversity by improvi…	organic farming; biological control agents; vineyards; mulching; crop yield; vineyard soils; entomophilic nematodes; mulches; grapes; crop residues; composts; natural enemies; nematophagous fungi; entomopathogens	Blanco-PÃ©rez, R.; Vicente-DÃ­ez, I.; Pou, A.; PÃ©rez-Moreno, I.; Marco-MancebÃ³n, V. S.; Campos-Herrera, R.	English		10.1016/j.jip.2022.107781	WOS:000815772100003	20220288770		keep it		keep it			exclude it	5 - not a crop type of interest
43341	Journal article	Agriculture, Ecosystems &amp; Environment	0167-8809	Elsevier	2021	Active management of wildflower strips in commercial sweet cherry orchards enhances natural enemies and pest regulation services.	To protect sweet cherry (Prunus avium L.) against pests in commercial orchards, pesticides are frequently used, but some have adverse environmental impacts. Natural enemies can deliver protection against pests but compared to the surrounding non-crop habitat their abundance is usually low in intensively managed agricultural systems. Wildflower interventions established for Conservation Biological…	natural enemies; biological control agents; plant pests; orchards; baits; cherries; environmental impact; habitats; insect pests; integrated pest management; parasitoids; pest control; plant protection; predation; wild flowers; biological control; insect	Mateos-Fierro, Z.; Fountain, M. T.; Garratt, M. P. D.; Ashbrook, K.; Westbury, D. B.	English		10.1016/j.agee.2021.107485		20210217116		keep it		keep it			exclude it	5 - not a crop type of interest
43361	Journal article	Agriculture, Ecosystems &amp; Environment	0167-8809		1999	Effect of pest management systems on ground-dwelling spider assemblages in an apple orchard in Hungary.	Ground-dwelling spider assemblages in differently treated plots of an apple [Malus pumila] orchard were investigated by pitfall trapping in Hungary. The samples were taken weekly from April to November over 3 years. The effects of boundaries and different weed patterns on the spider assemblages were considered. No significant differences were found between conventional control using broad-spectru…	agricultural entomology; apples; beneficial arthropods; beneficial insects; beneficial organisms; chemical control; crops; cultural control; cultural weed control; diuron; fruit crops; glyphosate; habitats; herbicides; integrated pest management; natural	Bogya, S.; MarkÃ³, V.	English		10.1016/S0167-8809(99)00010-9		19991105387		keep it		keep it			exclude it	5 - not a crop type of interest
43400	Journal article; Online First	Acta Agrobotanica	2300-357X	Polish Botanical Society	2021	Weed occurrence in a young apple orchard mulched with two different organic materials.	In this study, conducted at the Research Station of the WrocÅ‚aw University of Environmental and Life Sciences, Poland, we sought to determine the communities of weed species and their temporal occurrence in a young apple orchard mulched with spent mushroom compost or Miscanthus straw applied to tree rows. A herbicide fallow treatment was used as a control. During the first year of application, b…	weeds; apples; orchards; mulches; seeds; seed germination; herbicides; mulching; population density; mushroom compost; infestation; fallow; crop yield; crop quality; straw; mushrooms; edible fungi	Licznar-MaÅ‚aÅ„czuk, M.; Slobodianyk, L.	English		10.5586/aa.745		20220201478		keep it		keep it			exclude it	5 - not a crop type of interest
43406	Journal article	Journal of Agricultural Sciences, Belgrade			2000	Effects of crop density and herbicide application on floristic composition and structure of maize weed community.	The distribution of weeds in plots of maize hybrids grown at different densities with and without herbicide application was studied in Yugoslavia during 1996 and 1997. The floristic composition and structure of the weed community was estimated according to the occurrence of distributed weed species, number of plants and mass per unit area. These parameters were monitored as they more precisely de…	cereal grains; chemical control; crop density; crop weed competition; crop yield; crosses; herbicides; hybrids; leaf area; leaf area index; maize; monitoring; plant height; spatial distribution; weed control; weeds	StanojeviÄ‡, M.	English				20002303953		keep it		keep it			exclude it	11 - no outcome measured
43429	Journal article	Romanian Agricultural Research	1222-4227	National Agricultural Research and Development Institute	2020	Study on the action of foliar herbicides and herbicide combinations for control of wheat (Triticum aestivum L.) weeds.	The action of some foliar herbicides and herbicide combinations for control of common wheat (Triticum aestivum L.) weeds was studied. To that end against the background of soil applied Stomp 330EK New at a dose of 5 l/ha the herbicides Axial 050EK, Granstar 75DF, Derby Super WG, Sekator OD, Lintur 70WG, and the tank mixtures of Axial with the other herbicides applied in the tillering phenophase o…	herbicides; weeds; weed control; chemical control; wheat; species composition; pinoxaden; tribenuron; florasulam; aminopyralid; amidosulfuron; dicamba; triasulfuron	Georgiev, M.; Stoyanova, A.; Kuneva, V.; Delchev, G.; Sturzu, R.; Meluca, C.; Cojocaru, J. M.	English			WOS:000640525700025	20203272949		keep it		uncertain		7 - Effect of 1 particular product/mix of products (pesticide)	exclude it	1 - not in geographical range	no geographical indication
43432	Journal article	Romanian Agricultural Research	1222-4227	National Agricultural Research and Development Institute	2015	Biodiversity of weeds in pea cultivated in various tillage system.	Weed communities were evaluated in crops of pea sown in 3 tillage systems: (a) conventional (CT), (b) reduced (RT) and (c) herbicide (HT). The CT system included shallow ploughing after the harvest of the previous crop and pre-winter ploughing in the autumn. The RT system was minimized to field cultivation, whereas the HT system - to treatment with Roundup 360 SL herbicide (a.s. glyphosate). Spri…	herbicides; peas; species diversity; tillage; weeds; wild relatives	WoÅºniak, A.; Soroka, M.	English			WOS:000364434200027	20153412731		keep it		keep it			exclude it	8a - no full text found
43436	Journal article	Analele Universitatii din Oradea, Fascicula: Protectia Mediului	1224-6255	University of Oradea Publishing House	2020	The efficacy of different herbicides in control of weeds from wheat crop in the conditions from SCDA Livada.	To deal with the weeds specific to the area, we placed at SCDA Livada a technological experience in the autumn wheat crop. The research conducted in the agricultural year 2019-2020 on wheat crops aimed to establish the efficacy of herbicides applied in post-emergence on the floristic composition and the influence of herbicide treatments on yield in the conditions of the agricultural year 2019-202…	crop yield; wheat; herbicides; weeds; weed control; chemical control	Mondici, S.; Brejea, R.	English				20210045953		keep it		uncertain		1 - Unclear or not enough information : need discussion	exclude it	3 - not an ISG of interest	Do not document change in weed composition due to AMP, only success of weed control (abundance)
43442	Journal article	Frontiers in Plant Science	1664-462X	Frontiers Media S.A.	2018	Pesticidal plant extracts improve yield and reduce insect pests on legume crops without harming beneficial arthropods.	In the fight against arthropod crop pests using plant secondary metabolites, most research has focussed on the identification of bioactive molecules. Several hundred candidate plant species and compounds are now known to have pesticidal properties against a range of arthropod pest species. Despite this growing body of research, few natural products are commercialized for pest management whilst on…	arthropod pests; beneficial arthropods; cowpeas; crop production; crop yield; crops; ecology; ecosystem services; ecosystems; effects; extracts; field experimentation; field tests; identification; impact; insect pests; insecticides; lambda-cyhalothrin; le	Tembo, Y.; Mkindi, A. G.; Mkenda, P. A.; Mpumi, N.; Mwanauta, R.; Stevenson, P. C.; Ndakidemi, P. A.; Belmain, S. R.	English		10.3389/fpls.2018.01425		20193095206		keep it		uncertain		1 - Unclear or not enough information : need discussion	exclude it	1 - not in geographical range	Tanzania
43462	Journal article	South African Journal of Enology and Viticulture	0253-939X	South African Society for Enology and Viticulture	2015	Plant diversity in an intensively cultivated vineyard agro-ecosystem (Langhe, North-West Italy).	In areas of intensive agriculture, wild plant species are confined to field margins, thus they play a role in protecting biodiversity. The aim of the present study was to assess plant diversity in an area of intensive viticulture and to evaluate, for the first time, the impact of field margins on vineyard flora biodiversity. The study was conducted in North-West Italy, were five categories of flo…	cover crops; crops; species diversity; species richness; vineyards; viticulture; woodlands	Mania, E.; Isocrono, D.; PedullÃ , M. L.; Guidoni, S.	English			WOS:000369037200007	20183300539		uncertain		keep it			exclude it	5 - not a crop type of interest
43479	Journal article	Agronomy Journal	0002-1962	American Society of Agronomy	2020	Integrated effects of nitrogen form, row spacing, and herbicide treatment on maize.	To control weeds and cultivate maize (Zea mays L.) with higher yields, production systems have to include more efficient forms of N and appropriate herbicide treatments. The timing of N release could give maize an advantage over weeds in competition for resources, whereas cultivation at lower row spacing often decreases weed biomass. Knowledge about the different factors affecting herbicide effic…	weeds; weed control; herbicides; row spacing; crop yield; chemical control; harvest index; infestation; maize; integrated control; slow release fertilizers; nitrogen fertilizers; urea fertilizers; yield components; hybrid varieties; crosses	SimiÄ‡, M.; DragiÄeviÄ‡, V.; BabiÄ‡, M.; Brankov, M.; FilipoviÄ‡, M.	English		10.1002/agj2.20024		20203186371		uncertain		keep it			exclude it	3 - not an ISG of interest	species richness is mentionned but not measured/used
43495	Journal article	Journal of Elementology	1644-2296	Polish Society for Magnesium Research	2020	Meadow plants and their chemical composition under the habitat conditions prevailing in the Pasłeka River Valley natura 2000 site.	The aim of the study was to assess the diversity of meadow ecosystems and the chemical composition of the meadow flora in a Natura 2000 site called the PasÅ‚eka River Valley, depending on the habitat conditions and management. Physical and chemical properties of the selected habitat components were studied and compared with the calculated bioindicators. Taking into account the dynamics of mursh f…	meadows; chemical composition; plant composition; habitats; river valleys; biological indicators; grasslands; phosphorus; nutrient content; nitrogen; groundwater; potassium; water quality; rivers	Stępień, A.; Pawluczuk, J.; Alberski, J.	English		10.5601/jelem.2019.24.3.1889	WOS:000505048000024	20203183278		uncertain		uncertain		3 - Comparison habitats	exclude it	2 - not in lowland farming area	fen peatland soil
43503	Journal article	Research Journal of Agricultural Science	2066-1843	Agroprint	2011	Temporal dynamics of weed infestation in the potato canopies.	In the years 2000-2010 (11 years) was conducted weed survey on the farms in conventional farming system. The aim was to detected the most harmful weeds, as important biotic, environmental stress factor, on the farms in the canopies of potato in potato production region of the Slovak Republic. The fields were selected in potato production regions of Slovak Republic. An actual weed infestation was …	canopy; chemical control; climate; crop quality; crop yield; environmental factors; flora; herbicides; infestation; mapping; population density; population dynamics; potatoes; species composition; surveys; temporal variation; weed control; weeds; wild rel	VereÅ¡, T.; TÃ½r, Å .	English				20113283373		uncertain		uncertain		1 - Unclear or not enough information : need discussion	exclude it	4 - not an AMP of interest
43520	Journal article	Agricultural Sciences - Journal of the Agricultural University - Plovdiv	1313-6577	Academic Publishing House of the Agricultural University	2020	Study of various systems for chemical weed control in grapevines.	A precise field experiment for studying the efficacy and selectivity of various systems for chemical weed control in a vineyard of Sauvignon Blanc cultivar was carried out in the region of Brezovo (Plovdiv District, Bulgaria) in the period 2017-2019. The established weed species composition in the plantation was different in the two years of the study, which was due to the difference in weather c…	biodiversity; biotechnology; chemical control; climate; communities; control; cultivars; effects; field experimentation; field tests; grapes; herbicides; microorganisms; oxyfluorfen; pendimethalin; pesticides; S-metolachlor; soil; soil flora; species dive	Doycheva, V.; Zheliazkov, I.; Dimitrova, M.; Schilev, S.	English				20219978481		uncertain		uncertain		7 - Effect of 1 particular product/mix of products (pesticide)	exclude it	5 - not a crop type of interest
43541	Journal article	Agriculture, Ecosystems &amp; Environment	0167-8809	Elsevier	2018	Earwigs and woolly apple aphids in integrated and organic apple orchards: responses of a generalist predator and a pest prey to local and landscape factors.	Organic management, connective woody habitats, and landscape complexity are supposed to enhance beneficial arthropods and biological pest control in agro-ecosystems. We studied earwigs (Dermaptera: Forficulidae) as generalist predators and aphids (Hemiptera: Aphididae) as key pests serving as earwig prey in a total of 58 commercial apple orchards differing in management (integrated production (IP…	adverse effects; apples; arthropod pests; beneficial arthropods; biological control; botanical composition; cropping systems; effects; habitats; impact; infestation; insect pests; natural enemies; orchards; organic farming; pest control; pests; predators;	Happe, A. K.; Roquer-Beni, L.; Bosch, J.; Alins, G.; Mody, K.	English		10.1016/j.agee.2018.09.004		20183363105		keep it		uncertain		2 - Comparison organic VS conventional	exclude it	5 - not a crop type of interest
43545	Journal article	Nematology	1388-5545	Brill Academic Publishers	2008	Cover crops and organic mulches for nematode, weed and plant health management.	Traditional cover cropping systems for nematode management seldom consider weed and soil nutrient management concurrently. Integrating cover crops suppressive to plant-parasitic nematodes with a cover crop mulching system could improve traditional approaches. Two field experiments were conducted in 2003 and 2004 to evaluate 'Tropic Sun' sunn hemp (Crotalaria juncea) and 'Iron Clay' cowpea (Vigna …	communities; cover crops; cowpeas; cropping systems; crops; fallow; field experimentation; field tests; free living nematodes; grasses; health; infestation; Lima beans; mulches; mulching; natural enemies; parasites; plant parasites; plant parasitic nemato	Wang, K. H.; McSorley, R.; Gallaher, R. N.; Kokalis-Burelle, N.	English		10.1163/156854108783476412		20083219810		uncertain		keep it			exclude it	1 - not in geographical range	USA/honolulu
43553	Journal article	Agronomy	2073-4395	MDPI Publishing	2022	The impact of microbial and botanical insecticides on grape berry moths and their effects on secondary pests and beneficials.	According to the European Directive 2009/128/EC and the subsequent provisions activated in member states, conventional pesticides should be progressively replaced by "non-chemical tools and/or measures". The identification of reliable alternatives to pesticides is crucial to achieve this objective. A European project (PURE) was funded to investigate this topic with reference to annual and perenni…	plant pests; insect pests; botanical insecticides; biological control agents; azadirachtin; pyrethrins; spinosad; non-wood forest products; entomopathogens; entomogenous fungi; grapes; pests; arthropod pests; natural enemies; pathogens	Duso, C.; Pozzebon, A.; Lorenzon, M.; Fornasiero, D.; Tirello, P.; Simoni, S.; Bagnoli, B.	English		10.3390/agronomy12010217	WOS:000747722900001	20220035148		keep it		uncertain		7 - Effect of 1 particular product/mix of products (pesticide)	exclude it	5 - not a crop type of interest
43563	Journal article	Journal of Horticulture, Forestry and Biotechnology	2066-1797	Universitatea de È˜tiinÈ›e Agricole È™i MedicinÄƒ VeterinarÄƒ a Banatului TimiÈ™oara	2017	Influence of some cultivation technologies on weeding and production in grapevine.	Concentrated on ecologically favourable areas and most famous vineyards with well-defined assortments and cultivated according to differentiated technologies, grapevine has been a constant concern of many generations of amateur viticulturists and then of trained viticulturists. Viticulture, an old occupation of the Romanians, has developed mainly in vineyards and viticultural centres famous for t…	chemical control; crop yield; fluazifop; glyphosate; grapes; herbicides; manual weed control; species composition; weed control; weeding; weeds; wild relatives	CÃ¢rciu, G.; Cristea, T.; Turc, A.; Negrea, M.; CÃ®rciu, D. V.	English				20193017833		keep it		uncertain		1 - Unclear or not enough information : need discussion	exclude it	5 - not a crop type of interest
43581	Journal article	Bulletin of University of Agricultural Sciences and Veterinary Medicine Cluj-Napoca. Agriculture	1843-5246	University of Agricultural Sciences and Veterinary Medicine	2008	The evolution of floral composition after the improvement of the grass-land.	A study was conducted to investigate the effects of complex management on a natural grassland comprised of Festuca rubra in PÄƒltiniÈ™, Romania. The experimental variants include: V1-natural grassland;V2 fertilizer application with N100P50K100kg/m/year; V3-grazing a sheep/m)2) for three nights; V4-fertilizer application with P50K100kg/h/year + oversowing with Trifolium repens (4 kg/h); and V5-fer…	botanical composition; fodder; grassland management; grasslands; natural grasslands; organic fertilizers; oversowing; phosphorus-potassium fertilizers	Ludu, O.; Ludu, I.	English				20083295058		keep it		keep it			exclude it	2 - not in lowland farming area	1460 m a.s.l.
43592	Journal article	Ecosphere	2150-8925	Wiley	2017	Landscape diversity and crop vigor outweigh influence of local diversification on biological control of a vineyard pest.	The influence of local and landscape habitat diversification on biological control of the Western grape leafhopper (Erythroneura elegantula Osborn) by its key parasitoids Anagrus erythroneurae S. Trjapitzin &amp; Chiappini and Anagrus daanei Triapitsyn was studied in wine grape vineyards. At the landscape scale, Anagrus rely on alternative host species in non-crop habitats outside of the vineyard…	alternative hosts; biological control; canopy; control; cover crops; crop quality; crops; cultivars; diversification; ecology; effects; environment; flowering; grapes; habitats; hosts; landscape; natural enemies; nectar; parasites; parasitism; parasitoids	Wilson, H.; Miles, A. F.; Daane, K. M.; Altieri, M. A.	English				20173256691		uncertain		keep it			exclude it	5 - not a crop type of interest
43626	Journal article	Analele UniversitÄƒÈ›ii din Oradea, Fascicula: ProtecÈ›ia Mediului	1224-6255	University of Oradea Publishing House	2017	Ecological and agronomical value of type Agrostis stolonifera - Festuca valesiaca grasslands.	Grasslands are an essential element of sustainable farming systems with an important role in consevation biodiversity, improving soil fertility, hydrological equilibrium and preventing soil erosion and landslides. Because of this we have studied the influence of ecological and anthropogenic factors on the floristic composition and pastoral value of a grasslands of Agrostis stolonifera - Festuca v…	botanical composition; grasslands; human activity; landslides; plant communities	Stanciu, A. È˜.; Berchez, O.; CÄƒrbunar, M.	English				20183382247		uncertain		uncertain		1 - Unclear or not enough information : need discussion	exclude it	4 - not an AMP of interest
[truncated: 610 more rows]
