# Supplementary material for: What evidence exists on the effect of the main European lowland crop and grassland management practices on biodiversity indicator species groups? a systematic map
Source: Environ Evid. 2024 Aug 17;13:20. doi: 10.1186/s13750-024-00347-0 (PMC11329403; doi:10.1186/s13750-024-00347-0)
Supplement: Supplementary file 7 — Additional file 7. List of mountain articles [file 13750_2024_347_MOESM7_ESM.xlsx]

## Sheet: mountain publications DB
Reference_ID	Reference_type	Journal_Name	ISSN	Publisher	Publication_Year	Title	Abstract	Keywords	Authors	Language	Language_other	DOI	WOS_ID	CABI_ID	GOSC_ID	Selection_Title_level	Selection_Abstract_level	Selection_FullText_level	Selection_FullText_level_reason	General_remark	Country	Geographical_range	Region	Location_Lat	Location_Long	Location_Precision	Study_StartYear	Study_EndYear	Study_SamplingYears	Study_SamplingFrequency	Study_NbSamplingSites	StudyDesign	StudyScaleTime	StudyScaleSpace	Comparator_BeforeAfter	Comparator_Control	Comparator_2Interventions	Comparator_AdjacentCrop	Statistics	Statistics_Other	EcosystemServices	MonitoringCosts	Arable_Crop	Cereals	Maize	RowCrops	Oleaginous	CoverCrops	Temporary_Grassland
10016	Article	Agriculture Ecosystems & Environment	0167-8809	ELSEVIER SCIENCE BV	2016	Impact of dairy farming on butterfly diversity in Alpine summer pastures	The practice of transhumance of livestock herds to Alpine summer pasture has experienced pronounced changes over recent decades due to the general process of agricultural intensification in productive areas and abandonment of farming in marginal areas. Instead of moving lactating cows to summer pastures raising replacement heifers recently gained much importance. Here, we analysed the impact of t…	Agricultural intensification; Agri-environment schemes; Grazing; Mountain agriculture; Replacement heifers; Semi-natural grassland	Jerrentrup, JS; Klimek, S; Marchiori, E; Bittante, G; Ramanzin, M; Sturaro, E; Marini, L	English		10.1016/j.agee.2016.07.023	WOS:000384384900005			keep it		keep it	Alpine	66 to 3769 m a.s.l. Cows vs heifers	Italy	Region	Trento				2011	2011	1	3-5	19 - 10	On farm	Growing season / 1 year	Field / habitat	FALSE	TRUE	FALSE	FALSE	Inferential	LMM, CCA, DCA			FALSE						FALSE
10085	Journal article	Polish Journal of Ecology	1505-2249	Museum and Institute of Zoology, Polish Academy of Sciences	2017	Effect of different management practices on ground beetle (Coleoptera: Carabidae) assemblages of uphill grasslands.	Grasslands, especially those under ecological management (i.e. mowing, and grazing without fertilizers and chemicals), have significant importance for many arthropods, including ground beetles. We studied the abundance and species diversity of Carabidae of four uphill grasslands (West Sudety Mountains, Poland) under different management intensity: cattle grazing (one or four times per year), mowi…	biodiversity; chemicals; ecology; effects; fertilizers; grasslands; grazing; land use; management; meadows; mountain areas; mountains; mowing; natural enemies; pastures; pitfall traps; predators; species diversity; species richness; traps	Twardowski, J. P.; Pastuszko, K.; Hurej, M.; Gruss, I.	English		10.3161/15052249pje2017.65.3.007	WOS:000412150800007	20173373587		keep it		keep it	Mountain	500 to 600 m a.s.l.	Poland	Region	West Sudety Mountains	50°91’01”N	15°9’92”E		2007	2009	3	>20	4 - 2	On farm	2-5 years	Field / habitat	FALSE	FALSE	TRUE	FALSE	Inferential	Kruskal-Wallis, Siegel-Castellan tests, RDA			FALSE						FALSE
10195	Article	Biology Letters	1744-9561	ROYAL SOC	2007	Positive short-term effects of sheep grazing on the alpine avifauna	Grazing by large herbivores may negatively affect bird populations. This is of great conservation concern in areas with intensive sheep grazing. Sheep management varies substantially between regions, but no study has been performed in less intensively grazed systems. In a fully replicated, landscape scale experiment with three levels of sheep grazing, we tested whether the abundance and diversity…	ecosystem function; livestock; biodiversity; birds; facilitation; trophic cascades	Loe, LE; Mysterud, A; Stien, A; Steen, H; Evans, DM; Austrheim, G	English		10.1098/rsbl.2006.0571	WOS:000243485800031			keep it		keep it	Alpine	1050 and 1300 m a.s.l.	Norway	Region	Hol municipality	60°40'N	7°55'E		2005	2005	1	1-2	1	Experimental	2-5 years	Field / habitat	FALSE	TRUE	FALSE	FALSE	Inferential	GLMM			FALSE						FALSE
10511	Article	Italian Journal of Zoology	1125-0003	TAYLOR & FRANCIS LTD	2015	Habitat management effects on Prealpine grassland bird communities	Currently, land abandonment constitutes a serious threat for many species tied to semi-natural grasslands. In southern Europe, the conservation of many grassland bird communities largely depends on low-intensity mountain farming. In this study, we analysed the effects of the main farming practices promoting grassland maintenance, i.e. grazing and mowing, on species richness of a Prealpine grassla…	Agricultural subsidies; grazing; Alauda arvensis; Anthus trivialis; mowing	Bazzi, G; Foglini, C; Brambilla, M; Saino, N; Rubolini, D	English		10.1080/11250003.2014.983566	WOS:000353501900014			uncertain	keep it	keep it	Alpine	Abundance 2 species 1100 and 2000 m above sea level	Italy	Region	Valsassina, Lombardy				2010	2010	1	1-2	4 - 2	On farm	Not_stated	Field / habitat;Landscape	FALSE	FALSE	TRUE	FALSE	Inferential	GLM			FALSE						FALSE
10545	Article	Agriculture Ecosystems & Environment	0167-8809	ELSEVIER	2017	Effects of landscape and habitat quality on Orthoptera assemblages of pre-alpine calcareous grasslands	Due to the transition from traditional land use to modern agriculture throughout Europe, semi-natural grasslands are subject to severe environmental changes. Both agricultural intensification and abandonment have caused degradation, loss and fragmentation of semi-natural grasslands with adverse effects on biodiversity. We analysed the effects of landscape and habitat quality on Orthoptera in pre-…	Conservation management; Functional connectivity; Habitat fragmentation; Habitat heterogeneity; Land-use change; Species richness	Loffler, F; Fartmann, T	English		10.1016/j.agee.2017.07.029	WOS:000411539700008			uncertain	keep it	keep it	Alpine	800–1350 m a.s.l.	Germany	Region	Northern Limestone Alps	47°26′N	11°10′E		2011	2011	1	1-2	19 - 10	On farm	Long term	Field / habitat;Landscape	FALSE	TRUE	TRUE	FALSE	Inferential	GLM, GLMM, NMDS, ANOVA			FALSE						FALSE
11604	Article	Agriculture Ecosystems & Environment	0167-8809	ELSEVIER	2015	Historical agricultural changes and the expansion of a water vole population in an Alpine valley	Small mammal population outbreaks are one of the consequences of socio-economic and technological changes in agriculture. They can cause important economic damage and generally play a key role in food webs, as a major food resource for predators. The fossorial form of the water vole, Arvicola terrestris, was unknown in the Haute Romanche Valley (French Alps) before 1998. In 1998, the first colony…	Arvicola terrestris; Outbreak; Landscape history; Rotation; Biodiversity	Halliez, G; Renault, F; Vannard, E; Farny, G; Lavorel, S; Giraudoux, P	English		10.1016/j.agee.2015.07.006	WOS:000361261100020			uncertain	keep it	keep it	Alpine	1300 to 3976 m a.s.l. 1 species	France	Region	Haute-Romanche valley	45°02'49''N	6°18'24''E	1- good (plot or town)	1998	2010	13	1-2	area	Monitoring	Growing season / 1 year;Long term	Field / habitat	FALSE	TRUE	TRUE	FALSE	Inferential	GAMM			FALSE						TRUE
12100	Article	Biological Conservation	0006-3207	ELSEVIER SCI LTD	2002	Effect of low-intensity grazing on the species-rich vegetation of traditionally mown subalpine meadows	Subalpine meadows, which traditionally were mown every other year, are particularly rich in plant species, especially forbs. Near Davos (Switzerland) we compared the vegetation of mown sites with that of sites grazed for up to 50 years by non-lactating cows. We recorded an overall mean of 51.5 plant species per 4x4 in plot. Among grazed sites, evenness decreased with time since conversion to graz…	biodiversity; conservation biology; ecological compensation measures; low-intensity land use; vegetation change	Fischer, M; Wipf, S	English		10.1016/S0006-3207(01)00149-5	WOS:000174356200001			keep it		keep it	Alpine	1560 m asl	Switzerland	Region	Davos	48°11'24''N	7°14'56''E		1998	1998	1	1-2	19 - 10	On farm	Long term	Field / habitat	FALSE	FALSE	TRUE	FALSE	Inferential	ANOVA, DCA			FALSE						FALSE
12455	Article	Sustainability		MDPI	2020	Effect of Grazing System on Grassland Plant Species Richness and Vegetation Characteristics: Comparing Horse and Cattle Grazing	Horses are of increasing relevance in agriculturally managed grasslands across Europe. There is concern to what extent grazing with horses is a sustainable grassland management practice. The effect of longer-term horse grazing on the vegetation characteristics of grasslands has received little attention, especially in comparison to grazing cattle. Our study analyses the relative importance of gra…	agriculturally managed grasslands; equine grazing; pasture management; grazer species; biodiversity	Schmitz, A; Isselstein, J	English		10.3390/su12083300	WOS:000535598700233			keep it	keep it	keep it	Upland	Positive impacts of rotational (compared continuous) grazing on plant species richness Positive impacts of horse (compared cattle) grazing on plant species richness Other effects depending on species conservation status (HNV) Rhenish uplands 878 m a.s.	Germany	Region	Rhenish uplands in North Rhine-Westphalia	50.87'N	7.48'E	1- good (plot or town)	2013	2014	2	1-2	> 50	On farm	Growing season / 1 year	Field / habitat	FALSE	TRUE	FALSE	FALSE	Inferential	LMM			FALSE						FALSE
13450	Article	Zoosystema	1280-9551	PUBLICATIONS SCIENTIFIQUES DU MUSEUM, PARIS	2015	Rodents in grassland habitats: does livestock grazing matter? A comparison of two Alpine sites with different grazing histories	Intensive livestock grazing is a major force in shaping ecosystems, especially where topography and soil features preclude other farmland practices. In subalpine landscapes, it may be the main disturbance agent. Nevertheless, information on the impact on some species, especially mammals, is lacking. Here, we investigate whether the abundance of rodents in subalpine grasslands of the Alps is relat…	Alps; Apodemus; Eliomys quercinus; grazing intensity; live trapping; vegetation structure	La Morgia, V; Balbo, C; Memoli, S; Isaia, M	English		10.5252/z2015n4a3	WOS:000367746400003			keep it		keep it	Alpine	1350-1400 m a.s.l	Italy	Region	Gias della Luja	44°11’57”N	7°29’50”E	1- good (plot or town)	2011	2011	1	3-5	9 - 5	On farm	Long term	Field / habitat	FALSE	TRUE	FALSE	FALSE	Inferential	GLM			FALSE						FALSE
13848	Article	Journal for Nature Conservation	1617-1381	ELSEVIER GMBH, URBAN & FISCHER VERLAG	2009	Whinchat Saxicola rubetra reproductive success according to hay cutting schedule and meadow passerine density in alluvial and upland meadows in France	In France, whinchat Saxicola rubetra populations now rarely breed at attitudes below 1,000 m except in flooded alluvial plains. Whinchat reproductive success, the timing of haymaking and meadow bird density were assessed in 2003 in six areas selected in three different flooded plains, in five areas from two massifs at attitudes ranging from 990 to 1,250 m, and in 2004 in six areas of three floode…	Whinchat; Territory density; Early mowing; Reproductive success; Meadow ecosystem; Conservation policy	Broyer, J	English		10.1016/j.jnc.2009.02.004	WOS:000267503500004			keep it	uncertain	keep it	Upland	Only 6 study sites included, other sites are mountains	France	Country	Saone valley				2003	2004	2	6-10	9 - 5	On farm	2-5 years	Field / habitat	FALSE	TRUE	FALSE	FALSE	Inferential	Mann–Whitney U-tests			FALSE						FALSE
19018	Article	Journal of Insect Conservation	1366-638X	SPRINGER	1997	Influence of management on butterflies of rare grassland ecosystems in Germany	Traditional hay-meadows in the Alps and fens at the edge of the Alps are habitats for many rare and endangered butterfly species. Conservation efforts aim at preserving these species, but the biotopes depend on regular mowing, which in turn requires intensive financial support. The feasibility of substituting mowing of these sites by grazing is discussed and considered as a more cost effective ma…	grazing; mowing; fens; hay-meadows; conservation	Dolek, M; Geyer, A	English		10.1023/A:1018443412153	WOS:000208367900008			keep it		keep it	Alpine	900 m–1200 m a.s.l.	Germany	Region	Oberammergau				1994	1994	1	1-2	19 - 10	On farm	Long term	Field / habitat	FALSE	TRUE	TRUE	FALSE	Inferential	Mann-Whitney-U-test			FALSE						FALSE
29065	Article	North-western Journal of Zoology	1584-9074	UNIV ORADEA PUBL HOUSE	2014	Ecology of the field cricket (Gryllidae: Orthoptera) in farmland: the importance of livestock grazing	The field cricket Gryllus campestris used to be very common throughout Europe, but in recent decades its population has declined. We study ecology and behavior of crickets near the Odolanow, Poland, between 2009 - 2011, with emphasis on the effects of grazing of cattle and horses on insects population. We compared the number of burrows per square meter on both grazed and non-grazed areas and exam…	Gryllus campestris; behaviour; arena; burrow; biodiversity; farmland	Gawalek, M; Dudek, K; Ekner-Grzyb, A; Kwiecinski, Z; Sliwowska, JH	English			WOS:000347490700014			uncertain	uncertain	keep it	Upland		Poland	Region	Odolanów	51°34’N	17°40’E		2009	2011	3	not_stated	not_stated	On farm	Long term	Field / habitat	FALSE	TRUE	FALSE	FALSE	Descriptive				FALSE						FALSE
41625	Journal article	Ecosphere	2150-8925	Ecological Society of America Publications (ESA)	2015	The cascading impacts of livestock grazing in upland ecosystems: a 10-year experiment.	Livestock grazing is a major driver of land-use change, causing significant biodiversity loss globally. Although the short-term effects of livestock grazing on individual species are well studied, a mechanistic understanding of the long-term, cascading impacts is lacking. We manipulated livestock densities using a unique, replicated upland experiment over a 10-year period and found significant ef…	biodiversity; biomass; conservation; domestic animals; ecology; ecosystems; effects; environment; environmental degradation; food webs; grasslands; grazing; interactions; land use; livestock; moorlands; natural enemies; predators; small mammals; species c	Evans, D. M.; Villar, N.; Littlewood, N. A.; Pakeman, R. J.; Evans, S. A.; Dennis, P.; Skartveit, J.; Redpath, S. M.	English		10.1890/ES14-00316.1		20153174126		keep it	keep it	keep it	Upland	Arthropods as one group so no effects reported but grazing had a negative impact on arthropod abundance Grazing at intermediate intensity was best for the meadow pipit abundance Vole density and fox activity was negatively affected by grazing	Scotland	Region	Glen Finglas	56°16'N	4°24'W	1- good (plot or town)	2002	2011	10	1-2	1	Experimental	Long term	Field / habitat	FALSE	TRUE	FALSE	FALSE	Inferential	GLMM			FALSE						FALSE
42542	Journal article	Journal of Research and Applications in Agricultural Engineering	1642-686X	PrzemysÅ‚owy Instytut Maszyn Rolniczych (PIMR), BranÅ¼owy OÅ›rodek Informacji Naukowej, Technicznej i Ekonomicznej	2014	The effect of extensive utilisation of meadow located in dry habitat on its state and yielding.	The study was carried out in an area of meadow located in a proper dry meadow habitat. The soil comprised black degraded earth with the mechanical composition of heavy clayey sand and a pH of 4.4. The study involved the following methods of utilisation: mowing and harvesting the biomass, mowing and leaving the biomass on the swathe, mulching the biomass and leaving it on the swathe and leaving th…	botanical composition; crop yield; grass sward; grasses; grassland management; grassland soils; grasslands; habitats; harvesting; meadows; mowing; mulching; soil physical properties; soil types; species composition	Wasilewski, Z.	English				20143414733		uncertain	uncertain	keep it	Upland		Poland	Region					2010	2013	4	not_stated	1		Not_stated	Field / habitat	FALSE	TRUE	FALSE	FALSE	Inferential	ANOVA	Yield		FALSE						FALSE
42559	Journal article	Journal of Mountain Agriculture on the Balkans	1311-0489	Research Institute of Mountain Stockbreeding and Agriculture	2017	Influence of Biostim organic fertilizer on the bioproductive indicators of forage of natural grassland of the type Chrysopogon grullus L. in the region of the Central Balkan Mountain.	The influence of organic foliar fertilizer 'Biostim' was studied during the period 2011-2013 in the region of the Central Balkan Mountain at the altitude of 460 m, on light grey pseudopodzolic soil. The yield and botanical composition of the natural grassland of Chrysopogon Gryllus was determined. The following variants were tested: 1. Non-treated by foliar fertilizer (Control); 2. 'Biostim' 100 …	altitude; botanical composition; dry matter; forage; grasslands; organic fertilizers	Iliev, M.; Mihovski, T.; Churkova, B.	English	Bulgarian			20183199792		uncertain	keep it	keep it	Mountain	460 m a.s.l.	Romania	Region	Central Balkan Mountain				2011	2013	3	1-2	1	Experimental	2-5 years;Growing season / 1 year	Field / habitat	FALSE	TRUE	FALSE	FALSE	Descriptive				FALSE						FALSE
42575	Journal article	Plant, Soil and Environment	1214-1178	Czech Academy of Agricultural Sciences	2016	The silence of the lambs? Plant diversity in abandoned sheep pens.	This study aimed at investigating the species composition and richness of the flora of abandoned sheep pens in comparison to their immediate neighbourhood. Field research was conducted in the Wielkopolska province of western Poland on 25 circular plots (20 m)2)) located in the middle of abandoned pens within sheep farms, paired with 25 reference plots established in nearby grasslands. Physicochem…	abandoned land; ammonium nitrogen; botanical composition; flora; grasslands; habitats; nitrate nitrogen; pens; physicochemical properties; plant communities; population density; soil chemical properties; species diversity; species richness; topsoil; veget	Kurek, P.; Steppa, R.; Grzywaczewski, G.; Tryjanowski, P.	English		10.17221/327/2015-PSE	WOS:000370912400001	20163039336		uncertain	uncertain	keep it	Upland		Poland	Region	Wielkopolska province	52°N	16°E		2014	2014	1	1-2	> 50	On farm	Not_stated	Field / habitat	FALSE	TRUE	FALSE	FALSE	Inferential	Tukey’s post-hoc test, Chi square test, GLM			FALSE						FALSE
42653	Journal article	LucrÄƒri È˜tiinÈ›ifice - Universitatea de È˜tiinÈ›e Agricole È™i MedicinÄƒ VeterinarÄƒ, Seria Zootehnie	1454-7368	Universitatea de È˜tiinÈ›e Agricole È™i Medicina Veterinara "Ion Ionescu de la Brad" IaÈ™i	2013	Research on the improvement of grasslands in the upper basin of the Suceava River by means of organic fertilization.	The objective of the present study is to analyze the influence of organic fertilization on the production and the floristic composition of Agrostis capillaris L. and Festuca rubra L. grasslands in the upper basin of the Suceava River. The study will be used, as a starting point, to identify the necessary measures for the sustainable management of these grasslands. The study was conducted during s…	crop quality; crude protein; dry matter; dry matter accumulation; forage; grassland improvement; grasslands; manures; organic fertilizers; rivers; species composition; species diversity; species richness	ChidoveÈ›, S.; VÃ®ntu, V.; SÃ¢rbu, C.; TarcÄƒu, D.; Stavarache, M.; Samuil, C.	English				20143207759		keep it	uncertain	keep it	Upland		Romania	Region	Putna, Suceava County	47049'41.25"N	25036'29.73"E		Not_stated	Not_stated	Not_stated	not_stated	not_stated		Not_stated	Field / habitat	FALSE	TRUE	FALSE	FALSE	Descriptive				FALSE						FALSE
43063	Journal article	Bulletin of University of Agricultural Sciences and Veterinary Medicine Cluj-Napoca. Agriculture	1843-5246	University of Agricultural Sciences and Veterinary Medicine	2013	The influence of different type of management upon the floristic structure of grasslands systems, with special attention on Arnica montana L.	Organic fertilizers have an influence on the floristic composition of grasslands. Fertilizing with manure favours the phytodiversity of grasslands. The objective of the study was to follow the influence of mulching and organic fertilizing in small quantities and at various time intervals upon dry matter yield and phytodiversity of Agrostis capillaris L.-Festuca rubra L. grassland type in the Apus…	application rates; botanical composition; dry matter; dry matter accumulation; grasslands; manures; mountain areas; mulches; mulching; organic fertilizers	Huygens, D.; Rotar, I.; Vidican, R.; PÄƒcurar, F.; Carlier, L.; MÄƒlinaÈ™, A.	English				20143023010		keep it		keep it	Mountain		Romania	Region	Apuseni mountains				Not_stated	Not_stated	Not_stated	not_stated	1	Experimental	Not_stated	Field / habitat	FALSE	TRUE	FALSE	FALSE	Inferential	MRPP			FALSE						FALSE
43118	Journal article	Bulletin of University of Agricultural Sciences and Veterinary Medicine Cluj-Napoca. Agriculture	1843-5246	University of Agricultural Sciences and Veterinary Medicine	2016	Mineral fertilization with UAN on natural grassland Festuca rubra L. with Agrostis capillaries L.	An important part of efficient livestock production is ensuring the sufficient grass for hay and pasture. However, low soil nutrient levels often limit forage production. With good fertilizer management and soil fertility, the productivity of many hay and pasture fields can be greatly improved. Through good fertilizer management, the productivity of many hay and pasture fields can be significantl…	botanical composition; fertilizers; grasslands	Rotar, I.; Cirebea, M.; Vidican, R.; PÄƒcurar, F.; MalinaÈ™, A.; Ranta, O.	English		10.15835/buasvmcn-agr:12449		20173060285		keep it	uncertain	keep it	Mountain	Mountain, 1240 m a.s.l.	Romania	Region	Baisoara Mountain				2015	2015	1	1-2	1	Experimental	Growing season / 1 year	Field / habitat	FALSE	TRUE	FALSE	FALSE	Inferential	Not_stated	Yield		FALSE						FALSE
43172	Journal article	Agronomy Research	1406-894X	Estonian Research Institute of Agriculture	2018	A comparative analysis of functional traits in semi-natural grasslands under different grazing intensities.	The reduction of traditional management practices is a major threat for the conservation of permanent grasslands in many European marginal areas. The ecological importance of grasslands is acknowledged by the European Habitats Directive 92/43/EEC (1992) which includes many natural or semi-natural grassland types, and by the growing attention of society towards functions and services provided by t…	botanical composition; climate; dry matter; grassland management; grassland soils; grasslands; grazing; grazing intensity; hill land; leaf area; leaves; life form; litter (plant); natural grasslands; nitrogen; plant communities; soil types; topography	Targetti, S.; Messeri, A.; Argenti, G.; StaglianÃ², N.	English				20193428938		uncertain	uncertain	keep it	Mountain	Apennines 700m a.s.l.	Italy	Region	Mugello				2006	2007	2	1-2	4 - 2	On farm	Long term	Field / habitat	FALSE	FALSE	TRUE	FALSE	Inferential	LDA			FALSE						FALSE
43197	Journal article	Romanian Agricultural Research	1222-4227	National Agricultural Research and Development Institute	2020	Impact of organo-mineral fertilization upon phytocoenosis and feed quality of the grasslands in the region of Transylvania.	The paper aimes to present the analysis of the qualitative and quantitative changes in the feed obtained as a result of the Festuca rubra - Agrostis capillaris organic and mineral fertilization. The experiment was conducted in 2014, in BÄƒiÅŸoara village (Cluj county), at an altitude of 1240 m above sea level. The experiment included four variants in three repetitions, as follows: first variant (…	nitrogen fertilizers; application rates; organic fertilizers; grasslands; manures; grasses; botanical composition	Cirebea, M.; Rotar, I.; Vidican, R.; PleÅŸa, A.; Morea, A.; Ranta, O.	English			WOS:000640525700022	20203272946		keep it	uncertain	keep it	Upland	1230 m above sea level	Romania	Region	Bӑișoara village				2014	2016	3	1-2	1	Experimental	2-5 years	Field / habitat	FALSE	TRUE	FALSE	FALSE	Inferential	multivariate analysis	Yield		FALSE						FALSE
43213	Journal article	Bulletin of University of Agricultural Sciences and Veterinary Medicine Cluj-Napoca. Agriculture	1843-5246	University of Agricultural Sciences and Veterinary Medicine	2013	Research on the influence of organic fertilizing and mulching on productivity and phytodiversity on oligotrophic grasslands.	Organic fertilizers have an influence on the floristic composition of grasslands. Fertilizing with manure favours the phytodiversity of grasslands. The objective of the study was to follow the influence of mulching and organic fertilizing in small quantities and at various time intervals upon dry matter yield and phytodiversity of Agrostis capillaris L.-Festuca rubra L. grassland type in the Apus…	application rates; botanical composition; dry matter; mountain areas; mulches; mulching; organic fertilizers; productivity	BalÃ¡zsi, Ã.; Rotar, I.; PÄƒcurar, F.; Vidican, R.; Bogdan, A.	English				20143023013		keep it	keep it	keep it	Mountain	Aggregation effects mulching and fertilization	Romania	Region	Apuseni Mountains				2012	2012	1	1-2	4 - 2	Experimental	Growing season / 1 year	Field / habitat	FALSE	TRUE	TRUE	FALSE	Inferential	NMDS, ANOVA	Yield		FALSE						FALSE
43232	Journal article	Bulletin of University of Agricultural Sciences and Veterinary Medicine Cluj-Napoca. Agriculture	1843-5246	University of Agricultural Sciences and Veterinary Medicine	2017	The cumulative effect of manure on a Festuca rubra grasslands for 15 years.	Over time, studies of the vegetation of natural grasslands have evolved from simple observations to rigorous research. Feed obtained from natural meadows without major technological imputations is mediocre in quality, and pastures in a rather advanced state of degradation. The main purpose of this paper is the ecological and fodder evaluation of the Festuca rubra type of grasslands in the Apuseni…	application rates; botanical composition; canopy; fodder; grasslands; manures; mountain areas; mountain grasslands; organic fertilizers; productivity; species diversity; yields	Vaida, I.; Rotar, I.; Pacurar, F.	English		10.15835/buasvmcn-agr:0015		20193238836		keep it	keep it	keep it	Mountain		Romania	Region	Apuseni Mountains				not_stated	not_stated	not_stated	not_stated	not_stated	Experimental	Long term	Field / habitat	FALSE	TRUE	FALSE	FALSE	Inferential	NMDS, MRPP	Yield		FALSE						FALSE
43293	Journal article	Journal of Mountain Agriculture on the Balkans	1311-0489	Research Institute of Mountain Stockbreeding and Agriculture	2018	Impact of foliar application of organic fertilizer on the bioproductive indicators of forage of natural grassland of Nardus stricta L. type in the region of the Central-Balkan-Mountain.	During the period 2011-2013, the impact of organic foliar fertilizing with Biostim was studied on Nardus stricta natural pasture in the area of the Central Balkan Mountain in the conditions of mountain meadow soils and 1400 m above sea level. The yield and botanical composition of natural grassland of Nardus stricta type were established. The following variants were studied: 1. Nontreated variant…	botanical composition; crop yield; dry matter; forage; grasslands; mountain areas; organic fertilizers; pastures	Iliev, M.	English	Bulgarian			20203075317		uncertain	keep it	keep it	Mountain	1400 m a.s.l.	Bulgaria	Region	Central Balkan Mountain				2011	2013	3	1-2	1	Experimental	2-5 years;Growing season / 1 year	Field / habitat	FALSE	TRUE	FALSE	FALSE	Descriptive		Yield		FALSE						FALSE
43317	Journal article	Scientific Papers: Animal Science and Biotechnologies	1221-5287	Banat's University of Agricultural Science and Veterinary Medicine	2014	Effect of some improvement works on the floristic composition of the vegetal cover in Nardus stricta grasslands.	The study of the floristic composition of Nardus stricta grasslands improved through fertilisation, amendment and re-sowing for 18 years points out a structural change of the vegetal cover compared to the initial state of the floristic composition. During this time interval, the share of Nardus stricta dropped from 40 to 14% in the variants grazed rationally (without treatments), from 40 to 4% in…	application rates; grassland management; grasslands; NPK fertilizers; resowing; soil amendments; species composition	MaruÈ™ca, T.; Dragomir, N.; Mocanu, V.; Blaj, A.; Tarjoc, F.; Dragomir, C.; Constantinescu, S.	English				20143206969		keep it	uncertain	keep it	Mountain	sub-alpine, Bucegi Mountains	Romania	Region	Bucegi Mountains				1995	2013	5	not_stated	1	Experimental	Long term	Field / habitat	FALSE	TRUE	FALSE	FALSE	Descriptive				FALSE						FALSE
43421	Journal article	Indian Journal of Agricultural Sciences	0019-5022	Indian Council of Agricultural Research	2019	Dynamics and distribution of weed species in weed associations.	Dynamics of weed density with a natural background of weeds in agrophytocenoses of sainfoin (Onobrychis sativa L.), birdsfoot trefoil (Lotus corniculatus L.) and alfalfa (Medicago sativa L.), pure grown (100%) and in mixtures with cocksfoot (Dactylis glomerata L.) (50:50%) and sown under a cover of pea (Pisum sativum L.) were tested in field trial in the Institute of Forage Crops, Pleven, Bulgari…	cover crops; crop mixtures; crops; cultural weed control; fodder crops; fodder plants; lucerne; peas; plant communities; population density; population dynamics; spatial distribution; species composition; weed control; weeds	Marinov-Serafimov, P.; Golubinova, I.; Vasileva, V.	English			WOS:000455998200018	20203132927		uncertain	uncertain	keep it	Upland		Bulgaria	Region	Pleven				2017	2017	1	not_stated	1	Experimental	2-5 years	Field / habitat	FALSE	TRUE	FALSE	FALSE	Descriptive				FALSE						TRUE
43522	Journal article	Bulletin of University of Agricultural Sciences and Veterinary Medicine Cluj-Napoca. Agriculture	1843-5246	University of Agricultural Sciences and Veterinary Medicine	2018	Influence of mineral and organic fertilization on grassland from Transilvanian Plateau.	Mineral and organic fertilization have a huge effect on natural grasslands. The purpose of this research is to assess the state of the biodiversity and pastoral value for grasslands from the Transylvanian Plateau area. In this area has been analyzed the floristic composition and a series of ecological indexes, respectively humidity, soil reaction, temperature and nitrogen. Other aspects taken in …	biodiversity; botanical composition; grasslands; organic fertilizers	Rotar, I.; Vidican, R.; Toth, G.; PleÈ™a, A.; Vaida, I.; Iuga, V.; Morea, A.	English				20203113933		keep it	uncertain	keep it	Upland		Romania	Region	Gheorgheni village, Cluj County				Not_stated	Not_stated	Not_stated	not_stated	not_stated	Experimental	Not_stated	Field / habitat	FALSE	TRUE	FALSE	FALSE	Inferential		Production quality;Yield		FALSE						FALSE
43581	Journal article	Bulletin of University of Agricultural Sciences and Veterinary Medicine Cluj-Napoca. Agriculture	1843-5246	University of Agricultural Sciences and Veterinary Medicine	2008	The evolution of floral composition after the improvement of the grass-land.	A study was conducted to investigate the effects of complex management on a natural grassland comprised of Festuca rubra in PÄƒltiniÈ™, Romania. The experimental variants include: V1-natural grassland;V2 fertilizer application with N100P50K100kg/m/year; V3-grazing a sheep/m)2) for three nights; V4-fertilizer application with P50K100kg/h/year + oversowing with Trifolium repens (4 kg/h); and V5-fer…	botanical composition; fodder; grassland management; grasslands; natural grasslands; organic fertilizers; oversowing; phosphorus-potassium fertilizers	Ludu, O.; Ludu, I.	English				20083295058		keep it	keep it	keep it	Mountain	1460 m a.s.l.	Romania	Region	Păltinis				2004	2005	2	1-2	not_stated	Experimental	Growing season / 1 year	Field / habitat	FALSE	TRUE	TRUE	FALSE	Descriptive				FALSE						FALSE
44049	Journal article	Bulletin of University of Agricultural Sciences and Veterinary Medicine Cluj-Napoca. Agriculture	1843-5246	University of Agricultural Sciences and Veterinary Medicine	2008	Productivity and biodiversity evolution of Festuca rubra grasslands during a seven years period.	A study was conducted to investigate the productivity and biodiversity of Festuca rubra grasslands during a 7-year period in Apuseni Mountainas, Romania. The experimental variants were: V1 - control, V2 -10 tonnes manure/ha, V3 -10 tonnes manure/ha + 50N 25P2O5 25K2O, V4 -100N 50P 50K2O and V5 - 10 tonnes manure/ha + 100N 50P2O2 50K2O. Dry matter yield significantly increased in all treatments co…	application rates; biodiversity; biomass production; crop yield; dry matter; grass sward; grassland management; grasslands; manures; NPK fertilizers; organic fertilizers	PÃ£curar, F.; Rotar, I.; Morea, A.; GÃ¢rda, N.	English				20083295033		keep it	keep it	keep it	Mountain	1150 m a.s.l., Apuseni Mountains	Romania	Region	Apuseni Mountains				2007	2007	1	1-2	1	Experimental	2-5 years	Field / habitat	FALSE	TRUE	FALSE	FALSE	Descriptive				FALSE						FALSE
44059	Journal article	Journal of Mountain Agriculture on the Balkans	1311-0489	Research Institute of Mountain Stockbreeding and Agriculture	2017	Influence of variable mineral fertilization with N and P over the bioproductive indicators of a natural grassland of the type Nardus stricta.	During the period of 2011-2013 in the area of the Central Balkan Mountain at the altitude of 1400 m was set a field experiment with the annual alternation of N and P and NP mineral fertilization. Dry matter yield and botanical composition was studied of the natural grassland of the type Nardus Stricta. The following variants of fertilization were tested: 1. Non-treated (Control 1); 2. Annual fert…	altitude; application date; application rates; dry matter; fodder legumes; fodder plants; grasses; grasslands; legumes; natural grasslands; nitrogen fertilizers; nitrogen-phosphorus fertilizers; phosphorus fertilizers	Iliev, M.; Churkova, B.; Mihovsky, T.	English	Bulgarian			20183199871		keep it	uncertain	keep it	Mountain	Central Balkan Mountain at the altitude of 1400 m	Bulgaria	Region	Central Balkan Mountain				2011	2013	3	1-2	1	Experimental	Rotation	Field / habitat	FALSE	TRUE	FALSE	FALSE	Descriptive		Yield		FALSE						FALSE
48025	Journal article	Journal of Central European Agriculture	1332-9049	Faculty of Agriculture	2008	The effect of cattle liquid manure fertilization on the soil mites (ACARI) of permanent meadow in Poland.	The effect of different doses of cattle liquid manure, with or without the VIT-TRA agent, on the mites of permanent meadow, with species analysis of oribatid mites (Acari, Oribatida) was investigated. Samples were taken from 13 plots, fertilized with cattle liquid manure in doses 40, 60 and 80 m)3) ha)-1) and VIT-TRA agent. The dose 40 m)3) ha)-1) increased the abundance of mites, comparing to th…	application rates; cattle manure; fungicides; gley soils; grasslands; liquid manures; meadows; soil arthropods; soil depth; soil types; species diversity; species richness	Graczyk, R.; Seniczak, S.; WasiÅ„ska-Graczyk, B.	English				20093081633		uncertain	uncertain	keep it	Upland		Poland	Region	Valley of Bydgoszcz Canal				2006	2006	1	1-2	1	Experimental	Growing season / 1 year	Field / habitat	FALSE	TRUE	TRUE	FALSE	Inferential	TUKEY HSD test			FALSE						FALSE
49219	Journal article	Biological Conservation	0006-3207		1988	The effects of scrub management regimes on the spider fauna of chalk grassland, Castor Hanglands National Nature Reserve, Cambridgeshire, UK.	The effects of different scrub management regimes on the structure of spider communities in chalk grassland in the UK were analysed during 1979-86 using pitfall trapping. Communities were studied on 8 sites from each of 2 different scrub clearance regimes. The communities from these plots were compared with those from 4 grassland plots each separated by 2 years in an 8-year cutting rotation of sc…	agricultural entomology; biology; Conservation; ecology; grasslands; natural enemies; Pitfall traps; predators; Predatory arthropods	Rushton, S. P.	English		10.1016/0006-3207(88)90066-3				uncertain	uncertain	keep it	Upland		United Kingdom (UK)	Region	Ailsworth Heath at Castor Hanglands, Cambridgeshire				Not_stated	Not_stated	Not_stated	not_stated	19 - 10	On farm	2-5 years	Field / habitat	FALSE	TRUE	TRUE	FALSE	Descriptive;Inferential	PCoA			FALSE						FALSE
49540	Article	Journal for Nature Conservation	1617-1381	ELSEVIER GMBH	2020	Temporary pond loss as a result of pasture abandonment: exploring the social-ecological drivers and consequences for amphibians	Amphibian conservation in farming landscapes can be advanced through understanding of the social and ecological contexts. There are very few studies which combines habitat use studies on amphibians with socioeconomic drivers of land use change. The goals of this study are: (i) to document the temporary pond loss in a traditional pasture due to land abandonment (period of 2009-2018 and 2019), (ii)…	amphibian conservation; land abandonment; social-ecological study; Romania; Eastern Europe	Eros, N; Malos, CV; Horvath, C; Hartel, T	English		10.1016/j.jnc.2020.125836	WOS:000536928400009			uncertain	uncertain	keep it	Upland	Really weird analysis	Romania	Region	Transylvanian Plain	46°50′28″ N	23°38′31″ E	1- good (plot or town)	2009	2019	3	3-5	area	On farm	Long term	Field / habitat	FALSE	TRUE	TRUE	FALSE	Descriptive;Inferential	Kruskal-Wallis H test, Mann-Whitney U test, GLMM, ANOVA			FALSE						FALSE
49986	Article	Ecology and Evolution	2045-7758	WILEY	2017	Effects of Alpine land-use changes: Soil macrofauna community revisited	Although soil invertebrates play a decisive role in maintaining ecosystem functioning, little is known about their structural composition in Alpine soils and how their abundances are affected by the currently ongoing land-use changes. In this study, we re-assessed the soil macrofauna community structure of managed and abandoned Alpine pastureland, which has already been evaluated 14 years earlier…	belowground diversity; dwarf shrub encroachment; earthworms; insect larvae; millipedes; semi-natural grassland	Steinwandter, M; Schlick-Steiner, BC; Seeber, GUH; Steiner, FM; Seeber, J	English		10.1002/ece3.3043	WOS:000406323100035			keep it		keep it	Alpine	1860 to 2020 m a.s.l.	Austria	Region	Kaserstattalm	47°07′N	11°18′E		1998	2012	2	1-2	4 - 2	On farm	Long term	Field / habitat	FALSE	TRUE	TRUE	FALSE	Inferential	ANOVA, ANOSIM, GLMM, NMDS			FALSE						FALSE
50154	Article	Annales Zoologici Fennici	0003-455X	FINNISH ZOOLOGICAL BOTANICAL PUBLISHING BOARD	2019	Xerothermic grassland protection by means of sheep grazing: what is the short-term effect on ants?	Livestock grazing is a common management practice recommended to protect bio-diversity of semi-natural grasslands. However, the effects of specific management regimes on species diversity can differ considerably among taxonomic groups. We studied short-term effects of sheep grazing on species diversity of ants. We investigated whether one season of sheep grazing affects the species richness of an…		Okrutniak, M; Grzes, IM	English		10.5735/086.056.0104	WOS:000498874300004			uncertain	keep it	keep it	Upland	Online Between 200 and 400 m a.s.l. Miechow uplands	Poland	Region	Miechowska upland				2016	2016	1	1-2	9 - 5	On farm	Growing season / 1 year	Field / habitat	FALSE	TRUE	FALSE	FALSE	Inferential	paired sample t test			FALSE						FALSE
50568	Article	Biological Conservation	0006-3207	ELSEVIER SCI LTD	2020	Effects of grazing intensity, habitat area and connectivity on snail-shell nesting bees	The effects of habitat loss and fragmentation on wild bee populations are still not fully understood. Availability of resources, parasitism and habitat connectivity might influence population sizes of bees. Whereas floral resources for wild bees have been considered in research and conservation, nesting resources have been largely neglected as these are challenging to investigate. Snail shells ar…	Fragmentation; Habitat loss; Nesting resources; Osmia; Pollinators	Hopfenmuller, S; Holzschuh, A; Steffan-Dewenter, I	English		10.1016/j.biocon.2020.108406	WOS:000517855100002			uncertain	uncertain	keep it	Upland	The main focus is snail shell colonization, no statistics on bees	Germany	Region	Upper Franconia				2010	2010	1	1-2	49 - 20	On farm	Long term	Landscape	FALSE	TRUE	FALSE	FALSE	Descriptive;Inferential	GLM			FALSE						FALSE
50579	Article	Insect Conservation and Diversity	1752-458X	WILEY	2021	Grassland fallows as key for successful insect conservation	There is widescale evidence for declines in insect biodiversity at a global scale. Agricultural intensification is considered to be one of the major causes of these declines. Traditionally managed habitat types, such as hay meadows, harbour a rich diversity of plants and animals but have been often transformed into crop fields or silage grassland. To evaluate the role of (i) agricultural intensif…	biodiversity loss; grassland intensification; grassland management; insect declines; landscape heterogeneity; pollinators	Frenzel, T; Worsdorfer, A; Khedhiri, S; di Giulio, M; Leus, F; Lipperts, MJ; Martin, D; Fischer, K	English		10.1111/icad.12525	WOS:000684598200001			uncertain	keep it	keep it	Mountain	656 m a.s.l., mountain range	Germany	Region	Westerwald mountain range	50°39'40.1''N	8°6'5.3''E	1- good (plot or town)	2018	2018	1	6-10	49 - 20	On farm	Long term	Landscape	FALSE	TRUE	TRUE	FALSE	Inferential	GLM, PCA, NMDS			FALSE						TRUE
50612	Article	Agriculture Ecosystems & Environment	0167-8809	ELSEVIER	2017	A biodiversity-friendly rotational grazing system enhancing flower-visiting insect assemblages while maintaining animal and grassland productivity	Grazing management is an important tool to preserve insect biodiversity. Although literature has discussed the importance of grazing pressure adjustment to support grassland insect communities for the ecosystem services they provide, little has been published on the economic sustainability of such management adjustments to date. This study compared continuous grazing (CG) to an innovative rotatio…	Butterflies; Cattle; Flower cover; Grazing management; Ground beetles; Sheep	Ravetto Enri, S; Probo, M; Farruggia, A; Lanore, L; Blanchetete, A; Dumont, B	English		10.1016/j.agee.2017.02.030	WOS:000404320400001			keep it	keep it	keep it	Mountain	Mountain pastures, 1100mm m a.s.l.	France	Region	Volcans d’Auvergne Natural Park, Massif Central	45°15'N	2°51'E		2011	2011	1	1-2	1	Experimental	Rotation	Field / habitat	FALSE	TRUE	FALSE	FALSE	Inferential	RDA, LMM	Yield		FALSE						FALSE
50964	Article	Annales De La Societe Entomologique De France	0037-9271	SOC ENTOMOLOGIQUE FRANCE	2015	Carabid beetle (Coleoptera: Carabidae) richness and functional traits in relation to differently managed grasslands in the Alps	Species richness, composition, and functional traits of carabid beetle assemblages (Coleoptera: Carabidae) were studied in relation to different grassland management. Carabid beetles were sampled during the summers 2008 and 2009 by 165 traps located in 11 sites in the central-eastern Italian Alps. Using mixed effect models to account for potential spatial bias, we found that mown grasslands had s…	agroecosystems; diversity; functional traits; ground beetles; meadows; pastures	Gobbi, M; Fontaneto, D; Bragalanti, N; Pedrotti, L; Lencioni, V	English		10.1080/00379271.2015.1060008	WOS:000363664200005			keep it		keep it	Mountain	2000 m asl	Italy	Region	Stelvio National Park				2008	2009	2	6-10	19 - 10	On farm	Long term	Field / habitat	FALSE	TRUE	TRUE	FALSE	Inferential	GLM			FALSE						FALSE
51034	Article	Agriculture Ecosystems & Environment	0167-8809	ELSEVIER	2022	Fallows benefit beetle conservation in a traditionally managed grassland landscape	Insect biodiversity is declining at the global scale, with agricultural intensification representing a major driver of this development. Traditionally managed grassland, such as hay meadows, can support high insect and plant diversity but is often converted into more productive cropland or silage grassland. We evaluated the effects of agricultural intensification and conservation measures on beet…	Agricultural intensification; Biodiversity loss; Grassland management; Hay meadow; Insect declines; Silage grassland	Frenzel, T; Fischer, K	English		10.1016/j.agee.2021.107829	WOS:000820929300006			uncertain	keep it	keep it	Mountain	effects of plants only on beetles and beetles aggregated Germany: mountian range, 650 m a.s.l.	Germany	Region	Westerwald mountain range	50°39'40.1''N	8°6'5.3''E	1- good (plot or town)	2008	2008	1	1-2	49 - 20	On farm	Long term	Field / habitat	FALSE	TRUE	TRUE	FALSE	Inferential	Permanova, NMDS, GLM			FALSE						FALSE
51053	Article	Agriculture Ecosystems & Environment	0167-8809	ELSEVIER SCIENCE BV	2005	The influence of grassland management on ground beetles (Carabidae, Coleoptera) in Swiss montane meadows	Effects of grassland management type and intensity on carabid species richness, number of individuals and species composition were studied in the Swiss Prealps. Carabids were censused in 2001 and 2002 in 21 mown and 20 grazed meadows by means of pitfall traps. Mean species richness was significantly higher in mown plots than in grazed plots and species composition was significantly different betw…	ground beetles; mown meadows; grazed meadows; management intensity	Grandchamp, AC; Bergamini, A; Stofer, S; Niemela, J; Duelli, P; Scheidegger, C	English		10.1016/j.agee.2005.04.018	WOS:000232100300018			keep it		keep it	Mountain		Switzerland	Region	Sörenberg				2001	2002	2	>20	49 - 20	On farm	Long term	Field / habitat	FALSE	FALSE	TRUE	FALSE	Inferential	Mann–Whitney U-tests, DCA			FALSE						FALSE
51075	Article	Agriculture Ecosystems & Environment	0167-8809	ELSEVIER SCIENCE BV	2017	Management of semi-natural grasslands benefiting both plant and insect diversity: The importance of heterogeneity and tradition	Biodiversity of semi-natural grasslands depends on the management practices used. However, management systems suitable for one taxon, such as plants, can be detrimental to other taxa, such as insects, and vice versa. This study attempts to support conservation management planning by clarifying the effects of different grassland management practices on species richness and species composition of v…	Carabidae; Conservation management; Lepidoptera; Orthoptera; Species richness; Vascular plant	Bonari, G; Fajmon, K; Malenovsky, I; Zeleny, D; Holusa, J; Jongepierova, I; Kocarek, P; Konvicka, O; Uricar, J; Chytry, M	English		10.1016/j.agee.2017.06.010	WOS:000405973000026			uncertain	keep it	keep it	Mountain	White Carpathians, 256 to 899 m a.s.l.	Czechia	Region	Bílé Karpaty	48°49'N	17°15'E		2006	2010	5	1-2	49 - 20	On farm	Long term	Landscape	FALSE	TRUE	TRUE	FALSE	Inferential	generalised linear models, redundancy analysis			FALSE						FALSE
51093	Article	European Journal of Entomology		CZECH ACAD SCI, INST ENTOMOLOGY	2015	Responses of grassland arthropods to various biodiversity-friendly management practices: Is there a compromise?	The rich species pool in semi-natural grasslands is associated with high spatial and temporal heterogeneity. This empirical study is one of the first to jointly analyze the response of orders, individual species and functional richness of arthropods to particular management practices and to linear landscape features, such as strips of grass and belts of trees. Mostly it was the less mobile, fligh…	Arthropods; functional diversity; grasslands; mowing; grazing; landscape structure; Czech Republic; Jeseniky Mts	Mazalova, M; Sipos, J; Rada, S; Kasak, J; Sarapatka, B; Kuras, T	English		10.14411/eje.2015.076	WOS:000365332000020			uncertain	keep it	keep it	Mountain	750 to 800 m a.s.l., mountains	Czechia	Region	Hrubý Jeseník Mts	50°6´39˝N	17°3´14˝E	1- good (plot or town)	2009	2010	2	1-2	19 - 10	On farm	Long term	Landscape	FALSE	TRUE	TRUE	FALSE	Inferential	GLM, CCA			FALSE						FALSE
51095	Article; Early Access	Biologia	0006-3088	SPRINGER		Responses of selected beetle families (Carabidae, Chrysomelidae, Curculionidae) to non-crop habitats in an agricultural landscape	Agricultural intensification has caused a simplification of agricultural landscapes, accompanied by increasing field sizes and a reduction of non-crop habitats. To mitigate negative impacts of intensification, it is necessary to understand to what extent different non-crop habitats contribute to the maintenance of biodiversity in agroecosystems. Here, we compared the taxonomic diversity of three …	Agriculture; Biodiversity conservation; Dispersal ability; Non-crop habitat; Pitfall trapping; Suction sampling	Rischen, T; Ehringhausen, K; Heyer, M; Fischer, K	English		10.1007/s11756-022-01100-z	WOS:000793005800001			uncertain	keep it	keep it	Mountain	Eifel mountain range Fiel margin comparison to wheat fields and grasslands	Germany	Region	Eifel mountain range	50°14’ N	7°21’ E		2020	2020	1	6-10	49 - 20	On farm	Long term	Field / habitat	FALSE	FALSE	TRUE	FALSE	Inferential	ANOVA, CWM, NMDS			TRUE	Wheat					FALSE
51466	Article; Early Access	Insect Science	1672-9609	WILEY		Traditional grazing management creates heterogeneous swards and fosters grasshopper densities	Common pastures were once the dominant type of land use in many European regions. However, during the past 150 years, they have declined dramatically. Recent studies have shown that they are hotspots for rare plant, butterfly, and bird species in the study area, the Bavarian pre-Alps (southern Germany). However, studies on the value of these pastures for Orthoptera (hereinafter termed grasshopper…	biodiversity conservation; common pasture; habitat heterogeneity; insect abundance; land-use change; mire ecosystem	Schwarz, C; Fartmann, T	English		10.1111/1744-7917.13041	WOS:000796621400001			keep it	keep it	keep it	Mountain	Common pasture vs control and mowing no mowing (X1 and X2) effects on each species and not on species richness and abundance Germany, foothills of the Alps 750 to 900m a.s.l.	Germany	Region	south Bavaria				2015	2015	1	1-2	19 - 10	On farm	Long term	Field / habitat	FALSE	TRUE	FALSE	FALSE	Inferential	GLMM			FALSE						FALSE
51688	Article	Animal Biodiversity and Conservation	1578-665X	MUSEU DE CIENCIES NATURALS-ZOOLOGIA	2011	Bird community patterns in sub-Mediterranean pastures: the effects of shrub cover and grazing intensity	Bird community patterns in sub-Mediterranean pastures: the effects of shrub cover and grazing intensity Shrubs are widely considered a threat to grassland biodiversity. We investigated the effects of shrub cover and grazing intensity on bird communities in sub-Mediterranean pastures in Bulgaria. The point-count method was used on 80 plots in open (< 10% shrub cover) and shrubby (approx. 20% cover…	Agri-environmental scheme; Farmland birds; Grassland management; Semi-natural habitats; Shrubby vegetation	Nikolov, SC; Demerdzhiev, DA; Popgeorgiev, GS; Plachiyski, DG	English			WOS:000293196100002			keep it	keep it	keep it	Upland		Bulgaria	Region	Besaparski Hills	42°7'N	24°23'E		2008	2009	2	1-2	49 - 20	On farm	Long term	Field / habitat	FALSE	TRUE	FALSE	FALSE	Inferential	CCA, DCA, GLM			FALSE						FALSE
51766	Article	Journal of Applied Ecology	0021-8901	BLACKWELL PUBLISHING LTD	2004	Consequences of pastoral abandonment for the structure and diversity of the alpine avifauna	1. There is a long-term trend of depopulation of rural areas and pasture abandonment throughout the Alps. This trend peaked after the Second World War and is now omnipresent. Its ecological consequences are evident mostly below the timberline, where grassland gradually turns into shrub and, ultimately, to forest. This study addresses the consequences of land abandonment and the decline of pastora…	Alps; birds; endangered species; land abandonment; pastures	Laiolo, P; Dondero, F; Ciliento, E; Rolando, A	English		10.1111/j.0021-8901.2004.00893.x	WOS:000220587800009			keep it		keep it	Alpine	1600–2200 m a.s.l	Italy	Region	Gran Paradiso National Park	45°31'N	7°16'E		2001	2002	2	1-2	area	On farm	Long term	Field / habitat;Landscape	FALSE	TRUE	FALSE	FALSE	Inferential	PCA			FALSE						FALSE
52294	Article	Journal of Applied Ecology	0021-8901	WILEY-BLACKWELL	2014	Grazing intensity affects insect diversity via sward structure and heterogeneity in a long-term experiment	1. In the past, insect diversity in grasslands showed a severe decline due to management intensification or abandonment. In this study, we investigate the long-term influence of grazing and the potential for spatial patterns created by different grazing intensities to enhance insect diversity. 2. In a long-term experiment (2002-2011), three grazing intensities were applied to 1-ha paddocks in a t…	butterflies; cattle pastures; grasshoppers; grassland; grazing pressure; patches; plant diversity; stocking rate; sward height; sward heterogeneity	Jerrentrup, JS; Wrage-Monnig, N; Rover, KU; Isselstein, J	English		10.1111/1365-2664.12244	WOS:000342851000015			uncertain	keep it	keep it	Upland		Germany	Region	Solling Uplands, Relliehausen	51°46'55″N	9°42'13″E	1- good (plot or town)	2002	2011	5	6-10	1	Experimental	Long term	Field / habitat	FALSE	TRUE	FALSE	FALSE	Inferential	GLMM, ANOVA			FALSE						FALSE
52316	Article	Grass and Forage Science	0142-5242	WILEY	2012	An alternative rotational stocking management designed to favour butterflies in permanent grasslands	Grassland butterflies are on the decline throughout Europe. We tested an alternative rotational stocking (ARS) strategy based on theoretical and practical aspects of grassland ecology, designed to increase butterfly diversity while also meeting farmers production objectives. This management strategy implies taking animals away from one subplot of the rotation during the main flowering period. Its…	cattle; diversity; flowering intensity; grazing; heterogeneity; Lepidoptera; rotational stocking	Farruggia, A; Dumont, B; Scohier, A; Leroy, T; Pradel, P; Garel, JP	English		10.1111/j.1365-2494.2011.00829.x	WOS:000299946500014			uncertain	keep it	keep it	Upland	upland area of central France, 1100 m	France	Region	Parc Naturel Regional des Volcans d’Auvergne	45°15'N	2°51'E		2005	2007	2	1-2	1	Experimental	Rotation	Field / habitat	FALSE	TRUE	FALSE	FALSE	Inferential	ANOVA, GLM			FALSE						FALSE
52327	Article	Insect Conservation and Diversity	1752-458X	WILEY	2009	Agricultural management, vegetation traits and landscape drive orthopteran and butterfly diversity in a grassland-forest mosaic: a multi-scale approach	1. Most ecological processes at the population and community level act on multiple spatial scales. We identified the influence of grassland management, vegetation traits and landscape on orthopteran and butterfly diversity in 44 meadows located in a forest-dominated region in the Italian Alps. The meadows were sampled in landscapes characterised by different proportions of woody vegetation and gr…	Alps; cutting frequency; fertilisation; forest; hay meadows; herbivores; insect conservation; sward structure	Marini, L; Fontana, P; Battisti, A; Gaston, KJ	English		10.1111/j.1752-4598.2009.00053.x	WOS:000268269400007			keep it		keep it	Alpine		Italy	Region	Trento Province				2007	2007	1	1-2	49 - 20	On farm	Long term	Field / habitat;Landscape	FALSE	TRUE	TRUE	FALSE	Inferential	GLM			FALSE						FALSE
52381	Article	Biodiversity and Conservation	0960-3115	SPRINGER	2011	Haying and grazing effects on the butterfly communities of two Mediterranean-area grasslands	Grasslands are usually the most suitable environment for butterflies, but have been also traditionally used for productive activities. This paper compares the impact of mowing and grazing on butterfly biodiversity in two S Italian (Campania) grasslands, at Campo Somma (CS) and Pianoro di Prada (PP) located at an identical altitude of 850 m. These grasslands have an area of approximately 6 ha each…	Biodiversity; Grassland habitats; Insects; Land use; Lepidoptera; Species diversity; Species richness	D'Aniello, B; Stanislao, I; Bonelli, S; Balletto, E	English		10.1007/s10531-011-0058-4	WOS:000293287700008			keep it	keep it	keep it	Mountain	850m a.s.l., mountain meadows	Italy	Region	Campo Somma and Pianoro di Prada				2008	2009	2	>20	4 - 2	On farm	Long term	Field / habitat	FALSE	FALSE	TRUE	FALSE	Inferential	Kruskal–Wallis and Mann–Whitney tests			FALSE						FALSE
52407	Article	Biological Conservation	0006-3207	ELSEVIER SCI LTD	2006	Effects of abandonment of subalpine hay meadows on plant and invertebrate diversity in Transylvania, Romania	Recent changes in agriculture (intensification or abandonment) have resulted in a critical reduction of semi-natural grasslands in Eastern Europe. Subalpine semi-natural grasslands in Transylvania, Romania, harbour a high diversity of plants and invertebrates, including endemics, and are considered refugia for numerous threatened open-land species. We investigated effects of land abandonment by e…	land use change; grassland succession; carpathic endemic; Eastern Europe	Baur, B; Cremene, C; Groza, G; Rakosy, L; Schileyko, AA; Baur, A; Stoll, P; Erhardt, A	English		10.1016/j.biocon.2006.04.018	WOS:000240480900011			keep it		keep it	Alpine	1130 and 1250m a.s.l.	Romania	Region	Muntele Baisoara	45°33'N	23°28'E		2002	2002	1	6-10	9 - 5	On farm	Long term	Field / habitat	FALSE	TRUE	FALSE	FALSE	Inferential	ANOVA, DCA			FALSE						FALSE
52658	Article	Journal of Environmental Management	0301-4797	ACADEMIC PRESS LTD- ELSEVIER SCIENCE LTD	2004	Respective influence of habitat conditions and management regimes on prealpine calcareous grasslands	The calcareous grasslands of the south-western French Alps have been poorly studied, although they provide suitable habitat for rare plant species and communities. The separate and combined effects on calcareous grassland communities of habitat conditions (lithology, soil moisture) and management regimes (grazing intensity, cutting regime) were studied using constrained ordination techniques (can…	agricultural practices; biodiversity; conservation management; constrained ordination; grassland ecosystems; grazing; mowing; shrub-clearing; niche amplitude; rare species	Barbaro, L; Dutoit, T; Anthelme, F; Corcket, E	English		10.1016/j.jenvman.2004.05.006	WOS:000224046300007			keep it		keep it	Alpine	1200 m a.s.l.	France	Region	Vercors				1996	1997	2	1-2	> 50	On farm	Long term	Field / habitat	FALSE	FALSE	TRUE	FALSE	Inferential	CCA			FALSE						FALSE
52920	Article	Polish Journal of Ecology	1505-2249	POLISH ACAD SCIENCES INST ECOLOGY	2009	SPECIES RICHNESS, BIOMASS PRODUCTION AND RECENT VEGETATION CHANGES OF ESTONIAN FLOODPLAIN GRASSLANDS	We studied vegetation diversity and standing biomass in relation to site moisture (moist, wet) and different management regimes (regularly mown (A), recently abandoned (B), un-mown for at least 15 years but with mowing re-introduced recently (C), and abandoned for at least 15 years without re-introduction of mowing (D)) on floodplain grasslands in Soomaa National Park, SW Estonia. A flexible quad…	biomass-species richness relation; hydrology; life-forms; management relation; restoration; scale-independent quadrate size	Truus, L; Puusild, E	English			WOS:000264371100003			uncertain	uncertain	keep it	Upland		Estonia	Region	SOOmaa Natioanl Park	58°26'N	25°4'E		1960	1990	2	1-2	19 - 10	On farm	Long term	Field / habitat	FALSE	TRUE	FALSE	FALSE	Inferential	ANOVA			FALSE						FALSE
53040	Article	Journal of Vegetation Science	1100-9233	WILEY	2009	Substitutes for grazing in semi-natural grasslands - do mowing or mulching represent valuable alternatives to maintain vegetation structure?	Question Which management treatments are suitable to replace historically applied grazing regimes? How and why does vegetation structure change following changes in management? Location Semi-natural calcareous dry grasslands in southwest Germany. Methods We analysed changes in floristic and functional composition induced by different management treatments (grazing, mowing, mulching, succession) i…	cross compliance; functional traits; RLQ analyses; succession; vegetation response	Romermann, C; Bernhardt-Romermann, M; Kleyer, M; Poschlod, P	English			WOS:000271189200011			uncertain	keep it	keep it	Mountain	Germany, 760 m a.s.l.	Germany	Region	St Johann, Swabian Alb				1974	2004	6	1-2	1	Experimental	Long term	Field / habitat	FALSE	TRUE	TRUE	FALSE	Inferential	RLQ, GLM			FALSE						FALSE
53102	Article	Agriculture Ecosystems & Environment	0167-8809	ELSEVIER	2019	Grassland restoration on ex-arable land by transfer of brush-harvested propagules and green hay	Effective restoration of meadows requires seeds of local provenance to preserve not only the species diversity but also the genetic identity of plant communities. We compared three different methods of seed harvesting from local meadow communities and assessed their efficiency in meadow restoration on ex-arable land. These methods were: brush harvesting once only, brush harvesting three times dur…	Bile Karpaty; Functional traits; Grassland; Old field; Monitoring; Seed addition methods; Seed dispersal	Albert, AJ; Mudrak, O; Jongepierova, I; Fajmon, K; Frei, I; Sevcikova, M; Klimesova, J; Dolezal, J	English		10.1016/j.agee.2018.11.008	WOS:000468247700008			uncertain	uncertain	keep it	Mountain	White Carpathians, 300 m a.s.l.	Czechia	Region		48.8734°N	17.4382°E		2009	2014	6	1-2	1	Experimental	2-5 years	Field / habitat	TRUE	TRUE	TRUE	FALSE	Inferential	LMM, PCA, CWM, RDA			FALSE						TRUE
53129	Article	Basic and Applied Ecology	1439-1791	ELSEVIER GMBH	2011	Seedling recruitment and seed-/microsite limitation in traditionally grazed plant communities of the alpine zone	A multi-factorial experiment was carried out in the alpine zone of the Austrian Central Alps (Obergurgl, Tyrol) to investigate the effects of microsite creation and seed addition in grazed and ungrazed areas. The following treatments were applied in exclosures and grazed plots: (i) artificial microsite creation; (ii) addition of seeds; (iii) a combination of microsites + seed addition. 1-m(2) per…	Grazing exclusion; Microsite creation; Multi-factorial experiment; Nardus stricta-grassland; Seedling recruitment; Seed addition; Seedling flora composition; Seedling number; Siliceous fen; Soil moisture	Mayer, R; Erschbamer, B	English		10.1016/j.baae.2010.10.004	WOS:000288042500002			uncertain	keep it	keep it	Alpine	2300m a.s.l.	Austria	Region	Oetz Valley	46°51'n	11°02e		2005	2005	1	1-2	1	Experimental	2-5 years	Field / habitat	FALSE	TRUE	FALSE	FALSE	Inferential	ANOVA, pRDA			FALSE						FALSE
53167	Article	Ecography	0906-7590	WILEY	2005	Plant species response to land use change - Campanula rotundifolia, Primula veris and Rhinanthus minor	Land use change is a crucial driver behind species loss at the landscape scale. Hence, from a conservation perspective, species response to habitat degradation or improvement of habitat quality, is important to examine. By using indicator species it may be possible to monitor long-term survival of local populations associated with land use change. In this study we examined three potential indicat…		Lindborg, R; Cousins, SAO; Eriksson, O	English		10.1111/j.0906-7590.2005.03989.x	WOS:000227143500003			uncertain	uncertain	keep it	Upland		Sweden	Region	Nynas nature reserve and Selaon				Not_stated	Not_stated	Not_stated	not_stated	4 - 2	On farm	Long term	Field / habitat	FALSE	FALSE	TRUE	FALSE	Inferential	ANOVA and Tukey HSD tests			FALSE						FALSE
53186	Article	Grass and Forage Science	0142-5242	BLACKWELL SCIENCE LTD	1991	THE LONG-TERM EFFECTS OF A RANGE OF PASTURE TREATMENTS APPLIED TO 3 SEMINATURAL HILL GRASSLAND COMMUNITIES .1. PASTURE PRODUCTION AND BOTANICAL COMPOSITION	Five pasture treatments: (1) controlled grazing, (2) controlled grazing + lime, (3) controlled grazing + lime + phosphate, (4) controlled grazing + lime + phosphate + oversown white clover and (5) controlled grazing + lime + phosphate + oversown white clover + oversown perennial ryegrass were applied to three semi-natural hill grassland communities. The communities were those dominated by Agrosti…		COMMON, TG; HUNTER, EA; FLOATE, MJS; EADIE, J; HODGSON, J	English		10.1111/j.1365-2494.1991.tb02229.x	WOS:A1991GD44400005			uncertain	keep it	keep it	Upland	UK, hills, 815m	United Kingdom (UK)	Region	Cheviot hills				1970	1984	3	1-2	4 - 2	Experimental	Growing season / 1 year;Long term	Field / habitat	FALSE	TRUE	TRUE	FALSE	Inferential	ANOVA			FALSE						FALSE
53296	Article	Applied Vegetation Science	1402-2001	WILEY	2018	A 5-year rotational grazing changes the botanical composition of sub-alpine and alpine grasslands	Aim: The implementation of Grazing Management Plans (GMP), a specific policy and management tool, aimed at enhancing farm productivity while preserving plant diversity, soil and landscape. The GMP are based on rotational grazing systems (RGS) with animal stocking rate adjusted to balance grassland carrying capacity. The aim was to test the 5-year effects produced by GMP implementation on botanica…	alps; cattle grazing; high elevation; livestock management; meso-eutrophic species; pasture; shannon diversity index; species richness	Perotti, E; Probo, M; Pittarello, M; Lonati, M; Lombardi, G	English		10.1111/avsc.12389	WOS:000450061000009			keep it		keep it	Alpine	2,150 m a.s.l.	Italy	Region	Val Troncea Natural Park	44°57′N	6°57′E		2011	2016	2	1-2	area	On farm	2-5 years	Field / habitat	TRUE	TRUE	FALSE	FALSE	Inferential	PERMANOVA			FALSE						FALSE
53302	Article	Applied Vegetation Science	1402-2001	WILEY	2019	Environment or management? Relative importance for floristic composition of sub-Mediterranean hay meadows in Central Italy	Questions What are the separate and combined effects of natural and management factors on floristic assemblage in sub-Mediterranean hay meadows? How are hay meadow dynamics affected by the environment excluding management? Location Central Apennines, Italy. Methods Vegetation was studied in 66 hay meadows by random plots, recording four groups of explanatory variables: management, soil, topograph…	functional traits; Italy; management; semi-natural grasslands; soil chemistry; spatial variables; topography; variance partitioning; vegetation plot	Giallonardo, T; Angiolini, C; Ciaschetti, G; Landi, M; Pirone, G; Frattaroli, AR	English		10.1111/avsc.12433	WOS:000466383400013			keep it	uncertain	keep it	Upland		Italy	Region	Altopiano delle Rocche and Altipiani Maggiori				2012	2013	2	1-2	4 - 2	On farm	Long term	Field / habitat	FALSE	FALSE	TRUE	FALSE	Inferential	CCA, RDA			FALSE						FALSE
53319	Article	Diversity		MDPI	2021	Environmental and Management Control over the Submontane Grassland Plant Communities in Central Slovakia	In Central Europe, submontane grassland plant biodiversity is currently threatened by management intensification as well as by the cessation and abandonment of management activities (extensive grazing and mowing). Although the vegetation of Central European grasslands has been well described by phytosociological papers, there is still a need to improve our understanding of the effect of both mana…	diversity; soil chemistry; nutrients; plant community composition; Slovakia	Diviakova, A; Stasiov, S; Pondelik, R; Patoprsty, V; Novikmec, M	English		10.3390/d13010030	WOS:000610119700001			keep it		keep it	Mountain		Slovakia	Region	Štiavnické vrchy Mts. and Pol’ana Mts				2017	2018	2	1-2	49 - 20	On farm	Long term	Field / habitat	FALSE	TRUE	TRUE	FALSE	Inferential	CCA, NMDS			FALSE						FALSE
53321	Article	Acta Societatis Botanicorum Poloniae	0001-6977	POLSKIE TOWARZYSTWO BOTANICZNE	2003	Changes in the structure and floristic composition of the limestone grasslands after cutting trees and shrubs and mowing	The calcareous grasslands belong to the species-rich plant communities in Poland. Most of them are of anthropogenic origin and they need specific management (i.e. periodical cutting suckers of trees and shrubs, grazing or mowing) in order to protect their floristic diversity. Many of calcareous grasslands have been overgrown by shrubs as a result of cessation of traditional management. The aim of…	biodiversity; clearing; shrub management; RDA; restoration; secondary succession; species mobility	Baba, W	English			WOS:000181433100008			keep it	uncertain	keep it	Upland	Krakow Czestochowa Upland	Poland	Region	Krakow Czestochowa Upland	50°13'N	19°20'E		1997	2000	4	1-2	1	Experimental	2-5 years	Field / habitat	FALSE	TRUE	FALSE	FALSE	Inferential	ANOVA, Tuckey HSD test, RDA, Krustal-Wallis test			FALSE						FALSE
53337	Article	Community Ecology	1585-8553	AKADEMIAI KIADO ZRT	2012	Do climate, resource availability, and grazing pressure filter floristic composition and functioning in Alpine pastures?	We studied the floristic composition in the pastures of the Southern Alps (Trento Province, Italy). One hundred and five plots in seven different pasture plant communities were sampled: (1) nitrophilous, (2) montane mesic, (3) subalpine mesic, (4) calcareous montane, (5) calcareous subalpine, (6) acid montane, and (7) acid subalpine pastures. Forward selection and variation partitioning were appl…	Bedrock; Elevation gradient; LHS plant strategy; Management; Phosphorus; Slope; Temperature; Variation partitioning	Dainese, M; Scotton, M; Clementel, F; Pecile, A; Leps, J	English		10.1556/ComEc.13.2012.1.6	WOS:000305074400006			keep it		keep it	Alpine	1040 to 2382 m a.s.l.	Italy	Region	Trento				Not_stated	Not_stated	Not_stated	not_stated	> 50	On farm	Not_stated	Field / habitat	FALSE	TRUE	FALSE	FALSE	Inferential	PCA, RDA			FALSE						FALSE
53345	Article	Plant Biosystems	1126-3504	TAYLOR & FRANCIS LTD	2010	The effect of grazing pressure on species richness, composition and productivity in North Adriatic Karst pastures	We studied the effects of sheep grazing intensity and abandonment on plant species richness and composition, plant life forms and the productivity of North Adriatic Karst pastures. The experimental sites were under controlled grazing regimes (heavy, moderate, light and abandonment) for 10 years. Data were collected during one season; plant species composition, the number of species and above-grou…	Abandonment; above-ground biomass; below-ground biomass; life form; Mediterranean montane grasslands; multivariate analysis	Skornik, S; Vidrih, M; Kaligaric, M	English		10.1080/11263501003750250	WOS:000280636100009			uncertain	keep it	keep it	Mountain	Mountain, 820 m a.s.l. Effects on species richness of plants: light grazing vs no grazing = +, heavy grazing and moderate grazing vs no grazing = 0	Slovenia	Region	North Adriatic Karst	45°41'N	14°12'E		2002	2002	1	1-2		Experimental	Long term	Field / habitat	FALSE	TRUE	FALSE	FALSE	Inferential	ANOVA, DCA			FALSE						FALSE
53349	Article	Biologia	0006-3088	VERSITA	2004	The species composition and dynamics in well-preserved and restored calcareous xerothermic grasslands (South Poland)	In this paper the floristic composition and dynamics of species in unmanaged and restored xerothermic grasslands on soil of different depth were studied. On the control plots, independently of the soil thickness, there were no significant changes of the initial species composition. Mowing or cutting the calcareous grasslands on shallow soil significantly increased the species richness. However, c…	secondary succession; active protection management; biodiversity; CA; pCCA; Poland	Baba, W	English			WOS:000224134400005			uncertain	uncertain	keep it	Upland	Krakow Czestochowa Upland	Poland	Region	Krakow Czestochowa Upland	50°13'N	19°20'E		1997	2000	4	1-2	1	Experimental	2-5 years	Field / habitat	FALSE	TRUE	FALSE	FALSE	Inferential	CA, pCCA			FALSE						FALSE
53371	Article	Agriculture Ecosystems & Environment	0167-8809	ELSEVIER SCIENCE BV	2007	Impact of site and management on the diversity of central European mesic grassland	The main objective was to quantify the relative impact of current management types on plant species-richness and composition of mesic grasslands with regard to other important determinants such as topography, soil chemical parameters and grassland age. The grasslands were (i) differentiated into management types and vegetation types, (ii) these types were tested for differences in site conditions…	land use; marginal landscape; soil fertility; TWINSPAN; indicator species analysis; ANCOVA; partial CCA	Wellstein, C; Otte, A; Waldhardt, R	English		10.1016/j.agee.2006.12.033	WOS:000247191600007			uncertain	uncertain	keep it	Upland		Germany	Region	Lahn-Dill Highlands				2003	2004	2	1-2	> 50	On farm	Long term	Field / habitat	FALSE	FALSE	TRUE	FALSE	Inferential	MANCOVA, ANCOVA, CCA, DCA			FALSE						TRUE
53413	Article	Grass and Forage Science	0142-5242	WILEY	1999	Enhancement of botanical diversity of permanent grassland and impact on hay production in Environmentally Sensitive Areas in the UK	Five methods for increasing the botanical diversity of permanent grassland, either by sowing site-specific species-rich grass/forb seed mixtures (strip-seeding; or over-sowing after sward disturbance by light harrowing, partial rotary cultivation or turf removal), or by introducing transplanted plug plants, were compared with a control treatment in replicated field experiments on six farm sites i…		Hopkins, A; Pywell, RF; Peel, S; Johnson, RH; Bowling, PJ	English			WOS:000081364100008			uncertain	uncertain	keep it	Upland		United Kingdom (UK)						1994	1996	3	1-2	9 - 5	Experimental	2-5 years;Growing season / 1 year	Field / habitat	FALSE	TRUE	FALSE	FALSE	Descriptive;Inferential	Not sure but there is a p value	Production quality;Yield		FALSE						FALSE
53445	Article	Polish Journal of Ecology	1505-2249	POLISH ACAD SCIENCES INST ECOLOGY	2008	Semi-natural grasslands: The effects of cutting frequency on long-term changes of floristic composition	The objective of the experiment was to study the effects of different frequencies of cutting on long-term changes in the floristic composition of grassland, with an emphasis on the effects of very late cutting. Cutting at 2, 4, 6, 8 10 and 12-weekly intervals was applied from 1995 to 2006 in a randomized block experiment on semi-natural grassland fertilized with 170 kg N, 40 kg P and 150 kg K ha(…	cutting frequency; floristic composition; late cut; natural reseeding; seminatural grassland	Kramberger, B; Kaligaric, M	English			WOS:000254107400003			keep it	keep it	keep it	Mountain	Mountains, Carpathians (480 to 1211 m a.s.l)	Romania	Region	Întregalde village	46°16' N	5°20' E		2000	2003	4	1-2	not_stated	On farm	Long term	Field / habitat	FALSE	TRUE	FALSE	FALSE	Inferential	CCA, GLM			FALSE						FALSE
53544	Article	Preslia	0032-7786	CZECH BOTANICAL SOC	2009	Effect of grazing on grasslands in the Western Romanian Carpathians depends on the bedrock type	This study correlated the floristic composition of grassland communities with environmental variation in the Western Romanian Carpathians, focusing on the effect of grazing. Grasslands were sampled using 231 plots each 0.25 km(2) in area. Vascular flora, altitude, aspect, slope, bedrock and grazing intensity were recorded for each plot. Data were processed using direct gradient analyses (CCA) and…	Apuseni Mts; bedrock type; Canonical Correspondence Analysis; bedrock type; grazing pressure; semi-natural grasslands	Basnou, C; Pino, J; Smilauer, P	English			WOS:000267467700001			uncertain	keep it	keep it	Mountain	Mountains, 480 to 1211 m a.s.l. C'est le meme article que le 53445??	Romania	Region	Întregalde village	46°16'N	5°20'E		2000	2003	4	1-2	not_stated	On farm	Long term	Field / habitat	FALSE	TRUE	FALSE	FALSE	Inferential	CCA, GLM			FALSE						FALSE
53567	Article	Catena	0341-8162	ELSEVIER SCIENCE BV	2019	Circular economy: Using lime stabilized bio-waste based fertilisers to improve soil fertility in acidic grasslands	The Circular Economy Package adopted by the European Commission proposes that when a product reaches the end of its life, it should be used again to create further value. In this context, it is important to valorise and characterize the effect of waste on soil fertility and pasture/crops growth. In this experiment we used two types of bio-waste based fertilisers with amendment value stabilized an…	Amendment; Mineral; Pasture; Yield; Botanical composition	Mosquera-Losada, MR; Amador-Garcia, A; Rigueiro-Rodriguez, A; Ferreiro-Dominguez, N	English		10.1016/j.catena.2019.04.008	WOS:000468716800012			uncertain	uncertain	keep it	Upland		Spain	Region	Curtis				2012	2014	3	1-2	1	Experimental	2-5 years;Growing season / 1 year	Field / habitat	FALSE	TRUE	FALSE	FALSE	Inferential	ANOVA	Yield		FALSE						FALSE
53586	Article	Applied Vegetation Science	1402-2001	WILEY	2012	Effect of sheep and horse grazing on species and functional composition of sub-Mediterranean grasslands	Questions How does horse or sheep grazing affect species richness, diversity and functional composition of plant communities in sub-Mediterranean grasslands? What are the implications of grazing management for species conservation? Location Pastures dominated by Bromus erectus grazed by either sheep or horses in the Umbria-Marches Apennines (central Italy). Methods We examined grasslands at altit…	Dominant species control; Functional plant traits; Grazing avoidance; Grazing management; Grazing tolerance; Plant diversity conservation	Catorci, A; Gatti, R; Cesaretti, S	English		10.1111/j.1654-109X.2012.01197.x	WOS:000308373500002			uncertain	keep it	keep it	Mountain	Umbria-Marches Apennines is a range of mountains in Italy, 1000 to 1200 m a.s.l.	Italy	Region	Umbria-Marches Apennines	42°57′03′′ N	13°00′24′′ E	1- good (plot or town)	Not_stated	Not_stated	1	1-2	4 - 2	On farm	Long term	Field / habitat	FALSE	TRUE	FALSE	FALSE	Inferential	Mann–Whitney U-test, MRPP, RDA			FALSE						FALSE
53667	Article	Basic and Applied Ecology	1439-1791	ELSEVIER GMBH	2005	Does extensification of rich grasslands alter the C and N cycles, directly or via species composition?	Extensification modify the C and N cycles in grassland ecosystems, but it is not clear whether reduced exploitation increases or decreases soil nitrogen availability, and whether these changes result from a direct effect of the treatment or from an indirect treatment effect through a change in plant species composition. A formerly intensively exploited grassland was submitted to the following tre…	particulate organic matter; extractible organic matter; nitrification; denitrification; botanical composition	Loiseau, P; Louault, F; Le Roux, X; Bardy, M	English		10.1016/j.baae.2004.07.006	WOS:000230740700005			uncertain	keep it	keep it	Mountain	870 m a.s.l.	France	Region	Theix, Puy de Dome				1989	2001	7	1-2	1	Experimental	Long term	Field / habitat	FALSE	TRUE	TRUE	FALSE	Inferential	ANOVA, PCA	Nutrient cycle		FALSE						FALSE
53774	Article	Agriculture Ecosystems & Environment	0167-8809	ELSEVIER SCIENCE BV	2009	Changes in wet meadow vegetation after 20 years of different management in a field experiment (North-West Germany)	Conservation and restoration of semi-natural wet grasslands often suffer from poor knowledge on successional pathways of respective habitats under different mowing treatments to derive profound management concepts. in this study, we present the results of a 20-year experiment in sixsemi-natural wet grassland sites in NW Germany including mowing with and without fertilizer addition and fallow. Suc…	Mowing; Fertilizing; Fallow; Productivity; NMS; Succession; Permanent plots	Poptcheva, K; Schwartze, P; Vogel, A; Kleinebecker, T; Holzel, N	English		10.1016/j.agee.2009.06.004	WOS:000270475200015			uncertain	uncertain	keep it	Upland	AMP aggregated	Germany	Region	Muensterland				1987	2007	10	1-2	9 - 5	Experimental	Long term	Field / habitat	FALSE	FALSE	TRUE	FALSE	Inferential	DCA, NMS, ANOVA	Yield		FALSE						FALSE
53804	Article	Biology Letters	1744-9561	ROYAL SOC	2021	Ongoing decline in insect-pollinated plants across Danish grasslands	Loss of habitat, eutrophication and reduced grazing intensity are known drivers of landscape-level changes in plant species composition; however, consequences of the massive decline in insect abundance are still to be understood. Pollinator decline can reduce seed set in plants relying on insects for successful reproduction. This may result in a reduced recruitment of insect-pollinated plant spec…	nationwide monitoring; plant species richness; pollinator decline	Ehlers, BK; Bataillon, T; Damgaard, CF	English		10.1098/rsbl.2021.0493	WOS:000721560300002			uncertain	keep it	keep it	Mountain		Denmark	Country					2004	2014	3		> 50	Monitoring	Long term	Field / habitat	FALSE	TRUE	FALSE	FALSE	Inferential	LMM			FALSE						FALSE
53819	Article	Journal of Vegetation Science	1100-9233	WILEY	2017	Complex plant community responses to modifications of disturbance and nutrient availability in productive permanent grasslands	Question: Do the effects of grazing and fertilization on taxonomic and functional diversity follow the dynamic equilibrium model? Location: Long-term permanent upland grasslands, Massif-central, France. Methods: Over 8yr, we monitored vegetation changes in 24 experimental plots in two productive grasslands after modification of grazing intensity (including abandonment) or fertilization regime (in…	Fertilization; Grazing; Land management; Long-term experiment; Plant diversity; Plant traits; Temporal changes; Vegetation	Louault, F; Pottier, J; Note, P; Vile, D; Soussana, JF; Carrere, P	English		10.1111/jvs.12509	WOS:000400937500010			uncertain	keep it	keep it	Upland	"upland grasslands", Massif-central region in France, 880m a.s.l. Effects: Lower plant species richness and eveness in no grazing than grazing high and grazing low. No significant effects of fertilization on species richness of plants. Eveness decreased	France	Region	Massif Central	45°43'23″ N	03°1'21″ E	1- good (plot or town)	2004	2012	6	1-2	4 - 2	Experimental	Growing season / 1 year;Long term	Field / habitat	FALSE	TRUE	TRUE	FALSE	Inferential	principal response curves (PRC), LMM			FALSE						FALSE
53856	Article	Agriculture		MDPI	2022	Short-Term Abandonment versus Mowing in a Mediterranean-Temperate Meadow: Effects on Floristic Composition, Plant Functionality, and Soil Properties-A Case Study	Hay meadows are secondary grasslands maintained by mowing, and their ecological importance resides in the inherent biodiversity and carbon stocking. We investigated the plant community and soil properties of a sub humid acid grassland near the Fucecchio marshes (Italy), managed as a hay meadow, mowed once a year, and not fertilized. Part of the meadow had been abandoned for three years. We analys…	Anthoxanthum odoratum; plant cover; species richness; soil nitrogen; soil pH; plant functional types; Fucecchio marshes	Vannucchi, F; Lazzeri, V; Rosellini, I; Scatena, M; Caudai, C; Bretzel, F	English		10.3390/agriculture12010078	WOS:000746085600001			keep it	keep it	keep it	Mountain		Italy	Region	Tuscany	43°47'N	10°43'E		2015	2015	1	1-2	4 - 2	On farm	2-5 years	Field / habitat	FALSE	TRUE	FALSE	FALSE	Inferential	RDA, ANOVA			FALSE						FALSE
53877	Article	Agronomy		MDPI	2021	Influence of the UAN Fertilizer Application on Quantitative and Qualitative Changes in Semi-Natural Grassland in Western Carpathians	Semi-natural grasslands are particularly important in mountainous areas of Romania, being the only source of forage for many farmers. The aim of this study was to investigate the changes in forage quantity and quality as a result of Urea Ammonium nitrate (UAN) liquid fertilization. The experiment was carried out in the eastern part of Apuseni Mountains, Romania on a Festuca rubra L.-Agrostis capi…	mineral fertilization; floristic composition; Festuca rubra L.; Agrostis capillaris L.; forage quality	Ranta, M; Rotar, I; Vidican, R; Malinas, A; Ranta, O; Lefter, N	English		10.3390/agronomy11020267	WOS:000621986200001			keep it		keep it	Mountain	1240 m above sea level	Romania	Region	Baisoara	46.56439	23.33726		2014	2016	3	1-2	1	Experimental	2-5 years	Field / habitat	FALSE	TRUE	FALSE	FALSE	Inferential	NMS	Production quality		FALSE						FALSE
53914	Article	Basic and Applied Ecology	1439-1791	ELSEVIER GMBH	2012	Manipulating the species composition of permanent grasslands-A new approach to biodiversity experiments	The relationship between biodiversity and ecosystem functions of grasslands has received increasing attention in recent years. So far, experiments were mostly conducted in experimental grasslands. We used a different approach on permanent grassland by applying herbicides selective against either dieots or monocots. This allowed us to alter plant species composition and evenness and to obtain alte…	Removal experiment; Herbicide; Functional diversity; Monocot; Dicot	Petersen, U; Wrage, N; Kohler, L; Leuschner, C; Isselstein, J	English		10.1016/j.baae.2011.10.003	WOS:000301277500001			uncertain	keep it	keep it	Mountain		Germany	Region	Solling Uplands	51°54'53''N	9°32'42''E	1- good (plot or town)	2008	2009	2	1-2	1	Experimental	Growing season / 1 year	Field / habitat	FALSE	TRUE	FALSE	FALSE	Inferential	LMM, PCA, DCA			FALSE						FALSE
53963	Article	Biodiversity and Conservation	0960-3115	KLUWER ACADEMIC PUBL	2001	A six-year experimental restoration of biodiversity by shrub-clearing and grazing in calcareous grasslands of the French Prealps	The conservation of dry calcareous grasslands in the French Prealps strongly depends on the maintenance of low-intensity farming systems supported by agri-environmental schemes. An experimental assessment of the effect of current agro-pastoral management on the biodiversity of plant communities was conducted during a six-year permanent plot survey in four sites with contrasting habitat conditions…	biodiversity; calcareous grasslands; grazing; restoration; shrub-clearing	Barbaro, L; Dutoit, T; Cozic, P	English		10.1023/A:1016629507196	WOS:000166224100008			keep it		keep it	Alpine		France	Region	Vercors				1992	1997	6	1-2	4 - 2	Experimental	Long term	Field / habitat	FALSE	TRUE	FALSE	FALSE	Inferential	ANOVA, CA			FALSE						FALSE
53984	Article	Journal of Vegetation Science	1100-9233	WILEY	2007	Seed bank diversity in mesic grasslands in relation to vegetation type, management and site conditions	Questions: 1. Do different management types (i.e. hay meadow, silage meadow, meadow-pasture, pasture) have different impact on the size and composition of the seed bank of mesic grassland (Arrhenatheretalia)? 2. How strong is the effect of management on the seed bank in relation to above-ground vegetation, edaphic factors and land-use history? 3. Are there differences in C-S-R plant strategy type…	C-S-R strategy; grazing; land-use; marginal region; mowing; seed accumulation index (SAI); semi-natural; grassland	Wellstein, C; Otte, A; Waldhardt, R	English		10.1111/j.1654-1103.2007.tb02527.x	WOS:000245933100001			uncertain	keep it	keep it	Upland	Lahn-Dill-Highlands, 200 and 600 m a.s.l, Germany AMP aggregated	Germany	Region	Lahn-Dill-Highlands				2003	2004	2	1-2	49 - 20	On farm	Long term	Field / habitat	FALSE	FALSE	TRUE	FALSE	Inferential	ANOVA, CCA			FALSE						FALSE
54003	Article	Preslia	0032-7786	CZECH BOTANICAL SOC	2011	Effect of grassland management on the age and reproduction structure of Helianthemum nummularium and Lotus corniculatus populations	Dry calcareous grasslands are among the most species-rich and endangered ecosystems in the Central-European landscape. They are of anthropogenic origin and mainly a result of grazing by domestic animals. Due to land-use changes in the last century, particularly in the 1960s, they were often abandoned or afforested. Therefore, in 1975 long-term experiments were started in the southwestern Germany …	abandonment; ageing of plant populations; burning; calcareous grassland; clonality; conservation; demography; grazing; mowing; mulching; population structure; population viability; seasonal germination niche	Poschlod, P; Hoffmann, J; Bernhardt-Romermann, M	English			WOS:000295384300010			uncertain	keep it	keep it	Mountain	St. Johann, Swabian Jurassic Mountains, 760 m a.s.l.	Germany	Region	St. Johann, Swabian Jurassic Mountains				2002	2002	1	1-2	1	Experimental	Long term	Field / habitat	FALSE	TRUE	TRUE	FALSE	Inferential	ANOVA, Kruskal-Wallis H-tests with subsequent Mann-Whitney U-tests			FALSE						FALSE
54012	Article	Ecology	0012-9658	WILEY	2018	Biodiversity-ecosystem functioning relationships in a long-term non-weeded field experiment	Many grassland biodiversity experiments show a positive relationship between biodiversity and ecosystem functioning, however, in most of these experiments plant communities are established by sowing and natural colonization is prevented by selective weeding of non-sown species. During ecosystem restoration, for example on abandoned fields, plant communities start on bare soil, and diversity is of…	diversity-productivity; diversity-stability; ecosystem functioning; functional divergence; functional richness; grassland; long-term; species diversity	Veen, GF; van der Putten, WH; Bezemer, TM	English		10.1002/ecy.2400	WOS:000440407500013			uncertain	uncertain	keep it	Upland		Netherlands	Region	Mossel	52°04'N	5°45'E		1997	2012	6	1-2	1	Experimental	Long term	Field / habitat	FALSE	TRUE	FALSE	FALSE	Inferential	RDA, NMDS			FALSE						TRUE
54067	Article	Flora	0367-2530	ELSEVIER GMBH, URBAN & FISCHER VERLAG	2018	Positive effects of goat pasturing on the threatened spring geophyte Gagea bohemica in formerly abandoned dry grasslands	Goat pasturing is often recommended for managing shrub-encroached dry grasslands, but entails higher grazing pressure. However, there have been few studies about the effects of goats on assumedly grazing sensitive geophytes. Therefore, in conservation practice, low-intensity migratory herding is still preferred in dry grasslands inhabited by threatened geophytes, even when shrub encroachment is a…	Grassland restoration; Encroachment; Litter layer; Trampling; Vegetative reproduction	Elias, D; Holzel, N; Tischew, S	English		10.1016/j.flora.2018.09.008	WOS:000451064500007			keep it	keep it	keep it	Mountain		Germany	Region	lower Saale River valley				2013	2016	3	1-2	4 - 2	On farm	2-5 years	Field / habitat	FALSE	TRUE	FALSE	FALSE	Inferential	GLMM			FALSE						FALSE
54084	Article	Tuexenia	0722-494X	FLORISTISCH-SOZIOLOGISCHEN ARBEITSGEMEINSCHAFT E V	2020	No need for grazing exclusion - Sheep grazing supports grassland recovery even from the early successional stages	Availability and dispersal of target plant propagules and applied management techniques can considerably affect the success of grassland restoration. In our study we explored the effect of sheep grazing on plant species composition of an early staged recovering grassland, which developed on newly created soil surfaces. We recorded the presence and cover of vascular plant species in 17 grazed and …	calcareous dry grassland; epizoochory; landfill; passive restoration; pasture; plant dispersal; semi-natural grassland	Labadessa, R; Deak, B; Valko, O	English		10.14471/2020.40.014	WOS:000646853800020			uncertain	keep it	keep it	Upland	hilltop of Alta Murgia (300 to 700 m a.s.l.) No statistics on species richness	Italy	Region	Alta Murgia	41.0851° N	16.1023° E	1- good (plot or town)	2016	2018	3	1-2	49 - 20	On farm	2-5 years;Growing season / 1 year	Field / habitat	FALSE	TRUE	FALSE	FALSE	Inferential	DCA			FALSE						FALSE
54088	Article	Polish Journal of Ecology	1505-2249	POLISH ACAD SCIENCES INST ECOLOGY	2013	EFFECT OF LONG-TERM ABANDONMENT AND SPRING GRAZING ON FLORISTIC AND FUNCTIONAL COMPOSITION OF DRY GRASSLANDS IN A CENTRAL APENNINE FARMLAND	Semi-natural dry grasslands host some of the most valuable habitats in Europe, due to their biodiversity heritage. Nevertheless, a strong decline in their extension, due to the cessation of traditional management, has been observed in the last decades. The aim of the study was to assess plant community changes due to abandonment and the effect of spring grazing in sub-Mediterranean dry grasslands…	sub-Mediterranean climate; grassland management; grazing; plant functional traits; orchid conservation	Catorci, A; Cesaretti, S; Gatti, R	English			WOS:000324790100008			keep it	keep it	keep it	Mountain	central Apennines, 700 - 850 m a.s.l.	Italy	Region	central Apennines	43°06’24’’N	13°00’49’’E	1- good (plot or town)	1976	2010	6	1-2	4 - 2	On farm	Long term	Field / habitat	FALSE	TRUE	FALSE	FALSE	Inferential	PCoA			FALSE						FALSE
54138	Article	Biodiversity and Conservation	0960-3115	SPRINGER	2017	Effectiveness of mowing for the flora diversity preservation: a case study of steppe-like grassland in Croatia (NATURA 2000 site)	Intensive human activities have resulted in a critical reduction of grasslands in Croatia, one of the richest Europian countries in terms of biodiversity. Sub-Pannonic steppic grasslands are very rare, only few occur in the continental part of Croatia and most of them are protected as NATURA 2000 sites. We studied vascular flora of the Sub-Pannonic stepic grassland with the aim to examine the cha…	Pannonian Region; Fragmented habitat; Vascular flora; Threatened species; Grassland management	Pfeiffer, TZ; Maronic, DS; Zahirovic, V; Stevic, F; Mihaljevic, M	English		10.1007/s10531-016-1252-1	WOS:000393643100010			keep it	keep it	keep it	Mountain		Croatia	Region	Bilje	45°36'N	18°45'E		2000	2015	2	>20	1	On farm	Long term	Field / habitat	TRUE	FALSE	FALSE	FALSE	Descriptive				FALSE						FALSE
54151	Article	Acta Botanica Neerlandica	0044-5983	WILEY	1997	Patterns in species composition of arable field boundary vegetation	Vegetation composition in contrasting held boundary plots was analysed by means of transects perpendicular to the arable field 3 years after establishment. Plots were established on the outer meters of an arable field next to a pre-existing field boundary and sown with (1) a mixture of 30 forbs, (2) Lolium perenne* and (3) plots left regenerating naturally. Tall, competitive species concentrated …	arable weeds; biomass gradient; distribution patterns; field boundary vegetation; species-richness	Kleijn, D; Joenje, W; Kropff, MJ	English			WOS:A1997XG17000005			uncertain	uncertain	keep it	Upland		Netherlands	Region	Wageningen				1995	1995	1	1-2	4 - 2	Experimental	2-5 years	Field / habitat	FALSE	TRUE	FALSE	TRUE	Inferential	ANOVA			FALSE						FALSE
54236	Article	Grass and Forage Science	0142-5242	WILEY	2012	Response of plant species composition, biomass production and biomass chemical properties to high N, P and K application rates in Dactylis glomerata- and Festuca arundinacea-dominated grassland	Little is known about the immediate effect of high nitrogen (N), phosphorus (P) and potassium (K) application rates on sown grasslands cut twice per year. We asked how quickly plant species composition, biomass yield, biomass chemical properties and nutrient balance respond to N, P and K application. An experiment using unfertilized control, P, N, NP and NPK treatments was established on seven-ye…	fertilizer experiment; herbage production; nitrogen; phosphorus; potassium; Galinsoga quadriradiata; Urtica dioica	Hejcman, M; Strnad, L; Hejcmanova, P; Pavlu, V	English		10.1111/j.1365-2494.2012.00864.x	WOS:000310874500004			uncertain	keep it	keep it	Mountain	490 m a.s.l.	Czechia	Region	Msec	50°12'N	13°51'E		2007	2010	4	1-2	1	Experimental	2-5 years;Growing season / 1 year	Field / habitat	FALSE	TRUE	FALSE	FALSE	Inferential	RDA, DCA, ANOVA			FALSE						FALSE
54274	Article	Polish Journal of Ecology	1505-2249	POLISH ACAD SCIENCES INST ECOLOGY	2011	ASSESSMENT OF FLORISTIC DIVERSITY, FUNCTIONAL COMPOSITION AND MANAGEMENT STRATEGY OF NORTH ADRIATIC PASTORAL LANDSCAPE (CROATIA)	European semi-natural calcareous grasslands are species-rich ecosystems, considered as priority habitats by the European Union (92/43/EEC Directive) and judged worthy of conservation. They are in strong decline in extension and are threatened by abandonment throughout Europe. It is known that grasslands management (grazing, mowing) acts as driving force in plant community diversity, which in turn…	grasslands; North Adriatic; management; functional traits; social behaviour type	Kosic, IV; Tardella, FM; Ruscic, M; Catorci, A	English			WOS:000298457300011			uncertain	keep it	keep it	Mountain	250–300 to 850–900 m a.s.l.	Croatia	Region	Ćićarija mountainous plateau	45°29’56’’	13°59’54’’	1- good (plot or town)	2009	2009	1		1	On farm	Long term	Field / habitat	FALSE	TRUE	TRUE	FALSE	Inferential	RDA, MRPP			FALSE						FALSE
54276	Article	Journal of Vegetation Science	1100-9233	WILEY	2020	Species traits are better determinants of mobility than management in a species-rich meadow	Question Inter-annual species mobility within a community might support species co-existence in species-rich ecosystems. We asked how species mobility within a highly diverse grassland community is affected by species traits and how external conditions (management) affect mobility. Location Semi-natural wet meadow in southern Bohemia, Czech Republic (48 degrees 57 ' N, 14 degrees 36 ' E, 510 m a.…	clonal traits; dominant removal; fertilization; leaf economy spectrum; mobility; mowing; persistence; species richness; species traits	Rychtecka, T; Leps, J	English		10.1111/jvs.12926	WOS:000564460500001			uncertain	keep it	keep it	Mountain	510 m a.sl. Results are trait dependent	Czechia	Region	České Budějovice	48°57′ N	48°57′ N		2001	2014	14	1-2	1	Experimental	Long term	Field / habitat	FALSE	TRUE	TRUE	FALSE	Inferential	ANOVA, Bray–Curtis dissimilarity			FALSE						FALSE
54479	Article	Journal of Applied Ecology	0021-8901	BLACKWELL SCIENCE LTD	1996	Controlled grazing studies on Molinia grassland: Effects of different seasonal patterns and levels of defoliation on Molinia growth and responses of swards to controlled grazing by cattle	1. Experiments were carried out at three sites in southern Scotland to determine the suitability of Molina grassland for sustained use in providing summer grazing for cattle, and to investigate grazing control as a tool to manipulate the species composition of hill pastures in Britain. 2. Cutting experiments showed that frequency and severity of defoliation were more important than timing in thei…	floristic change; growth; nutrient reserves; tiller; vegetation management	Grant, SA; Torvell, L; Common, TG; Sim, EM; Small, JL	English		10.2307/2404769	WOS:A1996WH51600005			uncertain	keep it	keep it	Upland	UK, hill pastures, altitude 450 m a.s.l.	Scotland	Region	Cleish Hills and Sourhope Field Research Station				1985	1991	7	1-2	4 - 2	Experimental	2-5 years	Field / habitat	FALSE	TRUE	TRUE	FALSE	Descriptive;Inferential	PCoA			FALSE						FALSE
54589	Article	Agronomy		MDPI	2020	Changes and Interactions between Grassland Ecosystem Soil and Plant Properties under Long-Term Mineral Fertilization	Grasslands intensification by use of mineral fertilization has contributed substantially to the increase in forage production. Intensification, however, can degrade the other beneficial functions or soil properties. The effects of mineral fertilization on soil and plant chemical qualities of a permanent wet grassland (Festucetum pratense association) were investigated in Slovakia. The grassland w…	permanent grassland; mineral fertilization; soil; plant C:N:P ratios; chemical properties	Vargova, V; Kanianska, R; Kizekova, M; Siska, B; Kovacikova, Z; Michalec, M	English		10.3390/agronomy10030375	WOS:000529377300061			uncertain	uncertain	keep it	Upland		Slovakia	Region	Vel’ká Lúka				1961	2017	5	1-2	1	Experimental	Long term	Field / habitat	FALSE	TRUE	FALSE	FALSE	Inferential	ANOVA, Tukex HSD test	Yield		FALSE						FALSE
54626	Article	Plant Ecology	1385-0237	SPRINGER	2020	Site factors are more important than management for indicator species in semi-natural grasslands in southern Sweden	Management of semi-natural grasslands is essential to retain the characteristic diversity of flora and fauna found in these habitats. To maintain, restore or recreate favourable conditions for grassland species, knowledge regarding how they occur in relation to grazing intensity and soil nutrient availability is crucial. We focused on grassland plant species, i.e., species selected to indicate hi…	Grassland; Plants; Indicator species; Nutrients; Soil moisture; Grazing; Sweden	Milberg, P; Bergman, KO; Glimskar, A; Nilsson, S; Talle, M	English		10.1007/s11258-020-01035-y	WOS:000535411600001			uncertain	keep it	keep it	Mountain		Sweden	Region	Southern Sweden				2006	2010	5	1-2	> 50	Monitoring	Long term	Landscape	FALSE	TRUE	FALSE	FALSE	Inferential	PCNM, principal coordinate analysis of neighbour matrices, GLM			FALSE						FALSE
54696	Article	Acta Oecologica-international Journal of Ecology	1146-609X	ELSEVIER SCIENCE BV	2010	Dactylorhiza maculata, Platanthera bifolia and Listera ovata survive N application under P limitation	Increased nutrient availability is generally believed to be harmful for terrestrial orchids. However, no information is available on whether grassland orchids survive decades-long calcium (Ca), nitrogen (N), phosphorus (P) and potassium (K) application. We took advantage of sampling in one of the oldest long-term experiments in the world, the Rengen Grassland Experiment (RGE), which was establish…	Biomass production; Long-term fertilizer application; Plant nutrition; The Rengen Grassland Experiment	Hejcman, M; Schellberg, J; Pavlu, V	English		10.1016/j.actao.2010.09.001	WOS:000285772700021			uncertain	keep it	keep it	Mountain	Rengen Grassland Experiment (RGE) Eifel Mountains, 475 m a.s.l. , Germany	Germany	Region	Eifel Mountains	50°13'N	6°51'E		2005	2009	5	1-2	1	Experimental	Long term	Field / habitat	FALSE	TRUE	FALSE	FALSE	Inferential	ANOVA			FALSE						FALSE
54754	Article	Applied Ecology and Environmental Research	1589-1623	CORVINUS UNIV BUDAPEST	2011	CHANGE OF COMPOSITION AND DIVERSITY OF SPECIES AND GRASSLAND MANAGEMENT BETWEEN DIFFERENT GRAZING INTENSITY IN PANNONIAN DRY AND WET GRASSLANDS	Investigations were carried out in wet and dry pasture. Coenological recordings were taken in three zones. The first zone (A) located 0-50 m near the stable, second zone (B) located 50-150 m from the stable, while the third zone (C) located farther than 150 m. We have carried out analyses of ecological and environmental factors and life form types. Based on our results for both dry and wet grassl…	indicator value; ecological values; grassland maintain; nature conservation Kiskunsag	Kiss, T; Levai, P; Ferencz, A; Szentes, S; Hufnagel, L; Nagy, A; Balogh, A; Pinter, O; Salata, D; Hazi, J; Toth, A; Wichmann, B; Penksza, L	English		10.15666/aeer/0903_197230	WOS:000308010200001			uncertain	keep it	keep it	Mountain		Hungary	Region	Kiskunság National Park				1997	2010	4	1-2	4 - 2	On farm	Long term	Field / habitat	FALSE	TRUE	FALSE	FALSE	Inferential	ANOVA			FALSE						FALSE
54924	Article	Basic and Applied Ecology	1439-1791	ELSEVIER GMBH, URBAN & FISCHER VERLAG	2007	Effects of local and landscape scale and cattle grazing intensity on Orthoptera assemblages of the Hungarian Great Plain	The aims of this study were to test the influence of grazing intensity, effects of local and landscape parameters, and regional effects on orthopteran assemblages. We made our investigations on extensively and intensively grazed cattle pastures in three regions of the Hungarian Great Plain. The regions differed in landscape complexity; one region was situated in a structurally simple landscape wi…	grassland; landscape complexity; local scale; grazing management; grasshopper; grass height	Batary, P; Orci, KM; Baldi, A; Kleijn, D; Kisbenedek, T; Erdos, S	English		10.1016/j.baae.2006.03.012	WOS:000246259500009			uncertain	keep it	keep it	Mountain		Hungary	Region	Hungarian Great Plain				2003	2003	1	1-2	19 - 10	On farm	Long term	Landscape	FALSE	TRUE	FALSE	FALSE	Inferential	LMM			FALSE						FALSE
55037	Article	Journal of Applied Ecology	0021-8901	WILEY	2001	Population structure of Salvia pratensis in relation to vegetation and management of Dutch dry floodplain grasslands	1. We need to understand how threatened plant species respond to natural or management-induced habitat changes to conserve them successfully. Because long-term demographic studies are not feasible for large numbers of species, there is a clear need for simple short-term methods to assess demographic responses. 2. The population structure of 23 populations of the endangered perennial Salvia praten…	conservation; demography; ecological restoration; population viability; seedling recruitment	Hegland, SJ; Van Leeuwen, M; Oostermeijer, JGB	English		10.1046/j.0021-8901.2001.00679.x	WOS:000173050100010			uncertain	keep it	keep it	Mountain		Netherlands	Country					not_stated	not_stated	not_stated	not_stated	49 - 20	On farm	Not_stated	Field / habitat	FALSE	TRUE	TRUE	FALSE	Inferential	DCA, CCA, ANOVA			FALSE						FALSE
55118	Article	Plant Ecology	1385-0237	SPRINGER	2013	Management history affects grassland seed bank build-up	Disturbance in the form of different management regimes affects established vegetation, but how the same management affects the corresponding seed banks is poorly understood. We used the seedling emergence method to investigate how present and previous management intensity impacts the dynamics of established vegetation and corresponding seed bank in six semi-natural grasslands (three pastures and…	Conservation; Established; vegetation; Grassland; Management; Seed bank	Auestad, I; Rydgren, K; Spindelbock, JP	English		10.1007/s11258-013-0267-x	WOS:000327093200006			uncertain	keep it	keep it	Mountain	Grasslands + road verges, road verges excluded Management index and not individual management measures in the final analysis	Norway	Region	Laerdal, Sogn og Fjordane County	61°04'N	7°32'E		2005	2005	1	1-2	4 - 2	On farm	Long term	Field / habitat	FALSE	FALSE	TRUE	FALSE	Inferential	DCA, GLMM			FALSE						FALSE
55230	Article	Flora	0367-2530	ELSEVIER GMBH	2011	Long-term population dynamics of Dactylorhiza incarnata (L.) Soo after abandonment and re-introduction of mowing	The orchid Dactylorhiza incarnata (L) Soo is a highly polymorphic species listed as endangered in many regional red lists of Central Europe and Scandinavia. The dramatic decline of its populations during recent decades has been caused by the loss and degradation of their natural and semi-natural habitats (fens and wet meadows, respectively) as a result of secondary succession following intensific…	Secondary succession; Relative light availability; Shade avoidance; Litter production; Wet grassland restoration	Schrautzer, J; Fichtner, A; Huckauf, A; Rasran, L; Jensen, K	English		10.1016/j.flora.2010.11.008	WOS:000293315600002			uncertain	keep it	keep it	Mountain	1 species	Germany	Region	Lake Barsbek	54°24′56′′N	10°18′10′′E		1981	2009	29	1-2	4 - 2	On farm	Growing season / 1 year;Long term	Field / habitat	FALSE	TRUE	FALSE	FALSE	Inferential	Kruskal–Wallis tests, LMM, AMM, GAM, GLMM, ANOVA			FALSE						FALSE
55324	Article	Agriculture Ecosystems & Environment	0167-8809	ELSEVIER	2020	How mowing restores montane Mediterranean grasslands following cessation of traditional livestock grazing	Traditional land-use cessation allows the spread of invasive tall-grass species and thus leads to a reduction in grassland biodiversity. We hypothesized that long-term multi-year mowing of invaded grassland fosters the recovery of its taxonomic diversity and functional composition by reducing the dominance of the tall grass species Brachypodium rupestre, and that this change increases the pasture…	Grassland restoration; Biotic interaction; Functional ecology; Pastoral value; Grassland invasion; Brachypodium rupestre	Tardella, FM; Bricca, A; Goia, IG; Catorci, A	English		10.1016/j.agee.2020.106880	WOS:000527595400003			keep it		keep it	Alpine	1,000–1,300 m a.s.l.	Italy	Region	central Apennines	4757200.00m N	337398.00m E		2010	2015	5	1-2	1	Experimental	Long term	Field / habitat	FALSE	TRUE	FALSE	FALSE	Inferential	GLMM			FALSE						FALSE
55364	Article	Journal of Ecology	0022-0477	WILEY	2002	Contrasting effects of grazing and hay cutting on the spatial and genetic population structure of Veratrum album, an unpalatable, long-lived, clonal plant species	1 Vegetation change induced by large herbivores is driven by the effects of grazers on populations of individual plant species. Short-term experimental or demographic studies may be insufficient when investigating the population responses of long-lived clonal plant species 2 We therefore examined the effects of grazing on such a plant (Veratrum album) by comparing the spatial and genetic structur…	breeding system; genotypic diversity; herbivores; mode of reproduction; RAPD-phenotype; spatial autocorrelation	Kleijn, D; Steinger, T	English		10.1046/j.1365-2745.2001.00676.x	WOS:000175114200012			keep it	uncertain	keep it	Mountain	1180 to 1580 m a.s.l.	Switzerland	Region	Swiss pre-alps				2000	2000	1	1-2	9 - 5	On farm	Long term	Field / habitat	FALSE	FALSE	TRUE	FALSE	Inferential	ANOVA			FALSE						FALSE
55374	Article	Journal of Ecology	0022-0477	WILEY	2021	The dynamics of vegetation grazed by a food-limited population of Soay sheep on St Kilda	The population of Soay sheep on the island of Hirta in the Outer Hebrides has been the subject of continuous study for more than 35 years. This paper focuses on the botanical aspects of the plant-herbivore interaction, showing how the vegetation affects and is affected by the sheep. Grazing impacts on biomass and spatial structure varied across plant communities, with Holcus/Agrostis grasslands a…	flowering; grazing; palatability; plant-herbivore dynamics; primary productivity; Soay sheep; St Kilda	Crawley, MJ; Pakeman, RJ; Albon, SD; Pilkington, JG; Stevenson, IR; Morrissey, MB; Jones, OR; Allan, E; Bento, AI; Hipperson, H; Asefa, G; Pemberton, JM	English		10.1111/1365-2745.13782	WOS:000713562200001			uncertain	keep it	keep it	Mountain		Scotland	Region	Hirta, St Kilda				1990	2017	28	1-2	9 - 5	On farm	Long term	Field / habitat	FALSE	TRUE	FALSE	FALSE	Descriptive				FALSE						FALSE
55465	Article	Journal of Environmental Management	0301-4797	ACADEMIC PRESS LTD- ELSEVIER SCIENCE LTD	2022	Hay transfer is a nature-based and sustainable solution for restoring grassland biodiversity	As we enter the United Nations Decade on Ecosystem Restoration, there is an increasing need for finding nature based solutions for the restoration of grasslands across the globe. Besides seed sowing, alternative restoration methods that build on locally available propagule sources, such as hay transfer, should also be considered and given high priority. The transfer of hay from a donor site to th…	Ecosystem restoration; Grassland specialist species; Landscape planning; Plant traits; Target species; Weed suppression	Valko, O; Radai, Z; Deak, B	English		10.1016/j.jenvman.2022.114816	WOS:000783069500004			uncertain	uncertain	keep it	Upland	steep slopes	Hungary	Region	Monor-Irsa Hills region	47°24ʹ28ʺN	19°36ʹ24ʺE	1- good (plot or town)	2015	2020	6	1-2	1	Experimental	Long term	Field / habitat	TRUE	FALSE	FALSE	FALSE	Inferential	GLM, CWM			FALSE						FALSE
55516	Article	Global Ecology and Conservation	2351-9894	ELSEVIER	2019	Traditional semi-natural grassland management with heterogeneous mowing times enhances flower resources for pollinators in agricultural landscapes	For a diverse pollinator fauna it is important that pollen and nectar are available over the entire summer at spatially relevant scales. Semi-natural hay meadows are among the most important sources of flower resources for pollinators, but the resources are strongly affected by the timing of mowing. Management recommendations for hay meadows often prescribe late mowing on order to allow undisturb…	Wild pollinators; Semi-natural grassland; Traditional management; Floral resources; Phenological stage; Mowing time	Johansen, L; Westin, A; Wehn, S; Iuga, A; Ivascu, CM; Kallioniemi, E; Lennartsson, T	English		10.1016/j.gecco.2019.e00619	WOS:000468835000021			uncertain	keep it	keep it	Mountain	500-600m a.s.l. Carpathians Mowing date had no significant effects on species composition and richness	Romania	Region	Botiza in Maramureș	47°40'05.30''N	24°09'04.27''E	1- good (plot or town)	2015	2016	2	1-2	49 - 20	On farm	Long term	Field / habitat	FALSE	TRUE	FALSE	FALSE	Inferential	DCA, LM, GLM			FALSE						FALSE
55584	Article	Agriculture Ecosystems & Environment	0167-8809	ELSEVIER	2009	Expansion of Calamagrostis villosa in sub-alpine Nardus stricta grassland: Cessation of cutting management or high nitrogen deposition?	Calamagrostis villosa has recently expanded in Nardus stricta-dominated sub-alpine grassland of the Giant Mountains (Krkonose/Karkonosze, the Czech Republic). To investigate whether this expansion has been promoted by high nitrogen deposition or by the cessation of agricultural management, grassland plots dominated by C villosa were manipulated with four treatments: control (Con), fertifised (Fer…	Long-term N fertiliser experiment; Defoliation sensitivity; Tiller density; Flowering induction; Krkonose/Karkonosze	Hejcman, M; Klaudisova, M; Hejcmanova, P; Pavlu, V; Jones, M	English		10.1016/j.agee.2008.07.007	WOS:000261964100012			keep it		keep it	Mountain	1370 m a.s.l.	Czechia	Region	Harrachov meadow, Giant Mountains	50°45'32''N	15°32'28''W	1- good (plot or town)	2000	2006	7	1-2	1	Experimental	Growing season / 1 year;Long term	Field / habitat	TRUE	TRUE	TRUE	FALSE	Inferential	RDA, ANOVA			FALSE						FALSE
55920	Article	Spanish Journal of Agricultural Research	1695-971X	SPANISH NATL INST AGRICULTURAL & FOOD RESEARCH & TECHNOLO	2014	Pyrenean meadows in Natura 2000 network: grass production and plant biodiversity conservation	In semi-natural mountain meadows, yield and forage quality must be reconciled with plant biodiversity conservation. This study was performed to analyze the relationships between these three parameters. To quantify plant biodiversity and pastoral value (PV), phytosociological inventories were performed in 104 semi-natural meadows in the Central Spanish Pyrenees included in the Natura 2000 network.…	phytosociological inventories; botanical composition; Shannon index; pastoral value; Ellenberg indices; relative feed value; other forbs	Reine, R; Barrantes, O; Chocarro, C; Juarez, A; Broca, A; Maestro, M; Ferrer, C	English		10.5424/sjar/2014121-4617	WOS:000333657200006			uncertain	keep it	keep it	Mountain	AMP aggregated	Spain	Region	northern Aragon	42°29’N	0°22’W		2008	2008	1	1-2	> 50	On farm	Long term	Field / habitat	FALSE	FALSE	TRUE	FALSE	Inferential	ANOVA, HSD Tukey test, PCA			FALSE						FALSE
55956	Article	Life		MDPI	2020	Seeding and Overseeding Native Hayseed Support Plant and Soil Arthropod Communities in Agriculture Areas	Using native seed mixtures to create or recover grassland habitats in rotation to crops or in strips surrounding fields is considered a cost-effective practice to enhance ecosystem resilience and agro-biodiversity. The aim of this research was to assess the effects of native hayseed mixtures on plant and microarthropod communities in an agricultural area of Northern Italy. Three different experim…	grassland; agriculture; functional diversity; QBS-ar; invasive alien species; species translocation; common ragweed; microarthropod community; native flora; ecosystem services	Cardarelli, E; Gentili, R; Della Rocca, F; Zanella, M; Caronni, S; Bogliani, G; Citterio, S	English		10.3390/life10040038	WOS:000533885500006			keep it	keep it	keep it	Mountain		Italy	Region	Alto Milanese Park	45°35'N	8°51'E		2015	2015	1	1-2	4 - 2	Experimental	Growing season / 1 year	Field / habitat	FALSE	TRUE	FALSE	FALSE	Inferential	LMM			FALSE						TRUE
56020	Article	Oikos	0030-1299	WILEY-BLACKWELL	2012	Stochastic LTRE analysis of the effects of herbivory on the population dynamics of a perennial grassland herb	Herbivores can have strong deleterious effects on vital rates (growth, reproduction, and survival) and thus negatively impact the population dynamics of plant species. In practice, however, these effects might be strongly correlated, for example as a result of tradeoffs between vital rates. To get better insights into the effects of herbivory on the population dynamics of the long-lived grassland…		Jacquemyn, H; Brys, R; Davison, R; Tuljapurkar, S; Jongejans, E	English		10.1111/j.1600-0706.2011.19774.x	WOS:000299071700006			uncertain	uncertain	keep it	Upland		Belgium	Region	Voeren				1999	2001	3	1-2	4 - 2	Experimental	2-5 years	Field / habitat	FALSE	FALSE	TRUE	FALSE	Inferential	Probably ANOVA, not mentioned			FALSE						FALSE
56082	Article	Ecology	0012-9658	ECOLOGICAL SOC AMER	2010	Vertebrate herbivores influence soil nematodes by modifying plant communities	Abiotic soil properties, plant community composition, and herbivory all have been reported as important factors influencing the composition of soil communities. However, most studies thus far have considered these factors in isolation, whereas they strongly interact in the field. Here, we study how grazing by vertebrate herbivores influences the soil nematode community composition of a floodplain…	above-belowground interactions; community ecology; floodplain grassland; grazing; nematodes; soil biota; structural equation modeling (SEM); The Netherlands; top-down-bottom-up control; vertebrate herbivores	Veen, GF; Olff, H; Duyts, H; van der Putten, WH	English		10.1890/09-0134.1	WOS:000276635500019			uncertain	keep it	keep it	Mountain	Grazing by cattle and rabbits. Control= exclusion of both, AMP: inclusion of both, so no effect reported	Netherlands	Region	Junner Koeland area	52°32'N	6°36'E		2006	2006	1	1-2	1	Experimental	Long term	Field / habitat	FALSE	TRUE	FALSE	FALSE	Inferential	ANOVA, SEM, PCA			FALSE						FALSE
56156	Article	Acta Zoologica Bulgarica	0324-0770	INST ZOOLOGY, BAS	2014	Small Mammals (Mammalia: Erinaceomorpha, Soricomorpha, Rodentia and Lagomorpha) in Ponor Special Protection Area (Natura 2000), Western Bulgaria: Species Diversity, Distribution and Conservation	Ponor Special Protection Area (Ponor SPA) is part of the Western Stara Planina (Western Balkan Range) and includes open grasslands and forests. Twenty-seven species of small mammals were detected in it: 1 species of the order Erinaceomorpha, 7 species of the order Soricomorpha, 1 species of the order Lagomorpha and 18 species of the order Rodentia. The density of Spermophilus citellus has gradual…	Micromammalia; Natura 2000; Spermophilus citellus; Nannospalax leucodon; protection; Western Stara Planina	Koshev, YS	English			WOS:000352466500009			uncertain	uncertain	keep it	Upland		Bulgaria	Region	Ponor Special Protection Area	43°3'35''N	23°3'2''E	1- good (plot or town)	2008	2011	4	1-2	4 - 2	On farm	Long term	Field / habitat	FALSE	TRUE	FALSE	FALSE	Inferential	Not_Stated			FALSE						FALSE
56185	Article	Basic and Applied Ecology	1439-1791	ELSEVIER GMBH, URBAN & FISCHER VERLAG	2007	Cattle grazing, raptor abundance and small mammal communities in Mediterranean grasslands	Abundance and diversity of small mammals are usually affected strongly by grazing either due to decreased food availability or quality, decreased suitability of soil for building burrow systems due to trampling and/or due to increased predation risk in the structurally simpler grazed areas. We estimated the effects of grazing-induced changes in vegetation and soil and of increased predation on sm…	cattle exclosure; Eurasian kestrel abundance; small mammal abundance; soil compaction; species richness; vegetation structure	Torre, I; Diaz, M; Martinez-Padilla, J; Bonal, R; Vinuela, J; Fargallo, JA	English		10.1016/j.baae.2006.09.016	WOS:000251443300009			uncertain	keep it	keep it	Mountain	1300m a.s.l., valley, flat	Spain	Region	Campo Azalvaro	40°40'N	4°20'W		1999	2000	2	1-2	1	On farm	2-5 years	Field / habitat	FALSE	TRUE	FALSE	FALSE	Inferential	ANOVA, GLM			FALSE						FALSE
56242	Article	European Journal of Wildlife Research	1612-4642	SPRINGER	2011	Farming for pests? Local and landscape-scale effects of grassland management on rabbit densities	In recent decades in the UK, there has been an increasing trend in numbers of the European wild rabbit, a significant agricultural pest typically associated with grassland habitats. However, the relationship between rabbit abundance and grassland management, in particular grazing, has not been sufficiently explained. We studied rabbit densities in seven pasture-dominated sites in north-east Engla…	Rabbit; Oryctolagus cuniculus; Grassland management; Pasture; Sheep; Pest	Petrovan, SO; Barrio, IC; Ward, AI; Wheeler, PM	English		10.1007/s10344-010-0394-9	WOS:000286630300003			uncertain	keep it	keep it	Mountain	Abundance on one species: rabbit. Grazing has a positive impact on the abundance of rabbits	United Kingdom (UK)	Region	North Yorkshire				2007	2009	3	1-2	9 - 5	On farm	2-5 years	Landscape	FALSE	TRUE	FALSE	FALSE	Inferential	GLMM, GAM			FALSE						FALSE
56263	Article	Agriculture Ecosystems & Environment	0167-8809	ELSEVIER SCIENCE BV	2014	Opposing effects of agricultural intensification on two ecologically similar species	Brown hares and rabbits are widely distributed in agricultural landscapes across the UK, occupy similar habitats and have considerable dietary overlap. However, as agriculture in the UK has intensified, hares have declined and become a species of conservation concern while rabbits have become an increasing pest. An intensive study of hares, rabbits and the dynamics of pastures over two grazing se…	Agricultural intensification; Biodiversity; Brown hare; Livestock grazing; Pasture; Rabbit	Lush, L; Ward, AI; Wheeler, P	English		10.1016/j.agee.2014.03.048	WOS:000338605000007			uncertain	keep it	keep it	Mountain	Grazing intensity= duration + nb of LU	United Kingdom (UK)	Region	North Yorkshire				2011	2012	2	1-2	19 - 10	On farm	Not_stated	Landscape	FALSE	TRUE	FALSE	FALSE	Inferential	ANOVA, LMM			FALSE						FALSE
56308	Article	Basic and Applied Ecology	1439-1791	ELSEVIER GMBH	2009	Contrasting effects of large herbivore grazing on smaller herbivores	Assemblages of large herbivores may compete For food or facilitate one another. However, small vertebrate herbivore species co-occurring with large herbivores may be affected by large herbivore grazing through changes in plant species composition, nutrient content and vegetation structure. These changes can be either positive or negative for the smaller herbivores, but this may depend on the spec…	Facilitation; Food; Grassland; Lagomorph; Microtus arvalis; Nitrogen; Oryctolagus cuniculus; Predation risk; Rabbit	Bakker, ES; Olff, H; Gleichman, JM	English		10.1016/j.baae.2007.10.009	WOS:000263738500006			uncertain	keep it	keep it	Mountain	Rabbits were facilitated by cattle, whereas voles strongly preferred vegetation without cattle.	Netherlands	Region	Junner Koeland	52°32'N	6°29'E		1998	2000	3	1-2	1	Experimental	Long term	Field / habitat	FALSE	TRUE	FALSE	FALSE	Inferential	ANOVA, Kruskall–Wallis tests			FALSE						FALSE
56323	Article	Tuexenia	0722-494X	FLORISTISCH-SOZIOLOGISCHEN ARBEITSGEMEINSCHAFT E V	2019	Multi-stress-affected sandy grasslands: Livestock-grazing as a tool for nature conservation under the impact of drought events and rabbit population fluctuations?	Species-rich inland sandy grasslands in central Europe are of high nature conservation value and highly endangered. Livestock grazing is thought to be beneficial for maintaining their value, but data on its long-term effects are scarce. Intense stress factors (drought events, rabbit overpopulation) occur episodically and may interact with the grazing effects in a complex manner. We carried out a …	Armerio-Festucetum trachyphyllae; drought events; global change; Koelerion glaucae; livestock and rabbit grazing; long-term study; nature conservation; rabbit overpopulation; Red-list species	Storm, C; Cezanne, R; Eichler, M; Schwabe, A	English		10.14471/2019.39.004	WOS:000500088700010			uncertain	keep it	keep it	Mountain		Germany	Region	Upper Rhine valley				2000	2016	17	1-2	1	Experimental	Long term	Field / habitat	FALSE	TRUE	FALSE	FALSE	Inferential	LMM, LR, NMDS, DCA			FALSE						FALSE
56344	Article	Agriculture Ecosystems & Environment	0167-8809	ELSEVIER	2007	Responses of Arvicola terrestris scherman populations to agricultural practices, and to Talpa europaea abundance in eastern France	The impact of farming practices (fertilization, mowing, grazing, ploughing, etc.) on Arvicola terrestris scherman population dynamics was investigated using index methods during the increase and the high density phase of a population cycle taking into account Talpa europaea population abundance. Farming practices significantly impacted A. terrestris populations. More intensive production indicato…	grassland management; landscape ecology; population outbreaks; Talpa europaea	Morilhat, C; Bernard, N; Bournais, C; Meyer, C; Lamboley, C; Giraudoux, P	English		10.1016/j.agee.2007.02.005	WOS:000248072500013			uncertain	keep it	keep it	Mountain		France	Region	Doubs and Jura	47°11'N	6°24'E		2002	2004	3	1-2	49 - 20	On farm	Long term	Field / habitat	FALSE	FALSE	TRUE	FALSE	Inferential	PCA, RDA			FALSE						FALSE
56352	Article	Basic and Applied Ecology	1439-1791	URBAN & FISCHER VERLAG	2005	Effects of grazing intensity on small mammal population ecology in wet meadows	Livestock grazing is common management practice in wet grasslands. However, knowledge of its effects on small mammals is limited. We studied the influence of grazing intensity on small mammals in general and field voles Microtus agrestis in particular in two Danish wet meadows, 1998-2000. Generally, grazing livestock had a negative effect on the peak biomass of small mammals, and the negative eff…	biomass; diversity; Insectivora; livestock; meadow; Rodentia; survival; reproduction	Schmidt, NM; Olsen, H; Bildsoe, M; Sluydts, V; Leirs, H	English		10.1016/j.baae.2004.09.009	WOS:000227625300006			uncertain	keep it	keep it	Mountain	AMP = grazing and control = mowing	Denmark	Region	Fussingø manor	56°29'N	9°49'E		1998	2000	3	>20	4 - 2	Experimental	2-5 years	Field / habitat	FALSE	TRUE	TRUE	FALSE	Inferential	MARK, GLMM			FALSE						FALSE
56419	Article	Oecologia	0029-8549	SPRINGER	2013	Contrasting impacts of different-sized herbivores on species richness of Mediterranean annual pastures differing in primary productivity	Vertebrate herbivores can be key determinants of grassland plant species richness, although the magnitude of their effects can largely depend on ecosystem and herbivore characteristics. It has been demonstrated that the combined effect of primary productivity and body size is critical when assessing the impact of herbivores on plant richness of perennial-dominated grasslands; however, the interac…	Body size; Dehesa; European rabbits; Grazing; Plant-herbivore	Rueda, M; Rebollo, S; Garcia-Salgado, G	English		10.1007/s00442-012-2501-y	WOS:000319077100014			keep it	keep it	keep it	Mountain	690 m a.s.l. Uplands and lowlands AMP = Sheep + rabbits vs ungrazed vs just rabbits but no AMP just sheep	Spain	Region	central Spain	40°23'N	4°12'W		2002	2007	6	1-2	49 - 20	Experimental	Long term	Field / habitat	FALSE	TRUE	FALSE	FALSE	Inferential	LMM			FALSE						FALSE
56477	Article	Oikos	0030-1299	WILEY	2000	Do delayed effects of overgrazing explain population cycles in voles?	Theoretical models predict that delayed density-dependent processes with a time-lag of approximately nine months are sufficient to generate regular 3-5 year fluctuations in densities of northern small rodents. To examine whether this time-lag could be generated by plant-herbivore interactions, we studied delayed effects of overgrazed food plants on voles. We introduced field voles (Microtus agres…		Klemola, T; Norrdahl, K; Korpimaki, E	English		10.1034/j.1600-0706.2000.900309.x	WOS:000089830000009			uncertain	uncertain	keep it	Upland		Finland	Region	Lapua	63°N	23°E		1998	1998	1	3-5	4 - 2	On farm	Growing season / 1 year	Field / habitat	FALSE	TRUE	FALSE	FALSE	Inferential	Capture-Mark-Recapture, GLM			FALSE						FALSE
56708	Article	Plant Ecology	1385-0237	SPRINGER	2003	Vole mound effects and disturbance rate in a mediterranean plant community under different grazing and irrigation regimes	A factorial field experiment was used to assess the influence of soil-disturber mammals in the structure of a 9-year-old Mediterranean annual plant community subjected to different sheep grazing and irrigation regimes. We estimated the disturbance rate ( mound building activity) by Mediterranean voles, their effects on vegetation and the mechanisms of these effects during a period of vole outbrea…	abandoned Mediterranean croplands; early succession; fossorial herbivore mammals; sheep grazing; small-scale disturbances; species richness	Rebollo, S; Perez-Camacho, L; Valencia, J; Gomez-Sal, A	English		10.1023/A:1026059006184	WOS:000185827600006			uncertain	keep it	keep it	Mountain		Spain	Region	Alcalá de Henares	40°35'N	3°25' W		1999	1999	1	1-2	1	Experimental	2-5 years	Field / habitat	FALSE	TRUE	TRUE	FALSE	Inferential	ANOVA, PCA			FALSE						TRUE
56730	Article	Ecology Letters	1461-023X	WILEY	2013	Life-history constraints in grassland plant species: a growth-defence trade-off is the norm	Plant growth can be limited by resource acquisition and defence against consumers, leading to contrasting trade-off possibilities. The competition-defence hypothesis posits a trade-off between competitive ability and defence against enemies (e.g. herbivores and pathogens). The growth-defence hypothesis suggests that strong competitors for nutrients are also defended against enemies, at a cost to …	Coexistence; competition-defence hypothesis; life history; mammalian herbivory; Nutrient Network (NutNet); resource limitation; tolerance; top-down bottom-up; trade-offs	Lind, EM; Borer, E; Seabloom, E; Adler, P; Bakker, JD; Blumenthal, DM; Crawley, M; Davies, K; Firn, J; Gruner, DS; Harpole, WS; Hautier, Y; Hillebrand, H; Knops, J; Melbourne, B; Mortensen, B; Risch, AC; Schuetz, M; Stevens, C; Wragg, PD	English		10.1111/ele.12078	WOS:000316630200012			uncertain	keep it	keep it	Mountain	NutNet 39 sites in total, only 6 in EU, only 5 EU-lowlands	Germany;Switzerland;United Kingdom (UK)	World					2008	2007	2	1-2	9 - 5	Experimental	2-5 years	Field / habitat	FALSE	TRUE	TRUE	FALSE	Inferential	standardised major axis regression (SMA)			FALSE						FALSE
56805	Article	Soil Biology & Biochemistry	0038-0717	PERGAMON-ELSEVIER SCIENCE LTD	2008	Influence of disturbance and nitrogen addition on plant and soil animal diversity in grassland	Two key determinants of biological diversity that have been examined in aboveground and aquatic systems are productivity, or resource supply, and physical disturbance. In this study, we examined how these factors interact under field conditions to determine belowground diversity using microarthropods (mites and Collembola) as our test community. To do this, we established a field manipulation exp…	disturbance; grassland; microarthropods; nitrogen; soil biodiversity	Cole, L; Buckland, SM; Bardgett, RD	English		10.1016/j.soilbio.2007.09.018	WOS:000251655800023			keep it	keep it	keep it	Upland	upland grassland at an altitude of circa 350 m	Scotland	Region	Sourhope in the Cheviot Hills	55°28'30''N	2°14'W		2000	2001	2	1-2	1	Experimental	2-5 years	Field / habitat	FALSE	TRUE	TRUE	FALSE	Inferential	ANOVA			FALSE						FALSE
56860	Article	Ecoscience	1195-6860	TAYLOR & FRANCIS INC	2001	Effects of dry grassland management on spider (Arachnida : Araneae) communities on the Swiss occidental plateau	The spider communities of dry grassland are diverse and very sensitive to habitat conditions. This paper shows that variation in the composition of spider communities can be related to iii management practices (mainly pasture and prevention of shrub growth); (ii) broad-scale natural conditions (altitude, humidity); rind (iii) spatial variation of unknown origin. Using partial canonical correspond…	canonical correspondence analysis; community structure; constrained ordination; Araneae; dry grasslands; variation partitioning; habitat management	Pozzi, S; Borcard, D	English		10.1080/11956860.2001.11682628	WOS:000168175800005			keep it	keep it	keep it	Mountain	low altitude regions (355 to 800 m) at the foot of the Jura mountains	France;Switzerland	Region	Vaux, Geneva, Gex				1995	1996	2	1-2	49 - 20	On farm	Long term	Field / habitat	FALSE	FALSE	TRUE	FALSE	Inferential	CCA			FALSE						FALSE
56890	Article	Soil Biology & Biochemistry	0038-0717	PERGAMON-ELSEVIER SCIENCE LTD	2005	Relating microarthropod community structure and diversity to soil fertility manipulations in temperate grassland	We aimed to identify patterns of diversity in a below-ground community of microarthropods (mites and Collembola) after 15 months of a nutrient (calcium and nitrogen) manipulation experiment, located at the Natural Environment Research Council (NERC) Soil Biodiversity Site in Scotland, UK. We found that microarthropod densities increased with elevated soil fertility, but we detected no concurrent …	microarthropods; nitrogen; lime; soil biodiversity; grassland	Cole, L; Buckland, SM; Bardgett, RD	English		10.1016/j.soilbio.2005.02.005	WOS:000230935300015			keep it	keep it	keep it	Upland	350m a.s.l., upland grasslands	Scotland	Region	Sourhope in the Cheviot Hills	55°28'30''N	2°14'W		1999	2000	2	1-2	1	Experimental	Growing season / 1 year	Field / habitat	FALSE	TRUE	FALSE	FALSE	Inferential	ANOVA, DCA, CCA			FALSE						FALSE
56916	Article	Basic and Applied Ecology	1439-1791	ELSEVIER GMBH	2022	Humid grassland fallows promote spider diversity in a traditionally managed landscape	Agricultural intensification is an important driver of biodiversity decline. Regarding grassland ecosystems, traditionally managed hay meadows, as opposed to highly productive silage grassland, are often of high conservation value. Here, we compare spider assemblages among five grassland management regimes along an intensification gradient, ranging from long-term fallows (not farmed for >= 30 yea…	Arachnida; Abandoned grassland; Agricultural intensification; Biodiversity loss; Land-use intensity; Landscape heterogeneity	Frenzel, T; Rischen, T; Fischer, K	English		10.1016/j.baae.2022.05.007	WOS:000807714100006			uncertain	keep it	keep it	Mountain	Westerwald mountain range, 656 m above sea level	Germany	Region	Westerwald mountain range	50°39'40.1''N	8°6'5.3''E	1- good (plot or town)	2018	2018	1	3-5	49 - 20	On farm	Long term	Field / habitat	FALSE	TRUE	TRUE	FALSE	Inferential	GLM, ANOVA, NMDS, PCA			FALSE						FALSE
56921	Article	Biology and Fertility of Soils	0178-2762	SPRINGER	2009	Dissimilar response of plant and soil biota communities to long-term nutrient addition in grasslands	The long-term effect of fertilizers on plant diversity and productivity is well known, but long-term effects on soil biota communities have received relatively little attention. Here, we used an exceptional long-lasting (> 40 years) grassland fertilization experiment to investigate the long-term effect of Ca, N, PK, and NPK addition on the productivity and diversity of both vegetation and soil bi…	Diversity; Ecosystem productivity; Interactions; Soil biota; Fertility	van der Wal, A; Geerts, RHEM; Korevaar, H; Schouten, AJ; Akkerhuis, GAJMJO; Rutgers, M; Mulder, C	English		10.1007/s00374-009-0371-1	WOS:000267540800011			uncertain	keep it	keep it	Mountain		Netherlands	Region	Wageningen	51°58′ 15″ N	5°38′18″ E	1- good (plot or town)	2000	2000	21	1-2	1	Experimental	Long term	Field / habitat	FALSE	TRUE	FALSE	FALSE	Inferential	ANOVA, PCA, RDA			FALSE						FALSE
56965	Article	Applied Soil Ecology	0929-1393	ELSEVIER SCIENCE BV	2005	Plant species effects on soil nematode communities in experimental grasslands	We examined the effects of 12 different plant species on soil nematode abundance and community composition, and rotifer abundance, in an experimental grassland in Northern Sweden. Monocultures were grown for six or seven growing seasons before sampling. Four monocultures were grasses, four were legumes and four were non-leguminous forbs. Plant species identity had an effect on the nematode commun…	plant monoculture; nematode feeding groups; Paratylenchus; rotifers; plant functional group	Viketoft, M; Palmborg, C; Sohlenius, B; Huss-Danell, K; Bengtsson, J	English		10.1016/j.apsoil.2005.02.007	WOS:000231999700002			uncertain	uncertain	keep it	Upland		Sweden	Region	Umea	63°45'N	20°17'E		2002	2002	1	1-2	1	Experimental	2-5 years	Field / habitat	FALSE	TRUE	FALSE	FALSE	Inferential	ANOVA, PCA, GLM			FALSE						TRUE
56969	Article	Applied Soil Ecology	0929-1393	ELSEVIER	2001	Changes in the composition of the plant-feeding nematode community in grasslands after cessation of fertiliser application	The community structure and abundance of plant-feeding nematodes were studied in four grasslands, which had not been fertilised for 6, 10, 23, and 28 years, respectively. We hypothesised that nutritional impoverishment of the grasslands would result in a decrease in the nematode density and biomass, and a shift in the nematode community structure towards species that are better adapted to nutrien…	body size; feeding strategy; food quality; nematodes; soil fertility; succession	Verschoor, BC; de Goede, RGM; de Vries, FW; Brussaard, L	English		10.1016/S0929-1393(00)00135-9	WOS:000167897100001			keep it	keep it	keep it	Mountain		Netherlands	Region	Drentse	53°N	6°42'E		1995	1996	2	6-10	4 - 2	On farm	Long term	Field / habitat	TRUE	FALSE	FALSE	FALSE	Inferential	MANOVA, DCA, PCA, RDA			FALSE						FALSE
56996	Article	Sustainability		MDPI	2021	Soil Microbial and Nematode Community Response to the Field Application of Recycled Bio-Based Fertilisers in Irish Grassland	Phosphorus (P) is an essential plant nutrient routinely applied to soils as an agricultural fertiliser, frequently in non-renewable, inorganic forms. Finite reserves and growing demand for agricultural phosphorus mean alternative P resources need to be explored. Recycling-derived fertilisers (RDF) recovered from specific waste streams, using nutrient recovery technologies, have the potential to r…	recycling derived fertiliser; phosphorus; biodiversity; soil community; bacteria; fungi; nematodes; sustainable agriculture; NGS	Karpinska, A; Ryan, D; Germaine, K; Dowling, D; Forrestal, P; Kakouli-Duarte, T	English		10.3390/su132212342	WOS:000724721900001			keep it	keep it	keep it	Mountain	Identification level = OTU (DNA)	Ireland	Region	Teagasc	52°17'46.9'' N	6°30'32.1''W	1- good (plot or town)	2019	2019	1	1-2	1	Experimental	Growing season / 1 year	Field / habitat	FALSE	TRUE	FALSE	FALSE	Inferential	Kruskal–Wallis nonparametric test and Tukey honestly significant difference (HSD), CCA			FALSE						TRUE
57069	Article	Frontiers in Sustainable Food Systems		FRONTIERS MEDIA SA	2022	The Impact of Bio-Based Fertilizer Integration Into Conventional Grassland Fertilization Programmes on Soil Bacterial, Fungal, and Nematode Communities	Phosphorus (P) is an essential plant macro-nutrient applied to soil in agriculture, mainly sourced from non-renewable mined phosphate-rock, of which readily accessible reserves are currently under pressure, while global food demand continues to grow. Meanwhile, an abundance of P is lost in waste-streams. Hence, bio-based fertilizers are increasingly produced using nutrient-recovery technologies a…	phosphorus; nutrient recycling; bio-based fertilizer; grassland; bacteria; fungi; nematodes; soil communities	Ryan, D; Karpinska, A; Forrestal, PJ; Ashekuzzaman, SM; Kakouli-Duarte, T; Dowling, DN; Germaine, KJ	English		10.3389/fsufs.2022.832841	WOS:000780471100001			keep it	keep it	keep it	Mountain		Ireland	Region	Teagasc	52°17′46.9'′N	6°30'32.1''W	1- good (plot or town)	2020	2020	1	1-2	1	Experimental	Immediate effect	Field / habitat	FALSE	TRUE	FALSE	FALSE	Inferential	ANOVA with Tukey’s Honestly Significant Difference (HSD), CCA			FALSE						TRUE
57070	Article	Pedobiologia	0031-4056	ELSEVIER GMBH	2006	Nematode communities of grazed and ungrazed semi-natural steppe grasslands in Eastern Austria	Soil nematode communities were investigated at eight semi-natural steppe grasslands in the National. Park Seewinkel, eastern Austria. Four sites were moderately grazed by horses, cattle and donkeys, four were ungrazed. Nematodes were sampled on four occasions from mineral soil, and their total abundance, diversity of genera, trophic structure and functional guilds were determined. Altogether 58 n…	soil nematodes; grazing; diversity; trophic groups; steppe grasslands	Zolda, P	English		10.1016/j.pedobi.2005.08.002	WOS:000235241500002			uncertain	keep it	keep it	Mountain	115 m a.s.l. only identification of genera	Austria	Region	National Park Seewinkel	45°46'N	16°47'E		2002	2002	1	3-5	9 - 5	On farm	Long term	Field / habitat	FALSE	TRUE	FALSE	FALSE	Inferential	nonparametric Mann Whitney U-test, MDS			FALSE						FALSE
57136	Article	Soil Biology & Biochemistry	0038-0717	PERGAMON-ELSEVIER SCIENCE LTD	1997	Seasonality of the soil biota of grazed and ungrazed hill grasslands	Temporal and spatial measurements of soil microbial biomass, activity and community structure and nematode abundance were made in grazed and ungrazed Agrostis-Festuca and Nardus dominated hill grasslands, with brown earth and podzolic soils, respectively. Microbial biomass and activity were significantly higher in podzolic soils with Nardus dominated vegetation, than in brown earth soils with Agr…		Bardgett, RD; Leemans, DK; Cook, R; Hobbs, PJ	English		10.1016/S0038-0717(97)00019-9	WOS:A1997XJ91300016			uncertain	keep it	keep it	Upland	Hill, 430 and 370 m a.s.l.	Wales	Region	Snowdonia (Eryri) National Park				1994	1995	2	1-2	4 - 2	Experimental	Growing season / 1 year	Field / habitat	FALSE	TRUE	FALSE	FALSE	Inferential	ANOVA			FALSE						FALSE
57217	Article	Restoration Ecology	1061-2971	WILEY-BLACKWELL PUBLISHING, INC	2009	Role of Soil Organisms in the Maintenance of Species-Rich Seminatural Grasslands through Mowing	To preserve species-rich grasslands, management practices such as mowing are often required. Mowing is known to promote aboveground conditions that help to maintain plant species richness, but whether belowground effects are important as well is not known. We hypothesized that if mowing decreases belowground carbon transfer by reducing root mass, this will reduce the abundance and activity of soi…	arbuscular mycorrhizal fungi; defoliation; grassland restoration; nitrogen; soil carbon; soil decomposer organisms; soil food web; soil nematodes	Ilmarinen, K; Mikola, J; Nissinen, K; Vestberg, M	English		10.1111/j.1526-100X.2007.00341.x	WOS:000262286700010			uncertain	keep it	keep it	Mountain		Finland	Region	Jyväskylä	62°N	26°E		2002	2004	3	1-2	1	Experimental	2-5 years	Field / habitat	FALSE	TRUE	FALSE	FALSE	Inferential	LMM			FALSE						FALSE
57515	Article	Entomological Science	1343-8786	WILEY	2020	Leaving uncut refuges during meadow harvesting increases the functional diversity of Orthoptera	In the past, insect species richness was high in Central European seminatural grasslands, which were characterized by low-intensity land use. Currently, however, the hay in most of these grasslands is mechanically harvested, which negatively impacts insect biodiversity. One way to reduce this negative effect is to leave unmown patches as refuges. In the current research we evaluated the short-ter…	conservation; functional diversity; grassland; management; mowing; Orthoptera	Kalab, O; Sipos, J; Kocarek, P	English		10.1111/ens.12404	WOS:000513739300001			keep it	keep it	keep it	Mountain		Czechia	Region	Vápenice	49.540167 N	17.094151 E		2013	2013	1	6-10	1	Experimental	Immediate effect	Field / habitat	TRUE	FALSE	FALSE	FALSE	Inferential	GLS, RDA, CWM, RDA			FALSE						FALSE
57517	Article	Journal of Insect Conservation	1366-638X	SPRINGER	2021	To graze or to mow? The influence of grassland management on grasshoppers (Orthoptera) on a flood protection embankment in the Donau-Auen National Park (Austria)	Introduction Most Central European grasslands crucially depend on land use, and thus there is a need to comparatively analyse the impacts of different types of land use management on grassland biota. Aims and methods We use grasshoppers (Orthoptera), which are the most important insect herbivores in grasslands, and assess the differences of grazing (sheep) and mowing on species abundance, richnes…	Abundance; Conservation; Dyke; Grasshoppers; Grazing; Mowing; Sheep; Species community; Species richness	Almasy, J; Essl, F; Berger, A; Schulze, CH	English		10.1007/s10841-021-00337-4	WOS:000672122900001			keep it	keep it	keep it	Mountain	Dyke along a river	Austria	Region	National Park Donau Auen				2019	2019	1	11-20	1	On farm	Growing season / 1 year	Field / habitat	FALSE	FALSE	TRUE	FALSE	Inferential	Anosim, NMDS			FALSE						FALSE
57519	Article	Insect Science	1672-9609	WILEY	2019	Disentangling the role of management, vegetation structure, and plant quality for Orthoptera in lowland meadows	Seminatural grasslands provide habitats for various species and are important for biodiversity conservation. The understanding of the diverse responses of species and traits to different grassland management methods is therefore urgently needed. We disentangled the role of grassland management (fertilization and irrigation), vegetation structure (biomass, sward height) and plant quality (protein …	biomass; fertilization; functional diversity; grasshoppers; grassland; protein content	Schirmel, J; Gerlach, R; Buhk, C	English		10.1111/1744-7917.12528	WOS:000458270400016			keep it	keep it	keep it	Mountain		Germany	Region	Queichniederung				2014	2014	1	1-2	49 - 20	On farm	Long term	Field / habitat	FALSE	TRUE	TRUE	FALSE	Inferential	ANOVA, RDA, CWM			FALSE						FALSE
57523	Article	Ecological Entomology	0307-6946	WILEY	2009	Effects of small-scale grassland fragmentation and frequent mowing on population density and species diversity of orthopterans: a long-term study	1. Habitat fragmentation is considered one of the major threats to invertebrate diversity in semi-natural grassland. However, the effects of habitat fragmentation through mowing on the rich insect fauna of these grasslands have not been sufficiently investigated and experiments are especially rare. 2. We studied the impact of small-scale grassland fragmentation on orthopterans over 7 years in an …	Bush crickets; calcareous grasslands; crickets; disturbance; grasshoppers; habitat fragmentation; isolation; Jura mountains	Braschler, B; Marini, L; Thommen, GH; Baur, B	English		10.1111/j.1365-2311.2008.01080.x	WOS:000266015900004			keep it	keep it	keep it	Mountain	slope varied from 15 to 27° Jura mountains, Switzerland	Switzerland	Region	Swiss Jura mountains				1993	1999	7	1-2	4 - 2	Experimental	Long term	Field / habitat	FALSE	TRUE	FALSE	FALSE	Inferential	GLMM, DCA, PCA, RDA			FALSE						FALSE
57524	Article	Acta Oecologica-international Journal of Ecology	1146-609X	GAUTHIER-VILLARS/EDITIONS ELSEVIER	2014	The impact of grazing management on Orthoptera abundance varies over the season in Mediterranean steppe-like grassland	As semi-natural grassland has a high level of biological diversity, understanding the effects of grazing and its variation over time is important in order to identify sustainable grazing practices. We measured temporal variation in Orthoptera abundance and spatial vegetation structure during seasonal grazing in an extensive sheep-farming system. We studied five grazed pasture areas (pre-grazing a…	Grasshopper; Sheep grazing; Vegetation structure; Biodiversity	Fonderflick, J; Besnard, A; Beuret, A; Dalmais, M; Schatz, B	English		10.1016/j.actao.2014.07.001	WOS:000342727000002			keep it	keep it	keep it	Mountain	Massif Central, France, 800 - 1250 m a.s.l. "high plateau"	France	Region	Causse Méjean	44°17'N	3°31'E		2010	2010	1	6-10	9 - 5	Experimental	Long term	Field / habitat	TRUE	TRUE	FALSE	FALSE	Inferential	PCA, GLMM			FALSE						FALSE
57526	Article	Biologia	0006-3088	SPRINGER	2011	Response of Orthoptera assemblages to management of montane grasslands in the Western Carpathians	Montane grassy habitats in the Western Carpathians are relatively well preserved, maintain high species richness and are often important in accordance to the nature conservation policy in Europe. However, knowledge about the impact of farming on the habitat quality there is rather poor. The influence of various management types (permanent sheep pen, irregular grazing, mowing) on Orthoptera divers…	bush-crickets; grasshoppers; pasture; ecology; nature conservation	Fabriciusova, V; Kanuch, P; Kristin, A	English		10.2478/s11756-011-0115-1	WOS:000299102900022			keep it		keep it	Mountain	464 to 1458m a.s.l.	Slovakia	Region	Poľana Mts caldera	48'34'N	19°18'eE		2008	2008	1	3-5	9 - 5	On farm	Long term	Field / habitat	FALSE	TRUE	TRUE	FALSE	Inferential	ANOVA, DFA			FALSE						FALSE
57527	Article	Journal of Applied Ecology	0021-8901	BLACKWELL PUBLISHING	2008	Vascular plant and Orthoptera diversity in relation to grassland management and landscape composition in the European Alps	1. Several recent studies have considered the relative effects of local vs. landscape factors on diversity of several animal taxa in grasslands. However, very few have considered vascular plant or Orthoptera species, both of which are important biotic components of grassland ecosystems. The general aim of this study was to determine the effect of grassland management and landscape composition, an…	agri-environment schemes; Caelifera; conservation management; cutting frequency; Ensifera; fertilization; hay meadows; urbanization	Marini, L; Fontana, P; Scotton, M; Klimek, S	English		10.1111/j.1365-2664.2007.01402.x	WOS:000252558400039			keep it		keep it	Alpine	AMP aggregated 600 and 1300 m a.s.l.	Italy	Region	Trento Province				2006	2006	1	1-2	49 - 20	On farm	Long term	Field / habitat;Landscape	FALSE	FALSE	TRUE	FALSE	Inferential	RDA, ANCOVA			FALSE						FALSE
57535	Article	Journal of Insect Conservation	1366-638X	SPRINGER	2022	Population dynamics of an alpine grasshopper (Orthoptera) community over 30 years and the effects of climate warming and grazing	Long-term studies on the population dynamics of grasshoppers are rare, and are even missing completely for the alpine regions of Central Europe. Here the effects of climate warming and the recent changes in land use, like abandonment of pasturing, are believed to be serious. Our study on an alpine grasshopper community over 30 years allows, for the first time, the long-term description and analys…	Orthoptera; Population dynamics; Alpine grassland; Climate warming; Grazing; Long term monitoring; Life-cycle	Illich, I; Zuna-Kratky, T	English		10.1007/s10841-022-00381-8	WOS:000749972100001			keep it		keep it	Mountain	1750 m a.s.l. to 2626 m a.s.l.	Austria	Region	Sonderschutzgebiet Piffkar	47.133°N	12.833° E		1990	2020	30	1-2	9 - 5	On farm	Long term	Field / habitat	FALSE	TRUE	FALSE	FALSE	Inferential	ANOVA			FALSE						FALSE
57539	Article		0931-2048	WILEY-BLACKWELL	1992	ANALYSIS OF SPECIES COMPOSITION AND ABUNDANCE OF GRASSHOPPERS (ORTH, ACRIDIDAE) IN NATURAL AND FERTILIZED GRASSLANDS	Grasshopper densities were estimated in natural and agricultural grasslands on sandy soils. As compared to other arthropod groups grasshoppers react strongly to increasing fertilization level, first by decreasing species number next by decreasing density. This makes the combination of grasshopper species number and density to a sensitive tool for the monitoring of nitrogen load in grasslands. Eff…		VANWINGERDEN, WKRE; VANKREVELD, AR; BONGERS, W	English		10.1111/j.1439-0418.1992.tb00647.x	WOS:A1992HH11600004			keep it	keep it	keep it	Mountain		Netherlands	Region	Arnhem and Wageningen				1987	1988	2	not_stated	19 - 10	On farm	Not_stated	Field / habitat	FALSE	TRUE	TRUE	FALSE	Inferential	CCA, ANOVA			FALSE						FALSE
57540	Article	Rangeland Ecology & Management	1550-7424	SOC RANGE MANAGEMENT	2020	Rapid Succession of Orthopteran Assemblages Driven by Patch Size and Connectivity	Bearing in mind the current dramatic decline in biodiversity, in addition to preserving remaining natural habitat patches, performing successful habitat restorations and land-use is increasingly essential. In this study, the effect of patch size and connectivity on the early succession of orthopteran assemblages was examined in reconstructed Central European sand habitats. The first comprehensive…	Biodiversity; Habitat restoration; Specialist; Oligotrophic grassland; Moderate grazing	Kenyeres, Z	English		10.1016/j.rama.2020.07.004	WOS:000606791000015			uncertain	keep it	keep it	Mountain		Hungary	Region	Little (Kisalföld) and Great Hungarian (Nagyalföld) Plains				not_stated	not_stated	5	3-5	19 - 10	On farm	2-5 years	Field / habitat	FALSE	TRUE	FALSE	FALSE	Inferential	paired t-test and the Wilcoxon test, PoCA, GLM			FALSE						FALSE
57542	Article	Polish Journal of Ecology	1505-2249	POLISH ACAD SCIENCES INST ECOLOGY	2014	IMPACTS OF MOWING, GRAZING AND EDGE EFFECT ON ORTHOPTERA OF SUBMONTANE GRASSLANDS: PERSPECTIVES FOR BIODIVERSITY PROTECTION	Semi-natural grasslands managed by mowing and grazing are an important part of European landscape. Orthopterans are considered to be an appropriate indicator to assess the impact of agricultural management on grassland ecosystems. We,studied effects of mowing, grazing and two kinds of edges on Orthoptera of submontane hay meadows and pastures in the Hruby Jesenik Mts. (Czech Republic). Using swee…	baulk; edge distance; grasshoppers; grassland ecosystems; management; meadow; pasture; Czech Republic	Rada, S; Mazalova, M; Sipos, J; Kuras, T	English		10.3161/104.062.0112	WOS:000333442000011			keep it		keep it	Mountain	730 to 830 m above sea level	Czechia	Region	Hrubý Jeseník Mountains				2010	2010	1	11-20	19 - 10	On farm	Long term	Field / habitat	FALSE	TRUE	FALSE	FALSE	Inferential	GLM, RDA, CCA, DCA			FALSE						FALSE
57543	Article	Biodiversity and Conservation	0960-3115	SPRINGER	2013	The effects of grassland management and aspect on Orthoptera diversity and abundance: site conditions are as important as management	Calcareous grasslands represent local hotspots of biodiversity in large parts of Central and Northern Europe. They support a great number of rare species which are adapted to these xerothermic habitats. Due to massive changes in land use, calcareous grasslands have become a rare habitat type and their conservation has been given a high priority in the habitats directive of the European Union. It …	Grassland management; Grazing; Insect conservation; Mesofilter; Mowing; Open land management	Weiss, N; Zucchi, H; Hochkirch, A	English		10.1007/s10531-012-0398-8	WOS:000323655100004			keep it	keep it	keep it	Mountain	270–320 m above sea level, mountainous landscape, Germany	Germany	Region	Huhnsberg	51°27'50''N	9°45'10''E		2007	2007	1	1-2	19 - 10	On farm	Long term	Field / habitat	FALSE	FALSE	TRUE	FALSE	Inferential	ANOVA, DCA			FALSE						FALSE
57548	Article	Ecosphere	2150-8925	WILEY	2016	Losers, winners, and opportunists: How grassland land-use intensity affects orthopteran communities	Land use and corresponding habitat loss are major drivers of local species extinctions. Orthoptera as important grassland herbivores showed different responses to land-use intensity in different studies, and the susceptibility of this group remains unclear. We sampled annually for seven years 150 temperate grassland sites across three regions in Germany, for which land-use gradients were quantifi…	anthropogenic disturbance; Biodiversity Exploratories; effective Shannon diversity; feeding habit; grasshoppers; grassland management; habitat niche; insect herbivory; land use; mowing date; Orthoptera	Chiste, MN; Mody, K; Gossner, MM; Simons, NK; Kohler, G; Weisser, WW; Bluthgen, N	English		10.1002/ecs2.1545	WOS:000387217700008			keep it	keep it	keep it	Mountain	Biodiversity exploratories	Germany	Country	Schorfheide-Chorin, Hainch-Dün, Schwäbische Alb				2008	2014	7	1-2	> 50	On farm	Long term	Field / habitat	FALSE	FALSE	TRUE	FALSE	Inferential	ANOVA			FALSE						FALSE
57563	Article	Journal of Animal Ecology	0021-8790	WILEY	2015	Effects of land-use intensity on arthropod species abundance distributions in grasslands	As a rule, communities consist of few abundant and many rare species, which is reflected in the characteristic shape of species abundance distributions (SADs). The processes that shape these SADs have been a longstanding problem for ecological research. Although many studies found strong negative effects of increasing land-use intensity on diversity, few reports consider land-use effects on SADs.…	biodiversity; conservation; cutting frequency; management intensity; rank-abundance; species loss	Simons, NK; Gossner, MM; Lewinsohn, TM; Lange, M; Turke, M; Weisser, WW	English		10.1111/1365-2656.12278	WOS:000346909300014			uncertain	keep it	keep it	Mountain	Biodiverstiy exploratories	Germany	Country	Schorfheide-Chorin, Hainch-Dün, Schwäbische Alb				2008	2008	1	1-2	> 50	On farm	Long term	Field / habitat	FALSE	TRUE	TRUE	FALSE	Inferential	GLM			FALSE						FALSE
57575	Article	Applied Vegetation Science	1402-2001	WILEY	2020	Conservation and restoration of Nardus grasslands in the Swiss northern Alps	Aim: Species-rich Nardus grasslands are high nature-value habitats. In Switzerland, many of these grasslands are degraded even though they have been under protection since the 1980s. Degradation shows two divergent trends: Nardus grasslands are either dominated by Nardus stricta or by eutrophic plants, both trends leading to the disappearance of typical Nardus grassland species. With this study, …	grassland management; grazing; habitat degradation; mountain grassland; mowing; Nardion; Nardus stricta; Orthoptera	Kurtogullari, Y; Rieder, NS; Arlettaz, R; Humbert, JY	English		10.1111/avsc.12462	WOS:000498839000001			keep it		keep it	Alpine	Comparison pasture vs meadow or frequency mowing, frequency grazing but no 0 value	Switzerland	Region	Bernese Alps				2016	2016	1	1-2	49 - 20	On farm	Long term	Field / habitat	FALSE	TRUE	TRUE	FALSE	Inferential	LMM			FALSE						FALSE
57584	Article	Agriculture Ecosystems & Environment	0167-8809	ELSEVIER SCIENCE BV	2010	Hay harvesting causes high orthopteran mortality	Knowledge on the direct impact of the meadow harvesting process on field invertebrates has long been limited to studies that investigated impacts due to mowing. This study demonstrates that raking coupled with baling impacts orthopteran populations to a similar degree as mowing followed by tedding. At the end of the harvesting process, orthopteran surviving rate was 32% (SD = 14) when meadows wer…	Conservation; Cutting; Field invertebrates; Grassland management; Grasshopper; Haying	Humbert, JY; Ghazoul, J; Richner, N; Walter, T	English		10.1016/j.agee.2010.09.012	WOS:000287277100010			keep it	keep it	keep it	Mountain	capture-mark-resight technique Elevation ranged from 460 to 760 m.a.s.l. Thus, the mowing machines were classified as rotary mower without conditioner, rotary mower with conditioner, or tractor powered bar mower.	Switzerland	Region	Aadorf, Doppleschwand, Illnau-Effretikon, Le Vaud, Pfäffikon, Villigen, Zürich				2008	2009	2	1-2	19 - 10	On farm	Growing season / 1 year;Immediate effect	Field / habitat	TRUE	TRUE	FALSE	FALSE	Descriptive				FALSE						FALSE
57590	Article	Insect Conservation and Diversity	1752-458X	WILEY	2017	Habitat preferences of the grasshopper Psophus stridulus, a charismatic species of submontane pastures	1. Semi-natural habitats in Europe host a substantial proportion of biodiversity, but they experience biodiversity loss due to ongoing agricultural changes. We regard the Rattle grasshopper (Psophus stridulus) as a charismatic species of species-rich submontane xerothermic grasslands. To enable conservation of the species and its habitat, we studied the habitat preferences of this formerly abunda…	Flagship; grasshopper; grassland; habitat preference; management; Psophus; survival; sward; vegetation	Rada, S; Spitzer, L; Sipos, J; Kuras, T	English		10.1111/icad.12225	WOS:000404622500004			uncertain	keep it	keep it	Mountain	1 species 430–700 m above sea level	Czechia	Region	Vsetinske vrchy mountains				2011	2012	2	1-2	> 50	On farm	Long term	Field / habitat	FALSE	TRUE	TRUE	FALSE	Inferential	capture-mark-recapture, GLM			FALSE						FALSE
57595	Article	Journal of Vegetation Science	1100-9233	WILEY	2013	Linking traits between plants and invertebrate herbivores to track functional effects of land-use changes	Questions: Ecosystem functions and underlying services are strongly influenced by multitrophic relationships, with functional traits playing a central role in structuring them. Which traits and functional metrics mediate the impact of different types of land use on ecosystem function within and across trophic levels? \ Methods: We studied the functional relationships between plants and grasshoppe…	CWM; Ecosystem functioning; Ecosystem services; Functional dissimilarity FD; Functional traits; Herbivory; Multitrophic trait cascade; Plant-herbivore interaction	Moretti, M; de Bello, F; Ibanez, S; Fontana, S; Pezzatti, GB; Dziock, F; Rixen, C; Lavorel, S	English		10.1111/jvs.12022	WOS:000322628400017			keep it		keep it	Alpine	1650 to 1900 m a.s.l.	France	Region	Villar d’Arene	45°2′24″ N	6°20′24″ E		2008	2008	1	3-5	9 - 5	On farm	Long term	Field / habitat	FALSE	FALSE	TRUE	FALSE	Inferential	CWM, ANOVA, RDA			FALSE						FALSE
57601	Article	Ecology	0012-9658	WILEY	2015	Grassland management intensification weakens the associations among the diversities of multiple plant and animal taxa	Land-use intensification is a key driver of biodiversity change. However, little is known about how it alters relationships between the diversities of different taxonomic groups, which are often correlated due to shared environmental drivers and trophic interactions. Using data from 150 grassland sites, we examined how land-use intensification (increased fertilization, higher livestock densities,…	Biodiversity indicators; correlation; fertilization; grassland management; grazing; land-use change; land-use intensity; mowing; multidiversity; multitrophic interactions	Manning, P; Gossner, MM; Bossdorf, O; Allan, E; Zhang, YY; Prati, D; Bluthgen, N; Boch, S; Bohm, S; Borschig, C; Holzel, N; Jung, K; Klaus, VH; Klein, AM; Kleinebecker, T; Krauss, J; Lange, M; Muller, J; Pasalic, E; Socher, SA; Tschapka, M; Turke, M; Wein	English		10.1890/14-1307.1	WOS:000356021700006			uncertain	keep it	keep it	Mountain	Biodiversity exploratories 15 abundant and species-rich taxonomic groups found within grasslands Land use intensity index and regressions	Germany	Country	Schorfheide-Chorin, Hainch-Dün, Schwäbische Alb				2008	2012	5		> 50	On farm	Long term	Field / habitat	FALSE	FALSE	TRUE	FALSE	Descriptive;Inferential	Not stated			FALSE						FALSE
57625	Article	European Journal of Wildlife Research	1612-4642	SPRINGER	2020	Snake conservation in anthropized landscapes: considering artificial habitats and questioning management of semi-natural habitats	The intensification of human activities is responsible for habitat loss which is the major cause of biodiversity regression. In this context, it becomes critical to consider with more attention highly transformed or artificial habitats that may have a significant value for biodiversity conservation. It is also equally important to evaluate the significance of management measures in remaining semi…	Habitat; Conservation; Snakes; Management; Grazing	Graitson, E; Ursenbacher, S; Lourdais, O	English		10.1007/s10344-020-01373-2	WOS:000526043800001			uncertain	keep it	keep it	Mountain	capture-mark-recapture method (CMR), MARK Grazing was better for the Coronella austriaca abundance than no grazing and thang mowing	Belgium	Country					2001	2016	16	1-2	49 - 20	On farm	Long term	Landscape	FALSE	TRUE	TRUE	FALSE	Inferential	MARK, ANOVA			FALSE						FALSE
57655	Article	Community Ecology	1585-8553	AKADEMIAI KIADO RT	2014	Gastropod communities in alpine grasslands are characterized by high beta diversity	Alpine grasslands harbour species-rich communities of plants and invertebrates. We examined how environmental variables and anthropogenic impact shape species richness and community structure of terrestrial gastropods in alpine grasslands in the Val Mustair (Eastern Alps, Switzerland). Gastropods were sampled using a standardised method at 76 sites spanning an elevation range from 1430 m to 2770 …	Community assembly; Grassland management; Grazing intensity; SDR-simplex analysis; Species richness; Species traits	Schmera, D; Baur, B	English		10.1556/ComEc.15.2014.2.13	WOS:000348706700013			uncertain	keep it	keep it	Alpine	1215 to 3180 m a.s.l. Gastropods assessed altogether but description of sampling for snails and slugs	Switzerland	Region	Val Müstair	46°36'N	10°25'E		2007	2010	4	1-2	> 50	On farm	Long term	Field / habitat	FALSE	TRUE	FALSE	FALSE	Inferential	SDR-simplex method, GLM			FALSE						FALSE
57669	Article	Acta Oecologica-international Journal of Ecology	1146-609X	ELSEVIER	2013	Slug responses to grassland cutting and fertilizer application under plant functional group removal	Current studies on trophic interactions in biodiversity experiments have largely relied on artificially sown gradients in plant diversity, but removal experiments with their more natural plant community composition are more realistic. Slugs are a major part of the invertebrate herbivore community, with some species being common pests in agriculture. We therefore investigated how strongly slugs ar…	Biodiversity experiment; Management intensity; Mollusc; Gastropod; Mowing; Invertebrate	Everwand, G; Scherber, C; Tscharntke, T	English		10.1016/j.actao.2013.01.015	WOS:000317319100009			uncertain	keep it	keep it	Mountain	Solling Mountains, 490m a.s.l.	Germany	Region	Neuhaus	51°440 N	9°320 E		2010	2010	1	1-2	1	Experimental	2-5 years	Field / habitat	FALSE	TRUE	FALSE	FALSE	Inferential	GLM			FALSE						FALSE
57697	Article	Agriculture Ecosystems & Environment	0167-8809	ELSEVIER SCIENCE BV	2013	Effects of different irrigation systems on the biodiversity of species-rich hay meadows	The maintenance of traditional management practices is essential for the conservation of the biodiversity of semi-natural grasslands including species-rich hay meadows. In the canton Valais (Switzerland), hay meadows are traditionally irrigated using open water channels. However, since the 1980s, this labour intensive irrigation technique has been increasingly replaced by sprinkler irrigation. Th…	Semi-natural grassland; Water management; Land-use change; Functional traits; Plants; Gastropods	Riedener, E; Rusterholz, HP; Baur, B	English		10.1016/j.agee.2012.09.020	WOS:000315473000006			uncertain	keep it	keep it	Mountain		Switzerland	Region	Rhone valley				2010	2011	2	1-2	19 - 10	On farm	Long term	Field / habitat	FALSE	TRUE	FALSE	FALSE	Inferential	ANOVA, GLMM, CCA			FALSE						FALSE
57778	Article	Biodiversity and Conservation	0960-3115	SPRINGER	2019	Both local and landscape-level factors are important drivers in shaping ground-dwelling spider assemblages of sandy grasslands	Earlier studies emphasized that landscape-level factors were essential in shaping arthropod assemblages of semi-natural grasslands. Recently, several studies demonstrated that local factors were more important than landscape-level factors. We examined the importance of several local and landscape-level factors on spider assemblages using pitfall traps from eight sandy grassland fragments between …	Habitat fragmentation; Generalist species; Grazing; Habitat specialist species; Hunting strategy; Isolation	Horvath, R; Magura, T; Tothmeresz, B; Eichardt, J; Szinetar, C	English		10.1007/s10531-018-1654-3	WOS:000454777600003			uncertain	keep it	keep it	Mountain		Hungary	Region	Nyírség region				2001	2003	3	1-2	9 - 5	On farm	Long term	Landscape	FALSE	TRUE	FALSE	FALSE	Inferential	GLM			FALSE						FALSE
57782	Article	Journal of Arachnology	0161-8202	AMER ARACHNOLOGICAL SOC	2012	Intensive grazing opens spider assemblage to invasion by disturbance-tolerant species	Grazing is an established conservation tool for maintaining grassland habitats and under some circumstances may enrich arthropod assemblages. However, even if enrichment occurs, it is not granted that conservation value signified by rare and specialist species will also increase. To assess how some preset levels of grazing suit conservation aims, we studied spider assemblages of ungrazed, sparsel…	Species richness; neutral community; rare species; grassland; agrobiont; trait-based assessment; Araneae	Szinetar, C; Samu, F	English		10.1636/P11-55.1	WOS:000303789000007			uncertain	keep it	keep it	Mountain		Hungary	Region	Vertesboglar	18°29'N	47°26'E		2007	2009	3	1-2	1	On farm	2-5 years	Field / habitat	FALSE	TRUE	FALSE	FALSE	Inferential	ANOVA, CCA, NMS			FALSE						FALSE
57786	Article	Agriculture Ecosystems & Environment	0167-8809	ELSEVIER	2021	Impact of small-scale conservation management methods on spider assemblages in xeric grassland	Seminatural grasslands are among the most valuable habitats for arthropod conservation in Central Europe. The abandonment of traditional farming has caused these areas to become overgrown and homogeneous, thereby resulting in loss of arthropod biodiversity. This traditional farming therefore needs to be complemented by active conservation management methods. An important question is whether small…	Araneae; Central European xeric grasslands; Czech Republic; Functional diversity; Habitat management; Prescribed burning	Hamrik, T; Kosulic, O	English		10.1016/j.agee.2020.107225	WOS:000595150400012			uncertain	keep it	keep it	Mountain		Czechia	Region	Plane Nature Monument	49.35139°N	16.30361°E	1- good (plot or town)	2017	2018	2	6-10	1	Experimental	Not_stated	Field / habitat	FALSE	TRUE	TRUE	FALSE	Inferential	CWM, GLMM, LMM, RDA, CCA			FALSE						FALSE
57789	Article	Global Ecology and Conservation	2351-9894	ELSEVIER SCIENCE BV	2015	The response of spider (Araneae) assemblages to structural heterogeneity and prey abundance in sub-montane vegetation modified by conservation grazing	The effect of experimental livestock grazing regimens (4 treatments x 6 replicates) on spiders via habitat structure and prey abundance was investigated on sub-montane habitats in the Southern Highlands of Scotland. The study, 2002-2004 included a baseline survey under the prior, commercial sheep grazing regimen and two assessments of spider assemblages post-treatment: commercial stocking density…	Montane ecology; Habitat heterogeneity; Calcifuge grassland; Sub-montane mire; Domesticated herbivores; Suction sampling	Dennis, P; Skartveit, J; Kunaver, A; McCracken, DI	English		10.1016/j.gecco.2015.03.007	WOS:000416220000059			keep it		keep it	Upland	220 to 500 m a.s.l.	Scotland	Region	Glen Finglas	56° 15′ N	4° 25′ W		2002	2004	3	3-5	4 - 2	Experimental	2-5 years;Growing season / 1 year	Field / habitat	TRUE	TRUE	FALSE	FALSE	Inferential	ANOVA, GLMM, CCA			FALSE						FALSE
57798	Article	Agriculture Ecosystems & Environment	0167-8809	ELSEVIER SCIENCE BV	2009	Spiders are not less diverse in small and isolated grasslands, but less diverse in overgrazed grasslands: A field study (East Hungary, Nyirseg)	The effects of size, isolation and grazing intensity on spider assemblages were studied in the fragments of sandy grasslands (East Hungary, Nyirseg). Spiders were sampled by sweep-netting at eight different-sized grassland fragments between 2001 and 2003 from April to October fortnightly. The following hypotheses were tested: (i) the rules of classical island biogeography are assessed for grassla…	Fragmentation; Species richness; Management; Sweep-netting; Web-builder spiders; Indicator species	Horvath, R; Magura, T; Szinetar, C; Tothmeresz, B	English		10.1016/j.agee.2008.11.011	WOS:000263387600003			uncertain	keep it	keep it	Mountain		Hungary	Region	Nyırseg				2001	2003	3	>20	9 - 5	On farm	Long term	Field / habitat	FALSE	TRUE	FALSE	FALSE	Inferential	LR			FALSE						FALSE
57800	Article	Journal of Insect Conservation	1366-638X	SPRINGER	2010	Effects of the abandonment of alpine summer farms on spider assemblages (Araneae)	In parallel with the current effects and responses to climate change ongoing changes of land use strongly affect alpine areas. The aim of this study was to analyse spider assemblages occurring on farmlands with differing stages of land use intensity. We collected the ground-dwelling spider fauna of semi-natural grasslands in currently farmed and abandoned farmland in the alpine zone of Hardangerv…	Abandonment; Alpine Ecosystem; Grazing; Pitfall traps; Spiders	Noel, NM; Finch, OD	English		10.1007/s10841-010-9272-8	WOS:000281731300001			keep it		keep it	Alpine	1,100 m above sea level	Norway	Region	Hardangervidda	60°20'N	7°26'E		2007	2007	1	1-2	4 - 2	On farm	Immediate effect;Long term	Farm	TRUE	TRUE	FALSE	FALSE	Inferential	ANOVA, DCA, PCA			FALSE						FALSE
57807	Article	Journal of Insect Conservation	1366-638X	SPRINGER	2019	Grazing as a conservation management approach leads to a reduction in spider species richness and abundance in acidophilous steppic grasslands on andesite bedrock	Recent decades have seen increased awareness of the double-edged effects of grazing. Grazing is necessary for the long-term maintenance of relict steppic grasslands but is associated with adverse effects on arthropods. Data on spiders are conflicting, and data from steppic grasslands on igneous rocks are lacking. We performed a case study on the effects of sheep grazing on spiders that inhabit sm…	Agricultural biodiversity; Araneae; Biodiversity conservation; Conservation management; Czechia; Igneous rock	Rezac, M; Heneberg, P	English		10.1007/s10841-019-00163-9	WOS:000479056100011			uncertain	keep it	keep it	Mountain		Czechia	Region	Na Babě Nature Reserve	50°01.53′N	13°52.85′E		2011	2011	1	6-10	1		Long term	Field / habitat	FALSE	TRUE	FALSE	FALSE	Inferential	χ2 test, Fisher exact test			FALSE						FALSE
57811	Article	Biologia	0006-3088	WALTER DE GRUYTER GMBH	2018	Effects of uncut hay meadow strips on spiders	Standard management of Czech hay meadows consists of machine mowing twice a year, with the first mowing in or before mid-June and the second mowing 40-60 days later. Here, we aimed to analyse the effects of the first year of implementation of the agri-environment scheme (AES), which consisted of allowing 3-10% of permanent grasslands within each land block to remain unmown until at least August 1…	Agricultural biodiversity; Agri-environmental schemes; Biodiversity conservation; Common species; Conservation management; Cultural landscape	Rezac, M; Heneberg, P	English		10.2478/s11756-018-0015-8	WOS:000429143900005			keep it	keep it	keep it	Upland	Bohemian uplands and Ralsko uplands (837m a.s.l., 700m a.s.l.)	Czechia	Region	Bohemian uplands and Ralsko uplands				2016	2016	1	3-5	49 - 20	On farm	Not_stated	Field / habitat	FALSE	TRUE	FALSE	FALSE	Inferential	χ2 test, Fisher exact test			FALSE						FALSE
57828	Article	Ecography	0906-7590	MUNKSGAARD INT PUBL LTD	1992	THE RESPONSE OF INVERTEBRATE ASSEMBLIES TO GRAZING	Invertebrate communities were monitored in a controlled sheep grazing experiment on ex-arable land on limestone and in nearby older calcicolous grasslands. Results for vacuum sampling of Heteroptera and herbivorous Coleoptera are presented and compared with the responses of spiders, leafhoppers and leaf-miners. Invertebrate groups differed in their responses to grazing and grassland age in terms …		GIBSON, CWD; BROWN, VK; LOSITO, L; MCGAVIN, GC	English		10.1111/j.1600-0587.1992.tb00020.x	WOS:A1992JC91700005			uncertain	keep it	keep it	Mountain		United Kingdom (UK)	Region	University of Oxford's Wytham estate				1985	1989	4	3-5	1	Experimental	Long term	Field / habitat	FALSE	TRUE	FALSE	FALSE	Descriptive				FALSE						FALSE
57835	Article	Agriculture Ecosystems & Environment	0167-8809	ELSEVIER SCIENCE BV	2002	Estimating the biodiversity of hay meadows in north-eastern Switzerland on the basis of vegetation structure	Biological diversity is a major criterion in evaluating the effectiveness of measures to enhance the ecological quality of rural areas. Assessments of biodiversity based on selected groups of indicator organisms, including both animal and plant groups, are time-consuming and require a high level of expert knowledge: simpler methods are therefore needed. The biodiversity of 18 hay meadows in north…	evaluation; methodology; canopy parameters; grassland; Araneae; Heteroptera; angiosperms; Switzerland	Schwab, A; Dubois, D; Fried, PM; Edwards, PJ	English		10.1016/S0167-8809(01)00347-4	WOS:000179350600016			uncertain	uncertain	keep it	Upland	437m a.s.l.	Switzerland	Region	Merishauser Randen	46°44'N	8°36'E		1998	1998	1	3-5	19 - 10	On farm	Long term	Field / habitat	FALSE	FALSE	TRUE	FALSE	Inferential	ANOVA, CCA			FALSE						FALSE
57837	Article	Biological Conservation	0006-3207	ELSEVIER SCI LTD	2008	Are spiders reacting to local or landscape scale effects in Hungarian pastures?	Declines of West-European farmland biodiversity have been associated with intensive agricultural practices, Central and Eastern European grasslands still harbour a diverse and unique arthropod community. However, our understanding of the effects of farmland management both at local and landscape levels is rather limited there. A paired field approach was used to compare extensively (0.5 cows/ha) …	agriculture; extensive; grassland; grazing; intensive; management	Batary, P; Baldi, A; Samu, F; Szuts, T; Erdos, S	English		10.1016/j.biocon.2008.06.002	WOS:000259389600014			uncertain	keep it	keep it	Mountain		Hungary	Country	Hungarian Great Plain				2003	2003	1	3-5	49 - 20	On farm	Long term	Landscape	FALSE	TRUE	FALSE	FALSE	Inferential	DCA; RDA, CCA			FALSE						FALSE
57848	Article	Insect Conservation and Diversity	1752-458X	WILEY	2016	Delayed mowing promotes planthoppers, leafhoppers and spiders in extensively managed meadows	1. Biodiversity-rich grasslands have been severely impacted by agricultural intensification. Although agri-environment schemes (AES) have been launched partly to combat grassland biodiversity erosion, they could neither halt nor revert it, and this calls for alternative solutions. 2. We carried out controlled experiments on the effects of three mowing regimes on the arthropod biodiversity of exte…	Araneae; Auchenorrhyncha; biodiversity promotion areas; grassland management; pitfall traps; suction sampling	Buri, P; Humbert, JY; Stanska, M; Hajdamowicz, I; Tran, E; Entling, MH; Arlettaz, R	English		10.1111/icad.12186	WOS:000386355400006			keep it	keep it	keep it	Mountain	Delaying cutting had a positive effect on the abundance of spiders, no significant effects on species richness and diversity. Leaving refuges had no significant effects on spiders. Between 390 and 833 m in altitude, Swiss Plateau	Switzerland	Region	Swiss Plateau				2010	2012	3	1-2	49 - 20	Experimental	Growing season / 1 year;Immediate effect	Field / habitat	TRUE	TRUE	FALSE	FALSE	Inferential	LMM, GLMM, NMDS			FALSE						FALSE
57850	Article	Irish Journal of Agricultural and Food Research	0791-6833	TEAGASC	2015	The response of sward-dwelling arthropod communities to reduced grassland management intensity in pastures	We compared arthropod taxon richness, diversity and community structure of two replicated grassland husbandry experiments to investigate effects of reduced management intensity, as measured by nutrient input levels (390, 224 and 0 kg/ha per year N in one experiment, and 225 and 88 kg/ha per year N in another). Suction sampling was used to collect Araneae, Coleoptera, Hemiptera and Hymenoptera, wi…	Rural Environment Protection Scheme (REPS); agri-environment; insect; biodiversity; pasture	Helden, AJ; Anderson, A; Finn, J; Purvis, G	English		10.1515/ijafr-2015-0012	WOS:000369356500005			keep it	keep it	keep it	Mountain	Arthropods analyzed alltogether	Ireland	Region	Teagasc Grange Research Centre				2004	2005	2	6-10	4 - 2	Experimental	Not_stated	Field / habitat	FALSE	TRUE	FALSE	FALSE	Inferential	GLMM, NMDS			FALSE						FALSE
57872	Article	Soil Biology & Biochemistry	0038-0717	PERGAMON-ELSEVIER SCIENCE LTD	2001	Collembola of loess grassland: effects of grazing and landscape on community composition	In loess grasslands, grazing by sheep is responsible for changes in the composition of vegetation and controls on secondary successional processes. Grazing has a very complex effect on the soil by altering its physical, chemical and biological properties, which makes it difficult to distinguish the underlying mechanisms. Landscape heterogeneity also influences soil and vegetation processes, havin…	Collembola; sheep-grazing; grassland; loess; community composition	Dombos, M	English		10.1016/S0038-0717(01)00125-0	WOS:000172724100002			keep it	keep it	keep it	Mountain	Slopes: 30 to 33°	Hungary	Region	Mezoföld				1996	1997	3	3-5	4 - 2	Experimental	Long term	Field / habitat	FALSE	TRUE	FALSE	FALSE	Inferential	Mann-Withney U test, NMDS			FALSE						FALSE
57878	Article	African Journal of Range & Forage Science	1022-0119	TAYLOR & FRANCIS LTD	2021	Comparison of three soil health indicators between different vegetative strip compositions	Contemporary evidence shows biotic factors play a prominent role in the soil health and the provision of soil functions. Herbaceous grassland species differ in their modulation of soil communities, effects on soil components, as well the processes they interact with or regulate. In this study, we aimed to investigate the impact of different plant species communities on soil health, as quantified …	bioindicators; Collembola; infiltration; soil function; soil organic matter	Nicolay, R; Jeffery, S; Randall, N	English		10.2989/10220119.2021.2001570	WOS:000722762000001			keep it	uncertain	keep it	Upland		United Kingdom (UK)	Region	Shropshire	52°46′32″ N	2°25′40″ W		2019	2019	1	1-2	1	Experimental	2-5 years	Field / habitat	FALSE	TRUE	FALSE	FALSE	Inferential	ANOVA, PCA			FALSE						FALSE
57931	Article	Applied Soil Ecology	0929-1393	ELSEVIER SCIENCE BV	2017	Effects of animal manure application on springtails (Collembola) in perennial ley	The density and diversity of springtails (Collembola) in the upper soil layer (0-3.8 cm) were studied in a perennial grass-clover ley in NW Norway during April-June 2012. The study was part of a field experiment comparing yields and soil characteristics after application of non-digested slurry (NS) versus anaerobically digested slurry (DS) from dairy cows. In total for three sampling dates, 39 sp…	Anaerobic digestion; Endogeic; Epigeic; Organic farming; Soil fauna; Slurry	Pommeresche, R; Loes, AK; Torp, T	English		10.1016/j.apsoil.2016.10.004	WOS:000389757800015			uncertain	keep it	keep it	Mountain		Norway	Region	Tingvoll research farm	62°54'N	8°11'E		2012	2012	1	3-5	1	Experimental	Growing season / 1 year;Immediate effect	Field / habitat	TRUE	FALSE	FALSE	FALSE	Inferential	LMM	Yield		FALSE						FALSE
58005		Biological conservation		Elsevier	2003	The influence of land-use practices and economics on plant species richness in meadows	Thirty-one meadows were investigated within five sites representing various farming styles found in Austrian cultural landscapes. The meadows were analysed regarding (a) biodiversity (vascular plant and bryophyte species richness), (b) land-use practices (fertiliser input, mowing intensity, the use of silage), and (c) economic aspects (variable costs, profit margin and subsidies per ha). There we…		Zechmeister, Harald G; Schmitzberger, Ingrid; Steurer, Barbara; Peterseil, Johannes; Wrbka, Thomas;						gosc_071	uncertain	keep it	keep it	Mountain		Austria	Country					Not_stated	Not_stated	Not_stated	not_stated	49 - 20	On farm	Not_stated	Field / habitat	FALSE	TRUE	TRUE	FALSE	Inferential	PCA, Krustal-Wallis test, ANOVA			FALSE						FALSE
58059		Biological Conservation		Elsevier	2000	Habitat characteristics affecting use of lowland agricultural grassland by birds in winter	Almost a third of the bird species designated as Species of European Conservation Concern exploit agricultural grasslands, yet few studies have focused on their use as foraging habitats for birds. This study investigated the influence of variation in sward structure, grassland management and landscape variables on the use of 77 grass fields by 14 field-feeding bird species wintering on lowland mi…		Perkins, Allan J; Whittingham, Mark J; Bradbury, Richard B; Wilson, Jeremy D; Morris, Antony J; Barnett, Philip R;						gosc_157	uncertain	keep it	keep it	Mountain	No stat on total abundance of the birds	England	Region	Oxfordshire, Wiltshire and Warwickshire,				1997	1998	2	6-10	> 50	On farm	Long term	Field / habitat	FALSE	TRUE	TRUE	FALSE	Inferential	Chi2 test			FALSE						TRUE
58153		Biological Conservation		Elsevier	2006	Old cultural traditions, in addition to land use and topography, are shaping plant diversity of grasslands in the Alps	Socio-economically motivated land use changes are a major threat for species diversity of grasslands throughout the world. Here, we comprehensively explore how plant species diversity of grasslands in the species-rich cultural landscape of the Swiss Alps depends on recent land use changes, and, neglected in previous studies, on old cultural traditions. We studied diversity in 216 grassland parcel…		Maurer, Katrin; Weyand, Anne; Fischer, Markus; StÃ¶cklin, JÃ¼rg;						gosc_290	keep it		keep it	Alpine	1000 to 2000m a.s.l.	Switzerland	Region	Romanic, Germanic, Walser				2002	2003	1	1-2	> 50	On farm	Long term	Field / habitat	FALSE	TRUE	TRUE	FALSE	Inferential	ANCOVA			FALSE						FALSE
58263		Basic and Applied Ecology		Elsevier	2008	Patterns of plant species richness in Alpine hay meadows: local vs. landscape controls			Marini, Lorenzo; Scotton, Michele; Klimek, Sebastian; Pecile, Angelo;						gosc_435	keep it		keep it	Alpine		Italy	Region	Trento				2002	2003	2	1-2	> 50	On farm	Long term	Field / habitat;Landscape	FALSE	TRUE	TRUE	FALSE	Inferential	LR, RDA			FALSE						FALSE
[truncated: 102 more columns]
